# Supplementary material for: Within-host pathogen population diversity predicts treatment response in Tuberculosis
Source: medRxiv. 2026 Jun 19:2026.06.16.26355818. Preprint. [Version 1] doi: 10.64898/2026.06.16.26355818 (PMC13308281; doi:10.64898/2026.06.16.26355818)
Supplement: Supplement 2 [file media-4.xlsx]

## Sheet: Training
POS	REF	ALT	QUAL	FILTER	GENE	HGVS_C	HGVS_P	NS	DP	DPB	AC	AN	AF	RO	AO	PRO	PAO	QR	QA	PQR	PQA	SRF	SRR	SAF	SAR	SRP	SAP	AB	ABP	RUN	RPP	RPPR	RPL	RPR	EPP	EPPR	DPRA	ODDS	GTI	TYPE	CIGAR	NUMALT	MEANALT	LEN	MQM	MQMR	PAIRED	PAIREDR	MIN_DP
410009	T	C	4200		iniB	c.648T>C	p.Val216Val	1	154	35.1429	0	1	0.0909091	0	14	6.83333	2.33333,6.83333	0	4760,476	223	74,223	0	0	8	6	0	3.25847,3.63072	0,0	0,0	1,1	3.07234,33.4109	0	69,14	71,0	6.05036,3.63072	0	0,0	891.601	0	snp	1M12D1M,3M1X10M	2	2,2	1	60	0	1,1	0
2076862	A	G	5.45455e-14		gcvB	c.986A>G	p.Lys329Arg	1	262	262	0	1	0.0801527	241	21	0	0.0	8194	714	0	0.0	116	125	9	12	3.74013	3.94093	0.0	0.0	1	3.1137	19.6703	10.0	11.0	3.1137	3.01931	0.0	1542.13	0	snp	1X	1	1.0	1	60	59.9336	1.0	1
2591484	G	A	606.074		uspC	c.967G>A	p.Gly323Ser	1	480	480	1	1	0.520833	229	250	0	0.0	7786	8500	0	0.0	112	117	83	167	3.24736	64.2979	0.0	0.0	1	13.0512	48.1561	108.0	142.0	19.8262	9.92298	0.0	139.554	0	snp	1X	1	2.0	1	60	59.6812	1.0	0.558952
2592310	G	A	2112.29		Rv2319c	c.417C>T	p.Ile139Ile	1	485	485	1	1	0.562887	212	273	0	0.0	7208	9282	0	0.0	105	107	158	115	3.05127	17.7175	0.0	0.0	1	71.8054	278.5	90.0	183.0	7.21802	12.2288	0.0	486.373	0	snp	1X	1	1.0	1	59.9744	58.0802	0.996337	0.566038
764924	G	A	3.21244e-14		rpoC	c.1555G>A	p.Gly519Ser	1	218	218	0	1	0.087156	199	19	0	0.0	6766	646	0	0.0	105	94	11	8	4.33064	4.03889	0.0	0.0	1	5.8675	4.85441	7.0	12.0	5.8675	23.1864	0.0	1260.48	0	snp	1X	1	1.0	1	59.6316	60	1.0	1
1271358	A	G	0		Rv1144	c.203A>G	p.Glu68Gly	1	195	195	0	1	0.0512821	185	10	0	0.0	6290	340	0	0.0	38	147	5	5	142.466	3.0103	0.0	0.0	1	6.48466	19.0792	7.0	3.0	3.87889	3.96105	0.0	1191.26	0	snp	1X	1	1.0	1	60	60	1.0	1
1375214	C	T	6.46099e-14		Rv1232c	c.955G>A	p.Ala319Thr	1	230	230	0	1	0.434783	130	100	0	0.0	4420	3400	0	0.0	73	57	49	51	7.28643	3.09716	0.0	0.0	1	11.6962	22.3197	40.0	60.0	17.6895	9.69175	0.0	209.234	0	snp	1X	1	1.0	1	60	59.7846	1.0	1
1707552	G	C	0		Rv1516c	c.988C>G	p.Leu330Val	1	263	263	0	1	0.437262	148	115	0	0.0	5032	3910	0	0.0	74	74	67	48	3.0103	9.82684	0.0	0.0	1	4.53977	5.12308	53.0	62.0	8.4673	3.0103	0.0	234.747	0	snp	1X	1	1.0	1	59.9565	60	1.0	1
3480374	G	T	1.8e-14		Rv3113	c.301G>T	p.Gly101*	1	120	122.5	0	1	0.075	111	9	4	13.0	3725	298	0	436.0	72	39	2	7	24.3142	9.04217	0.0	0.0	1	22.5536	244.044	9.0	0.0	9.04217	24.3142	0.0	629.027	0	snp	1X1M1D5M	1	1.0	1	60	58.7838	0.888889	0.675676
3519019	G	C	5.40026e-14		nuoG	c.2274G>C	p.Thr758Thr	1	290	290	0	1	0.251724	217	73	0	0.0	7378	2482	0	0.0	105	112	40	33	3.50063	4.46786	0.0	0.0	1	3.75395	10.3052	34.0	39.0	5.41974	3.02031	0.0	1011.9	0	snp	1X	1	1.0	1	60	59.9447	1.0	0.995392
4224645	C	G	0		Rv3778c	c.251G>C	p.Gly84Ala	1	282	282	0	1	0.202128	225	57	0	0.0	7650	1938	0	0.0	90	135	18	39	22.5536	19.8106	0.0	0.0	1	3.9627	4.17807	31.0	26.0	3.9627	7.26639	0.0	1179.85	0	snp	1X	1	1.0	1	60	60	0.982456	1
4256605	G	A	1.2416e-14		pks13	c.4542C>T	p.Tyr1514Tyr	1	265	265	0	1	0.166038	221	44	0	0.0	7514	1496	0	0.0	108	113	20	24	3.25594	3.79993	0.0	0.0	1	7.94546	8.20808	27.0	17.0	12.6832	17.9551	0.0	1243.14	0	snp	1X	1	1.0	1	60	60	1.0	1
689	C	T	3.41736e-14		dnaA	c.689C>T	p.Pro230Leu	1	318	318	0	1	0.0566038	300	18	0	0.0	10200	612	0	0.0	177	123	13	5	24.117	10.7311	0.0	0.0	1	10.7311	19.6872	5.0	13.0	7.35324	11.3777	0.0	1975.93	0	snp	1X	1	1.0	1	60	60	1.0	1
76562	G	A	0		sdaA	c.1061C>T	p.Ala354Val	1	250	250	0	1	0.096	226	24	0	0.0	7684	816	0	0.0	107	119	15	9	4.39389	6.26751	0.0	0.0	1	3.0103	3.97113	12.0	12.0	6.26751	77.4169	0.0	1402.89	0	snp	1X	1	1.0	1	60	60	1.0	1
1374397	C	T	9.10108e-15		Rv1231c	c.468G>A	p.Leu156Leu	1	265	265	0	1	0.0641509	248	17	0	0.0	8432	578	0	0.0	100	148	10	7	23.184	4.1599	0.0	0.0	1	6.20364	6.51267	6.0	11.0	3.13803	5.25182	0.0	1618.11	0	snp	1X	1	1.0	1	60	59.9677	1.0	1
1629722	C	T	0		tkt	c.478G>A	p.Ala160Thr	1	253	253	0	1	0.0711462	235	18	0	0.0	7990	612	0	0.0	126	109	11	7	5.68075	4.9405	0.0	0.0	1	3.0103	3.75876	9.0	9.0	3.49285	4.12838	0.0	1524.05	0	snp	1X	1	1.0	1	60	59.8213	1.0	1
2591484	G	A	1182.58		uspC	c.967G>A	p.Gly323Ser	1	396	396	1	1	0.550505	177	218	0	0.0	6018	7412	0	0.0	96	81	68	150	5.77065	69.9873	0.0	0.0	1	25.9602	23.6332	85.0	133.0	8.74777	3.12071	0.0	272.3	0	snp	1X	1	2.0	1	60	59.6554	1.0	0.638418
2592310	G	A	3348.84		Rv2319c	c.417C>T	p.Ile139Ile	1	398	398	1	1	0.630653	147	251	0	0.0	4998	8534	0	0.0	66	81	150	101	6.33398	23.782	0.0	0.0	1	29.1804	205.223	98.0	153.0	31.1183	3.73412	0.0	771.098	0	snp	1X	1	1.0	1	59.9761	57.932	1.0	0.639456
204354	A	C	0		lprK	c.290A>C	p.Lys97Thr	1	281	281	0	1	0.088968	256	25	0	0.0	8704	850.0	0	0.0	137	119	13	12	5.75857	3.09716	0.0	0.0	1.0	10.0459	4.23175	17.0	8.0	10.0459	3.85853	0.0	1625.71	0	snp	1X	1	1.0	1	60	60	1.0	1
288189	C	T	0		lpqI	c.1004C>T	p.Ala335Val	1	266	266	0	1	0.12406	233	33	0	0.0	7922	1122.0	0	0.0	137	96	18	15	18.6766	3.60252	0.0	0.0	1.0	4.65535	4.58532	19.0	14.0	4.65535	14.4268	0.0	1400.09	0	snp	1X	1	1.0	1	60	59.9914	1.0	1
359334	C	T	8.31735e-14		Rv0295c	c.415G>A	p.Val139Met	1	264	264	0	1	0.25	198	66	0	0.0	6732	2242.0	0	0.0	121	77	39	27	24.2425	7.74806	0.0	0.0	1.0	13.6703	3.18577	24.0	42.0	3.0103	8.31834	0.0	925.901	0	snp	1X	1	1.0	1	60	60	1.0	1
410009	T	C	3205.43		iniB	c.648T>C	p.Val216Val		121				0.123967		15									7	8																1X				60
1056190	T	C	1.00531e-13		pgi	c.496A>G	p.Met166Val	1	289	289	0	1	0.176471	238	51	0	0.0	8092	1734.0	0	0.0	119	119	25	26	3.0103	3.05288	0.0	0.0	1.0	3.05288	9.17801	25.0	26.0	4.07475	5.346	0.0	1313.17	0	snp	1X	1	1.0	1	60	60	1.0	0.995798
1377183	C	T	2.27822e-14		Rv1234	c.208C>T	p.Leu70Phe	1	293	293	0	1	0.129693	255	38	0	0.0	8670	1292.0	0	0.0	122	133	20	18	4.04068	3.23888	0.0	0.0	1.0	11.239	4.04068	25.0	13.0	3.9246	5.4713	0.0	1526.73	0	snp	1X	1	1.0	1	60	60	1.0	1
1426904	C	T	3.85731e-15		Rv1277	c.741C>T	p.Ser247Ser	1	216	216	0	1	0.0555556	204	12	0	0.0	6936	408.0	0	0.0	117	87	7	5	12.5903	3.73412	0.0	0.0	1.0	5.9056	9.14152	8.0	4.0	3.73412	21.7871	0.0	1341.18	0	snp	1X	1	1.0	1	60	60	1.0	1
1943827	C	T	0		Rv1716	c.252C>T	p.Ala84Ala	1	209	209	0	1	0.191388	169	40	0	0.0	5746	1360.0	0	0.0	99	70	21	19	13.8163	3.22745	0.0	0.0	1.0	3.22745	5.18177	19.0	21.0	3.87889	4.05106	0.0	903.489	0	snp	1X	1	1.0	1	60	59.9112	1.0	1
2059861	G	T	0		Rv1817	c.267G>T	p.Lys89Asn	1	224	224	0	1	0.0580357	211	13	0	0.0	7174	442.0	0	0.0	125	86	5	8	18.6634	4.51363	0.0	0.0	1.0	3.17734	25.7439	6.0	7.0	3.17734	38.8344	0.0	1373.52	0	snp	1X	1	1.0	1	60	59.8389	1.0	0.995261
2245493	C	T	1.26568e-14		Rv2000	c.285C>T	p.Thr95Thr	1	280	280	0	1	0.242857	212	68	0	0.0	7208	2312.0	0	0.0	97	115	36	32	6.32897	3.52123	0.0	0.0	1.0	3.13803	13.4989	33.0	35.0	4.1599	12.2288	0.0	1007.7	0	snp	1X	1	1.0	1	60	60	1.0	0.995283
2591484	G	A	0		uspC	c.967G>A	p.Gly323Ser	1	431	431	0	1	0.447796	238	193	0	0.0	8092	6562.0	0	0.0	123	115	59	134	3.59423	66.298	0.0	0.0	1.0	4.37169	40.3815	91.0	102.0	3.02155	3.92268	0.0	321.692	0	snp	1X	1	1.0	1	60	59.2815	1.0	0.596639
2592310	G	A	2066.89		Rv2319c	c.417C>T	p.Ile139Ile	1	413	413	1	1	0.571429	177	236	0	0.0	6018	8024.0	0	0.0	85	92	124	112	3.61144	4.33527	0.0	0.0	1.0	56.1562	275.377	80.0	156.0	6.69076	5.08363	0.0	475.92	0	snp	1X	1	1.0	1	60	58.8644	1.0	0.638418
2949680	G	A	3.13406e-14		TB31.7	c.88G>A	p.Asp30Asn	1	289	289	0	1	0.124567	253	36	0	0.0	8602	1224.0	0	0.0	129	124	18	18	3.22487	3.0103	0.0	0.0	1.0	3.25157	4.94145	19.0	17.0	14.8328	4.04883	0.0	1527.6	0	snp	1X	1	1.0	1	60	60	1.0	1
3394672	G	A	0		Rv3034c	c.250C>T	p.Leu84Leu	1	272	272	0	1	0.0919118	247	25	0	0.0	8398	850.0	0	0.0	133	114	6	19	6.18399	17.6895	0.0	0.0	1.0	10.0459	25.8767	8.0	17.0	5.18177	3.7224	0.0	1559.58	0	snp	1X	1	1.0	1	60	60	1.0	1
3972735	G	A	0		hsaF	c.858C>T	p.Ser286Ser	1	247	247	0	1	0.129555	215	32	0	0.0	7310	1088.0	0	0.0	124	91	21	11	14.0091	9.79615	0.0	0.0	1.0	3.28173	3.2628	17.0	15.0	12.7819	14.0091	0.0	1284.55	0	snp	1X	1	1.0	1	60	59.7116	1.0	0.995349
4252255	C	A	0		fadE35	c.1171C>A	p.Pro391Thr	1	283	283	0	1	0.279152	204	79	0	0.0	6936	2686.0	0	0.0	101	103	41	38	3.05288	3.25768	0.0	0.0	1.0	3.03779	9.14152	39.0	40.0	6.33623	6.45911	0.0	877.651	0	snp	1X	1	1.0	1	60	60	1.0	1
410009	T	C	3700		iniB	c.648T>C	p.Val216Val	1	133	30	0	1	0.0827068	0	11	9.33333	3.33333,9.33333	0	4148,374	313.333	113.333,313.333	0	0	4	7	0	3.65106,4.78696	0,0	0,0	1,1	3.29508,26.8965	0	59,11	63,0	3.29508,4.78696	0	0,0	784.717	0	snp	1M12D1M,3M1X10M	2	2,2	1	60	0	1,1	0
2591484	G	A	2.12152e-14		uspC	c.967G>A	p.Gly323Ser	1	411	411	0	1	0.472019	217	194	0	0.0	7378	6596	0	0.0	112	105	56	138	3.50063	78.2731	0.0	0.0	1	4.12962	56.3365	102.0	92.0	3.41325	3.10036	0.0	164.717	0	snp	1X	1	1.0	1	60	59.1659	1.0	0.626728
2592310	G	A	2678.03		Rv2319c	c.417C>T	p.Ile139Ile	1	405	405	1	1	0.6	162	243	0	0.0	5508	8262	0	0.0	69	93	147	96	10.7311	26.2531	0.0	0.0	1	34.1169	243.695	92.0	151.0	38.4777	3.0103	0.0	616.64	0	snp	1X	1	1.0	1	60	58.463	1.0	0.623457
3717108	C	A	3436.12		sugI	c.19C>A	p.Pro7Thr	1	259	259	1	1	0.718147	73	186	0	0.0	2482	6324	0	0.0	27	46	73	113	13.7487	21.6896	0.0	0.0	1	3.0103	3.04005	93.0	93.0	10.9023	4.46786	0.0	791.196	0	snp	1X	1	1.0	1	59.9462	60	1.0	1
410009	T	C	2588.39		iniB	c.648T>C	p.Val216Val		104				0.173077		18									7	11																1X				60
1522728	G	A	0		moeY	c.1305C>T	p.His435His	1	298	298	0	1	0.275168	216	82	0	0.0	7344	2788.0	0	0.0	124	92	44	38	13.3047	3.96363	0.0	0.0	1.0	4.70511	4.01561	37.0	45.0	37.3302	12.0581	0.0	946.399	0	snp	1X	1	1.0	1	60	60	1.0	0.99537
2591484	G	A	0		uspC	c.967G>A	p.Gly323Ser	1	397	397	0	1	0.478589	206	190	0	0.0	7004	6460.0	0	0.0	104	102	62	128	3.05246	52.7942	0.0	0.0	1.0	29.3423	51.7525	71.0	119.0	4.65605	3.68493	0.0	116.871	0	snp	1X	1	2.0	1	60	59.233	1.0	0.592233
2592310	G	A	3133.46		Rv2319c	c.417C>T	p.Ile139Ile	1	400	400	1	1	0.62	152	248	0	0.0	5168	8432.0	0	0.0	69	83	135	113	5.81036	7.24817	0.0	0.0	1.0	38.8746	208.729	92.0	156.0	4.72646	3.06744	0.0	721.506	0	snp	1X	1	1.0	1	60	58.7237	1.0	0.651316
302684	C	T	0		hsp-nirB	n.302684C>T		1	562	562	0	1	0.357651	361	201	0	0.0	12274	6834	0	0.0	176	185	106	95	3.49753	4.3175	0.0	0.0	1	6.91031	22.5536	91.0	110.0	4.3175	3.30504	0.0	1122.39	0	snp	1X	1	1.0	1	60	59.8393	1.0	1
596962	C	G	15000		mmpS2	c.204C>G	p.Pro68Pro	1	520	682.333	0	1	0.0538462	0	28	0	0,0	0	16524,949	0	0,0	0	0	18	10	0	4.45795,7.97367	0,0	0,0	1,1	3.17115,63.8115	0	246,0	240,28	8.17537,7.97367	0	0,0	3240.61	0	snp	1M1I2M,1X2M	2	4,4	1	59.1429	0	1,1	0
3597355	G	T	4.7011e-13		Rv3220c	c.180C>A	p.Asn60Lys	1	451	451	0	1	0.341463	297	154	0	0.0	10098	5236	0	0.0	156	141	70	84	4.65535	5.77399	0.0	0.0	1	14.0651	8.34028	63.0	91.0	3.91273	28.4611	0.0	1002.16	0	snp	1X	1	1.0	1	60	60	1.0	1
264908	A	G	1191.18		Rv0221	c.842A>G	p.Lys281Arg	1	401	401	1	1	0.551122	180	221	0	0.0	6120	7512.0	0	0.0	116	64	151	70	35.6306	67.4765	0.0	0.0	1.0	44.5237	22.3123	78.0	143.0	19.5272	15.3636	0.0	274.279	0	snp	1X	1	1.0	1	59.9095	59.7944	1.0	0.988889
410009	T	C	5280.69		iniB	c.648T>C	p.Val216Val		202				0.138614		28									16	12																1X				60
2591484	G	A	0		uspC	c.967G>A	p.Gly323Ser	1	611	611	0	1	0.492635	308	301	0	0.0	10472	10234.0	0	0.0	166	142	108	193	7.07124	55.1329	0.0	0.0	1.0	35.3948	50.4161	117.0	184.0	4.63349	7.77626	0.0	55.5132	0	snp	1X	1	2.0	1	59.9003	59.4805	1.0	0.665584
2592310	G	A	2840.97		Rv2319c	c.417C>T	p.Ile139Ile	1	532	532	1	1	0.577068	225	307	0	0.0	7650	10438.0	0	0.0	96	129	179	128	13.5202	21.4077	0.0	0.0	1.0	27.6321	340.496	124.0	183.0	38.6663	5.18177	0.0	654.158	0	snp	1X	1	1.0	1	60	58.6311	1.0	0.68
3358519	G	A	1.09451e-13		lppY	c.918G>A	p.Ala306Ala	1	392	392	0	1	0.362245	250	142	0	0.0	8500	4828.0	0	0.0	133	117	62	80	5.23389	7.96493	0.0	0.0	1.0	38.2432	16.9077	47.0	95.0	6.92507	10.8276	0.0	764.485	0	snp	1X	1	1.0	1	60	59.824	1.0	0.996
3717219	C	T	1.02942e-13		sugI	c.130C>T	p.Leu44Leu	1	362	362	0	1	0.345304	237	125	0	0.0	8058	4250.0	0	0.0	148	89	84	41	34.9044	35.1307	0.0	0.0	1.0	3.86152	3.09276	59.0	66.0	13.8677	4.11894	0.0	790.447	0	snp	1X	1	1.0	1	60	60	1.0	1
410009	T	C	4993.6		iniB	c.648T>C	p.Val216Val		192				0.140625		27									10	17																1X				60
1524405	G	A	0		Rv1356c	c.416C>T	p.Pro139Leu	1	496	496	0	1	0.284274	355	141	0	0.0	12070	4794.0	0	0.0	200	155	76	65	15.3969	4.87376	0.0	0.0	1.0	5.61299	3.50576	64.0	77.0	3.0257	3.01642	0.0	1503.94	0	snp	1X	1	1.0	1	60	59.8986	1.0	1
2591484	G	A	4.85635e-12		uspC	c.967G>A	p.Gly323Ser	1	642	642	0	1	0.496885	322	319	0	0.0	10948	10846.0	0	0.0	179	143	102	217	11.7501	93.0345	0.0	0.0	1.0	7.26475	60.089	147.0	172.0	7.26475	3.03727	0.0	28.134	0	snp	1X	1	2.0	1	60	59.4876	1.0	0.661491
2592310	G	A	4519.84		Rv2319c	c.417C>T	p.Ile139Ile	1	637	637	1	1	0.609105	249	388	0	0.0	8466	13192.0	0	0.0	118	131	241	147	4.48411	52.4617	0.0	0.0	1.0	58.9761	334.618	144.0	244.0	19.3299	5.5306	0.0	1040.73	0	snp	1X	1	1.0	1	60	58.2932	1.0	0.618474
410009	T	C	3018.56		iniB	c.648T>C	p.Val216Val		108				0.0740741		8									3	5																1X				60
2591484	G	A	506.675		uspC	c.967G>A	p.Gly323Ser	1	359	359	1	1	0.523677	171	188	0	0.0	5814	6392.0	0	0.0	92	79	64	124	5.15638	44.5917	0.0	0.0	1.0	5.27418	28.7251	87.0	101.0	3.42611	3.023	0.0	116.666	0	snp	1X	1	1.0	1	60	59.4035	1.0	0.649123
2591778	G	A	0		uspC	c.1261G>A	p.Gly421Ser	1	309	309	0	1	0.478964	161	148	0	0.0	5474	5032.0	0	0.0	43	118	39	109	78.877	74.9036	0.0	0.0	1.0	14.5132	15.9717	60.0	88.0	39.6906	32.804	0.0	91.7368	0	snp	1X	1	1.0	1	60	59.6832	0.898649	0.987578
2592310	G	A	2836.19		Rv2319c	c.417C>T	p.Ile139Ile	1	352	352	1	1	0.625	132	220	0	0.0	4488	7480.0	0	0.0	64	68	124	96	3.27351	10.7486	0.0	0.0	1.0	31.7922	161.001	83.0	137.0	4.94488	6.23461	0.0	653.057	0	snp	1X	1	1.0	1	60	57.7273	1.0	0.621212
2941828	G	A	2402.47		thrS	c.1440C>T	p.Thr480Thr	1	231	231	1	1	0.670996	76	155	0	0.0	2584	5270.0	0	0.0	38	38	77	78	3.0103	3.02431	0.0	0.0	1.0	4.14507	4.83891	82.0	73.0	13.2232	3.0103	0.0	553.19	0	snp	1X	1	1.0	1	60	60	1.0	1
410009	T	C	4612.53		iniB	c.648T>C	p.Val216Val		178				0.146067		26									11	15																1X				60
2358032	C	G	5982.51		PE_PGRS36	n.2G>C			215				0.0651163		14									7	7																1X				60
2591484	G	A	2.05402e-13		uspC	c.967G>A	p.Gly323Ser	1	542	542	0	1	0.472325	286	256	0	0.0	9724	8704.0	0	0.0	142	144	93	163	3.04067	44.5736	0.0	0.0	1.0	14.0034	72.9833	110.0	146.0	3.85853	4.10363	0.0	206.803	0	snp	1X	1	1.0	1	60	59.8322	1.0	0.63986
2592310	G	A	3276.88		Rv2319c	c.417C>T	p.Ile139Ile	1	512	512	1	1	0.597656	206	306	0	0.0	7004	10404.0	0	0.0	89	117	182	124	11.2745	26.8823	0.0	0.0	1.0	50.7259	259.539	112.0	194.0	18.0261	3.05246	0.0	754.529	0	snp	1X	1	1.0	1	59.8889	58.2427	1.0	0.65534
3009516	T	C	1.57426e-13		ceoB	c.173T>C	p.Leu58Pro	1	343	343	0	1	0.361516	219	124	0	0.0	7446	4216.0	0	0.0	128	91	73	51	16.5845	11.486	0.0	0.0	1.0	7.49334	13.8082	70.0	54.0	3.08035	5.87585	0.0	665.017	0	snp	1X	1	1.0	1	60	60	0.991935	1
3473998	G	A	8616.46		prfB-fprA	n.3473998G>A			306				0.0620915		19									2	17																1X				60
3499001	G	A	0		devS	c.265C>T	p.His89Tyr	1	365	365	0	1	0.383562	225	140	0	0.0	7650	4760.0	0	0.0	102	123	60	80	7.26639	9.21451	0.0	0.0	1.0	4.00297	22.5536	74.0	66.0	4.00297	10.0459	0.0	592.774	0	snp	1X	1	1.0	1	60	60	1.0	1
410009	T	C	4030.74		iniB	c.648T>C	p.Val216Val		149				0.107383		16									11	5																1X				59.25
1066251	C	T	3650.93		Rv0955	c.174C>T	p.Ile58Ile	1	323	323	1	1	0.684211	102	221	0	0.0	3468	7514.0	0	0.0	35	67	97	124	24.8102	10.1732	0.0	0.0	1.0	4.19921	4.37279	116.0	105.0	6.55737	7.18293	0.0	840.657	0	snp	1X	1	1.0	1	60	59.8235	1.0	1
2591484	G	A	79.7872		uspC	c.967G>A	p.Gly323Ser	1	534	534	1	1	0.503745	265	269	0	0.0	9010	9146.0	0	0.0	133	132	86	183	3.01849	78.9634	0.0	0.0	1.0	14.0614	37.6309	116.0	153.0	3.66416	6.62396	0.0	18.3717	0	snp	1X	1	1.0	1	59.9554	59.434	1.0	0.596226
2592310	G	A	2925.43		Rv2319c	c.417C>T	p.Ile139Ile	1	492	492	1	1	0.587398	203	289	0	0.0	6902	9826.0	0	0.0	81	122	167	122	20.9918	18.2256	0.0	0.0	1.0	36.7395	287.216	111.0	178.0	12.2146	4.81808	0.0	673.605	0	snp	1X	1	1.0	1	60	58.4581	1.0	0.679803
2665369	G	A	1.1584e-13		mbtE	c.1747C>T	p.Pro583Ser	1	266	266	0	1	0.142857	228	38	0	0.0	7752	1292.0	0	0.0	117	111	16	22	3.35316	5.06748	0.0	0.0	1.0	5.06748	3.9627	16.0	22.0	3.23888	3.61984	0.0	1336.16	0	snp	1X	1	1.0	1	60	60	1.0	1
3717108	C	A	3679.1		sugI	c.19C>A	p.Pro7Thr	1	299	299	1	1	0.702341	89	210	0	0.0	3026	7140.0	0	0.0	36	53	84	126	10.0615	21.2507	0.0	0.0	1.0	5.65743	18.2594	97.0	113.0	23.0292	4.98658	0.0	847.144	0	snp	1X	1	1.0	1	59.981	60	1.0	1
410009	T	C	5099.15		iniB	c.648T>C	p.Val216Val		196				0.142857		28									15	13																1X				60
877743	C	T	4.84575e-14		emrB	c.698G>A	p.Gly233Asp	1	351	351	0	1	0.119658	309	42	0	0.0	10506	1428.0	0	0.0	156	153	28	14	3.07355	13.1438	0.0	0.0	1.0	49.5419	34.5564	6.0	36.0	13.1438	8.92036	0.0	1885.19	0	snp	1X	1	1.0	1	60	60	1.0	1
1192376	C	T	1.1813e-13		PE_PGRS20-Rv1069c	n.1192376C>T		1	406	406	0	1	0.347291	265	141	0	0.0	9010	4794.0	0	0.0	146	119	81	60	8.9839	9.80193	0.0	0.0	1.0	19.7815	39.7942	54.0	87.0	7.46105	33.5011	0.0	861.749	0	snp	1X	1	1.0	1	60	59.8717	1.0	1
1860116	A	G	3362.04		pheT	c.359A>G	p.Asn120Ser	1	359	359	1	1	0.654596	124	235	0	0.0	4216	7990.0	0	0.0	64	60	139	96	3.29049	20.0956	0.0	0.0	1.0	17.0648	28.2974	98.0	137.0	35.1758	11.486	0.0	774.137	0	snp	1X	1	1.0	1	60	60	1.0	1
1947428	A	G	4.50341e-13		vapB12	c.216T>C	p.Ala72Ala	1	392	392	0	1	0.380102	243	149	0	0.0	8262	5066.0	0	0.0	129	114	76	73	5.02092	3.14146	0.0	0.0	1.0	5.47325	4.09157	81.0	68.0	5.47325	4.5205	0.0	661.467	0	snp	1X	1	1.0	1	60	59.9753	1.0	1
1967603	G	A	5.03861e-14		Rv1739c	c.35C>T	p.Pro12Leu	1	358	358	0	1	0.148045	305	53	0	0.0	10370	1802.0	0	0.0	163	142	32	21	6.15004	7.96781	0.0	0.0	1.0	3.05127	3.07438	26.0	27.0	7.96781	36.9066	0.0	1765.67	0	snp	1X	1	1.0	1	60	59.8689	1.0	1
2588836	C	T	4365.67		Rv2315c-uspA	n.2588836C>T		1	357	357	1	1	0.70028	107	250	0	0.0	3638	8500.0	0	0.0	33	74	97	153	37.1247	30.2492	0.0	0.0	1.0	6.48466	10.3365	115.0	135.0	18.3322	4.00471	0.0	1005.23	0	snp	1X	1	1.0	1	60	60	1.0	1
2591484	G	A	796.47		uspC	c.967G>A	p.Gly323Ser	1	589	589	1	1	0.521222	282	307	0	0.0	9588	10436.0	0	0.0	156	126	116	191	9.94053	42.7971	0.0	0.0	1.0	4.20567	68.1853	147.0	160.0	3.18713	3.50312	0.0	183.394	0	snp	1X	1	1.0	1	60	59.4929	1.0	0.673759
2592310	G	A	3924.14		Rv2319c	c.417C>T	p.Ile139Ile	1	627	627	1	1	0.598086	252	375	0	0.0	8568	12745.0	0	0.0	104	148	234	141	19.6927	53.0931	0.0	0.0	1.0	102.383	294.746	122.0	253.0	37.3427	3.56179	0.0	903.567	0	snp	1X	1	1.0	1	59.9573	58.4563	1.0	0.674603
3473998	G	A	9216.23		prfB-fprA	n.3473998G>A			328				0.0579268		19									2	17																1X				60
410009	T	C	4152.85		iniB	c.648T>C	p.Val216Val		157				0.127389		20									12	8																1X				60
1019795	C	T	635.39		Rv0914c	c.171G>A	p.Ala57Ala	1	57	57	1	1	0.684211	18	39	0	0.0	612	1326.0	0	0.0	8	10	19	20	3.49285	3.06598	0.0	0.0	1.0	7.52028	7.35324	24.0	15.0	5.73856	3.49285	0.0	146.304	0	snp	1X	1	1.0	1	60	60	1.0	1
1380268	C	T	5470.38		sugB	c.414C>T	p.Ile138Ile	1	209	209	1	1	0.942584	12	197	0	0.0	408	6698.0	0	0.0	3	9	151	46	9.52472	124.536	0.0	0.0	1.0	19.7758	3.73412	79.0	118.0	36.354	3.0103	0.0	1259.6	0	snp	1X	1	1.0	1	60	60	0.994924	1
1721429	A	G	1139.18		Rv1526c	c.632T>C	p.Phe211Ser	1	280	280	1	1	0.564286	121	158	0	0.0	4114	5372.0	0	0.0	63	58	84	74	3.45895	4.38465	0.0	0.0	1.0	17.0836	22.5536	63.0	95.0	4.98936	9.48883	0.0	262.307	0	snp	1X	1	2.0	1	59.9494	60	1.0	1
1904560	C	T	3.74885e-14		Rv1680	c.132C>T	p.Ser44Ser	1	379	379	0	1	0.0501319	360	19	0	0.0	12240	646.0	0	0.0	162	198	10	9	10.8276	3.12459	0.0	0.0	1.0	3.12459	3.22745	10.0	9.0	3.12459	36.0408	0.0	2388.07	0	snp	1X	1	1.0	1	60	59.9333	1.0	1
2327250	G	A	1.26592e-15		sigC	c.307G>A	p.Ala103Thr	1	273	273	0	1	0.0512821	259	14	0	0.0	8806	476.0	0	0.0	110	149	5	9	15.7625	5.49198	0.0	0.0	1.0	3.63072	17.1039	6.0	8.0	3.0103	3.2199	0.0	1715.81	0	snp	1X	1	1.0	1	60	60	1.0	0.996139
2468619	A	G	1.73581e-14		Rv2203	c.389A>G	p.Asp130Gly	1	347	347	0	1	0.0634006	325	22	0	0.0	11050	748.0	0	0.0	167	158	13	9	3.5515	4.58955	0.0	0.0	1.0	3.40511	15.3643	12.0	10.0	3.0103	12.1572	0.0	2125.55	0	snp	1X	1	1.0	1	60	59.9631	1.0	1
2591484	G	A	818.812		uspC	c.967G>A	p.Gly323Ser	1	598	598	1	1	0.523411	285	313	0	0.0	9690	10642.0	0	0.0	154	131	107	206	7.04086	71.0058	0.0	0.0	1.0	15.8379	33.2509	135.0	178.0	3.35024	3.62746	0.0	188.539	0	snp	1X	1	1.0	1	60	59.2316	1.0	0.624561
2592310	G	A	2334.1		Rv2319c	c.417C>T	p.Ile139Ile	1	503	503	1	1	0.568588	217	286	0	0.0	7378	9724.0	0	0.0	99	118	175	111	6.62275	34.1094	0.0	0.0	1.0	46.8649	268.881	105.0	181.0	21.9917	3.50063	0.0	537.447	0	snp	1X	1	1.0	1	60	57.7097	1.0	0.645161
2697059	G	C	0		subI	c.656C>G	p.Pro219Arg	1	309	309	0	1	0.0550162	291	17	0	0.0	9894	578.0	0	0.0	133	158	7	10	7.67412	4.1599	0.0	0.0	1.0	6.20364	23.9714	6.0	11.0	18.4661	19.4941	0.0	1920.59	0	snp	1X	1	2.0	1	60	60	1.0	1
3019985	G	A	8133.62		Rv2705c	c.219C>T	p.Pro73Pro	1	305	305	1	1	0.937705	19	286	0	0.0	646	9724.0	0	0.0	6	13	133	153	8.61041	6.04732	0.0	0.0	1.0	9.8436	5.8675	158.0	128.0	20.5036	5.8675	0.0	1872.84	0	snp	1X	1	1.0	1	60	60	1.0	1
3153514	G	A	3.10393e-14		efpA	c.1118C>T	p.Thr373Ile	1	351	351	0	1	0.0626781	329	22	0	0.0	11186	748.0	0	0.0	159	170	14	8	3.80893	6.56362	0.0	0.0	1.0	9.32731	18.8574	7.0	15.0	17.2236	12.046	0.0	2157.93	0	snp	1X	1	1.0	1	60	59.9514	1.0	1
3365744	G	A	0		lppZ	c.1036G>A	p.Gly346Ser	1	289	289	0	1	0.0657439	270	19	0	0.0	9180	646.0	0	0.0	128	142	9	10	4.58663	3.12459	0.0	0.0	1.0	5.8675	40.1988	7.0	12.0	12.2676	5.06918	0.0	1757.31	0	snp	1X	1	1.0	1	60	60	1.0	1
3473998	G	A	7648.14		prfB-fprA	n.3473998G>A			271				0.0516605		14									3	11																1X				60
3717219	C	A	1977.04		sugI	c.130C>A	p.Leu44Met	1	313	313	1	1	0.603834	124	189	0	0.0	4216	6426.0	0	0.0	73	51	113	76	11.486	18.7391	0.0	0.0	1.0	6.3307	5.53201	103.0	86.0	3.57327	3.08035	0.0	455.23	0	snp	1X	1	1.0	1	60	60	1.0	1
4134127	A	G	8382.04		moxR2	c.612A>G	p.Glu204Glu	1	314	314	1	1	0.94586	17	297	0	0.0	578	10094.0	0	0.0	9	8	189	108	3.13803	50.9801	0.0	0.0	1.0	41.9725	4.1599	185.0	112.0	77.5934	4.1599	0.0	1930.04	0	snp	1X	1	1.0	1	60	60	1.0	1
362466	A	C	1500		PE_PGRS5	c.1133A>C	p.Asn378Thr	1	57	16.1818	0	1	0.122807	0	7	0.333333	0.333333,0.333333	0	1700,238	0	0,0	0	0	3	4	0	3.70517,3.32051	0,0	0,0	1,1	4.57376,18.2106	0	22,7	28,0	20.3821,3.32051	0	0,0	299.223	0	snp	1M9D1M,8M1X2M	2	2,2	1	60	0	1,1	0
1503859	G	C	9706.79		cysM	c.466G>C	p.Ala156Pro		350				0.0885714		31									16	15																1X				60
2628116	C	T	0		plcC	c.583G>A	p.Val195Ile	1	235	235	0	1	0.0680851	219	16	0	0.0	7446	544	0	0.0	125	94	4	12	12.539	11.6962	0.0	0.0	1	37.7539	478.563	16.0	0.0	11.6962	12.539	0.0	1284.25	0	snp	1X	1	1.0	1	60	59.3653	0.8125	0.625571
2873110	G	C	6200		Rv2553c	c.156C>G	p.Val52Val	1	232	266.889	0	1	0.0689655	3	16	1.33333	1.33333,1.33333	97	7072,544	10	10,4	2	1	4	12	3.73412	3.38613,11.6962	0,0	0,0	1,1	25.1009,37.7539	3.73412	81,16	127,0	3.67845,11.6962	3.73412	0,0	1356.63	0	snp	1M3I17M,17M1X	2	3,3	1	60	60	1,1	1
3501681	C	T	0		PPE50	c.348C>T	p.Ala116Ala	1	221	221	0	1	0.343891	145	76	0	0.0	4930	2584	0	0.0	82	63	50	26	8.41652	19.4678	0.0	0.0	1	168.042	317.874	0.0	76.0	19.4678	8.41652	0.0	442.136	0	snp	1X	1	1.0	1	59.3553	58.9793	0.973684	1
3606001	T	G	2546.46		desA3	c.1034A>C	p.Gln345Pro		376				0.587766		221									115	106																1X				60
3606002	G	A	2546.46		desA3	c.1033C>T	p.Gln345*		376				0.56383		212									110	102																1X				60
3851888	T	C	770		Rv3433c	c.1326_1327delATinsGG	p.Ser443Ala	1	40	39.7	1	1	0.775	0	31	0	0,0,0,0	0	182,60,34,1038	0	0,0,0,0	0	0	5	26	0	16.0391,7.35324,5.18177,33.9012	0,0,0,0	0,0,0,0	1,1,1,1	16.0391,7.35324,5.18177,40.0654	0	0,0,0,4	6,2,1,27	16.0391,7.35324,5.18177,61.9202	0	0,0,0,0	151.239	0	mnp	1X3M2X4M,4M2X3M1X,3M3D4M,4M2X4M	4	4,4,4,4	2	59.9355	0	1,1,1,1	0
3473998	G	A	6084.58		prfB-fprA	n.3473998G>A			222				0.0765766		17									2	15																1X				60
483292	A	T	5.79807e-14		mmpS1	c.365T>A	p.Ile122Asn	1	141	141	0	1	0.0638298	132	9	0	0.0	4488	306	0	0.0	62	70	7	2	4.06314	9.04217	0.0	0.0	1	22.5536	289.645	0.0	9.0	9.04217	4.06314	0.0	777.918	0	snp	1X	1	1.0	1	60	58.2576	0.777778	0.55303
3447762	T	C	7.90751e-14		virS	c.665A>G	p.Tyr222Cys	1	259	259	0	1	0.471042	137	122	0	0.0	4658	4148	0	0.0	80	57	50	72	11.395	11.625	0.0	0.0	1	3.29508	16.3403	59.0	63.0	3.29508	7.591	0.0	101.513	0	snp	1X	1	1.0	1	60	59.8686	1.0	1
3596658	A	C	4840.83		Rv3220c	c.877T>G	p.Ser293Ala	1	253	253	1	1	0.814229	47	206	0	0.0	1598	7004	0	0.0	18	29	88	118	8.60069	12.4973	0.0	0.0	1	15.1958	3.0565	86.0	120.0	8.11221	10.8184	0.0	1114.64	0	snp	1X	1	1.0	1	60	60	1.0	1
3597328	G	T	2.39879e-14		Rv3220c	c.207C>A	p.Asp69Glu	1	257	257	0	1	0.0583658	242	15	0	0.0	8228	510	0	0.0	94	148	8	7	29.1756	3.15506	0.0	0.0	1	6.62942	20.3821	5.0	10.0	4.31318	20.3821	0.0	1581.83	0	snp	1X	1	1.0	1	60	60	1.0	0.995868
641411	G	A	1177.5		fadD8	c.1401C>T	p.Phe467Phe	1	51	51	1	1	0.901961	5	46	0	0.0	170	1564	0	0.0	3	2	29	17	3.44459	9.80795	0.0	0.0	1	57.5803	6.91895	6.0	40.0	3.76559	3.44459	0.0	271.13	0	snp	1X	1	1.0	1	60	60	1.0	1
1503859	G	C	7893.06		cysM	c.466G>C	p.Ala156Pro		280				0.0607143		17									9	8																1X				60
2038819	G	T	4.90602e-14		eccA5-lppT	n.2038819G>T		1	175	175	0	1	0.0685714	163	12	0	0.0	5542	408	0	0.0	93	70	10	2	10.0576	14.5915	0.0	0.0	1	29.068	331.382	12.0	0.0	14.5915	11.3365	0.0	968.141	0	snp	1X	1	1.0	1	60	58.2147	0.333333	0.631902
2873110	G	C	5000		Rv2553c	c.156C>G	p.Val52Val	1	183	211.444	0	1	0.0655738	2	12	0	0,1	67	5712,408	0	0,29	1	1	6	6	3.0103	14.6432,3.0103	0,0	0,0	1,1	16.2459,29.068	3.0103	68,12	100,0	25.8108,3.0103	7.35324	0,0	1090.75	0	snp	1M3I17M,17M1X	2	3,3	1	60	60	0.994048,1	1
4027914	C	T	343.598		Rv3586	c.24C>T	p.Thr8Thr	1	24	24	1	1	0.791667	5	19	0	0.0	170	646	0	0.0	3	2	15	4	3.44459	16.8392	0.0	0.0	1	44.2683	3.44459	0.0	19.0	16.8392	3.44459	0.0	79.1163	0	snp	1X	1	1.0	1	60	60	1.0	1
1497735	A	C	116.14		dinG	c.1455T>G	p.Ala485Ala	1	18	18	1	1	0.611111	7	11	0	0.0	238	374	0	0.0	3	4	3	8	3.32051	7.94546	0.0	0.0	1	3.20771	3.32051	5.0	6.0	4.78696	5.80219	0.0	26.7422	0	snp	1X	1	1.0	1	60	60	1.0	1
1816560	C	T	1253.05		pykA	c.372C>T	p.Val124Val	1	56	56	1	1	0.875	7	49	0	0.0	238	1666	0	0.0	4	3	25	24	3.32051	3.05462	0.0	0.0	1	10.4997	3.32051	18.0	31.0	15.8176	3.32051	0.0	288.526	0	snp	1X	1	1.0	1	60	60	1.0	1
3125705	G	A	4.54442e-14		Rv2818c	c.440C>T	p.Ala147Val	1	192	192	0	1	0.0625	180	12	0	0.0	6120	408	0	0.0	76	104	2	10	12.4683	14.5915	0.0	0.0	1	29.068	393.875	0.0	12.0	14.5915	12.4683	0.0	1061.89	0	snp	1X	1	1.0	1	60	58.8889	0.25	0.644444
3497927	G	A	0		devS	c.1339C>T	p.His447Tyr	1	423	423	0	1	0.0898345	385	38	0	0.0	13090	1292	0	0.0	189	196	15	23	3.28667	6.66752	0.0	0.0	1	3.9246	6.53542	21.0	17.0	5.06748	3.69276	0.0	2441.06	0	snp	1X	1	1.0	1	59.7368	59.9013	1.0	1
1843570	T	G	1.69965e-14		Rv1637c	c.123A>C	p.Thr41Thr	1	373	373	0	1	0.0509383	354	19	0	0.0	12036	646	0	0.0	196	158	16	3	11.8679	22.325	0.0	0.0	1	44.2683	42.2686	0.0	19.0	22.325	7.81944	0.0	2363.19	0	snp	1X	1	1.0	1	60	59.6271	1.0	0.997175
3649036	G	A	0		Rv3267	c.1152G>A	p.Val384Val	1	422	422	0	1	0.120853	371	51	0	0.0	12614	1734	0	0.0	239	132	26	25	70.0216	3.05288	0.0	0.0	1	3.05288	3.01615	25.0	26.0	4.07475	3.15663	0.0	2235.51	0	snp	1X	1	1.0	1	60	59.9084	1.0	1
410009	T	C	3796.62		iniB	c.648T>C	p.Val216Val		146				0.130137		19									10	9																1X				60
676413	C	T	0		Rv0579	c.176C>T	p.Pro59Leu	1	250	250	0	1	0.104	223	26	0	0.0	7582	884.0	0	0.0	131	92	18	8	17.8211	11.3621	0.0	0.0	1.0	3.34437	8.16146	14.0	12.0	6.01695	6.52555	0.0	1381.65	0	snp	1X	1	2.0	1	59.2308	59.7399	1.0	0.995516
2591484	G	A	402.224		uspC	c.967G>A	p.Gly323Ser	1	560	560	1	1	0.5125	273	287	0	0.0	9282	9758.0	0	0.0	147	126	96	191	6.51806	71.2944	0.0	0.0	1.0	4.28897	38.7163	137.0	150.0	3.01787	3.97275	0.0	92.6156	0	snp	1X	1	1.0	1	59.9373	59.663	0.996516	0.644689
2592310	G	A	3139.08		Rv2319c	c.417C>T	p.Ile139Ile	1	515	515	1	1	0.592233	210	305	0	0.0	7140	10370.0	0	0.0	92	118	177	128	10.0004	20.1044	0.0	0.0	1.0	54.4493	267.723	110.0	195.0	14.9783	3.17575	0.0	722.801	0	snp	1X	1	1.0	1	60	58.2619	1.0	0.652381
2687840	T	C	586.808		che1	c.713T>C	p.Leu238Pro	1	305	305	1	1	0.531148	143	162	0	0.0	4862	5508.0	0	0.0	66	77	74	88	4.8477	5.63751	0.0	0.0	1.0	15.074	3.02549	66.0	96.0	9.49791	28.5365	0.0	135.118	0	snp	1X	1	1.0	1	60	60	1.0	1
3717105	C	T	0		sugI	c.16C>T	p.Gln6*	1	436	436	0	1	0.357798	280	156	0	0.0	9520	5304.0	0	0.0	113	167	63	93	25.6246	15.538	0.0	0.0	1.0	3.51141	10.9517	81.0	75.0	46.6625	45.4781	0.0	869.033	0	snp	1X	1	1.0	1	59.8718	59.9714	1.0	1
4266734	G	T	0		fbpA-aftB	n.4266734G>T		1	348	348	0	1	0.37069	219	129	0	0.0	7446	4386.0	0	0.0	110	109	71	58	3.02022	5.8551	0.0	0.0	1.0	3.1618	3.81345	66.0	63.0	7.87507	11.3492	0.0	632.834	0	snp	1X	1	1.0	1	60	60	1.0	1
410009	T	C	2531.98		iniB	c.648T>C	p.Val216Val		99				0.151515		15									8	7																1X				60
1517111	A	G	1932.25		irtB	c.1489A>G	p.Thr497Ala	1	190	190	1	1	0.668421	63	127	0	0.0	2142	4318.0	0	0.0	35	28	81	46	4.69922	23.9556	0.0	0.0	1.0	3.84811	3.04477	60.0	67.0	3.84811	3.04477	0.0	444.918	0	snp	1X	1	1.0	1	60	60	1.0	1
1671346	G	T	1717.41		Rv1480	c.934G>T	p.Ala312Ser	1	194	194	1	1	0.64433	69	125	0	0.0	2346	4250.0	0	0.0	32	37	63	62	3.79707	3.02767	0.0	0.0	1.0	5.11229	5.55942	68.0	57.0	3.02767	10.0912	0.0	395.448	0	snp	1X	1	1.0	1	60	60	1.0	1
2591484	G	A	29.0372		uspC	c.967G>A	p.Gly323Ser	1	338	338	1	1	0.502959	168	170	0	0.0	5712	5780.0	0	0.0	88	80	54	116	3.83753	52.1111	0.0	0.0	1.0	13.0246	21.6746	71.0	99.0	3.21467	3.062	0.0	6.68481	0	snp	1X	1	1.0	1	59.9118	58.9762	1.0	0.642857
2592310	G	A	2115.92		Rv2319c	c.417C>T	p.Ile139Ile	1	315	315	1	1	0.606349	124	191	0	0.0	4216	6494.0	0	0.0	51	73	113	78	11.486	16.9373	0.0	0.0	1.0	39.9481	120.76	67.0	124.0	26.0325	3.29049	0.0	487.209	0	snp	1X	1	1.0	1	60	57.3145	0.994764	0.677419
410009	T	C	2687.84		iniB	c.648T>C	p.Val216Val		98				0.0918367		9									3	6																1X				60
2591484	G	A	371.081		uspC	c.967G>A	p.Gly323Ser	1	456	456	1	1	0.513158	222	234	0	0.0	7548	7956.0	0	0.0	112	110	85	149	3.04943	41.0203	0.0	0.0	1.0	6.01695	43.0749	108.0	126.0	3.0103	3.0103	0.0	85.4445	0	snp	1X	1	1.0	1	60	59.2252	1.0	0.648649
2592310	G	A	2038.01		Rv2319c	c.417C>T	p.Ile139Ile	1	400	400	1	1	0.575	170	230	0	0.0	5780	7818.0	0	0.0	78	92	142	88	5.51388	30.5408	0.0	0.0	1.0	19.6645	225.573	94.0	136.0	13.9243	3.8278	0.0	469.269	0	snp	1X	1	1.0	1	60	58.2412	1.0	0.641176
410009	T	C	5175.45		iniB	c.648T>C	p.Val216Val		202				0.138614		28									16	12																1X				60
1747044	T	C	2.98341e-14		Rv1545	c.126T>C	p.Thr42Thr	1	423	423	0	1	0.0520095	401	22	0	0.0	13634	748.0	0	0.0	224	177	12	10	14.9724	3.40511	0.0	0.0	1.0	3.0103	7.56444	11.0	11.0	17.2236	3.66553	0.0	2664.63	0	snp	1X	1	1.0	1	60	59.9751	1.0	1
2591484	G	A	264.997		uspC	c.967G>A	p.Gly323Ser	1	666	666	1	1	0.507508	328	338	0	0.0	11152	11492.0	0	0.0	162	166	110	228	3.11623	92.4647	0.0	0.0	1.0	19.0715	61.5076	144.0	194.0	3.24158	3.03678	0.0	61.0179	0	snp	1X	1	1.0	1	60	59.4268	0.997041	0.609756
2592310	G	A	2425.84		Rv2319c	c.417C>T	p.Ile139Ile	1	632	632	1	1	0.553797	282	350	0	0.0	9588	11900.0	0	0.0	124	158	222	128	11.9118	57.8307	0.0	0.0	1.0	48.8966	389.378	132.0	218.0	13.9545	3.0103	0.0	558.571	0	snp	1X	1	1.0	1	59.9743	58.5142	0.997143	0.648936
1172492	C	T	0		Rv1049	c.107C>T	p.Thr36Met	1	284	284	0	1	0.161972	237	46	0	0.0	8058	1564	0	0.0	127	110	28	18	5.65821	7.73089	0.0	0.0	1	3.19912	4.11894	22.0	24.0	3.19912	5.07182	0.0	1342.71	0	snp	1X	1	2.0	1	60	60	1.0	1
1227327	A	G	3.13406e-15		fum	c.239T>C	p.Ile80Thr	1	360	360	0	1	0.0833333	330	30	0	0.0	11220	1020	0	0.0	163	167	15	15	3.11558	3.0103	0.0	0.0	1	5.61607	3.0103	18.0	12.0	4.16842	7.45853	0.0	2109.32	0	snp	1X	1	1.0	1	60	59.9909	1.0	1
1301452	C	T	2753.36		Rv1171	c.146C>T	p.Pro49Leu	1	268	268	1	1	0.66791	89	179	0	0.0	3026	6086	0	0.0	49	40	92	87	4.98658	3.31358	0.0	0.0	1	3.11948	3.62026	88.0	91.0	3.31358	5.96253	0.0	633.985	0	snp	1X	1	1.0	1	60	60	1.0	1
1658688	A	G	0		ctpD	c.1726A>G	p.Ile576Val	1	280	280	0	1	0.232143	215	65	0	0.0	7310	2210	0	0.0	92	123	38	27	12.7163	7.05258	0.0	0.0	1	10.5269	5.28277	40.0	25.0	7.05258	25.3209	0.0	1050.41	0	snp	1X	1	1.0	1	60	59.9721	1.0	1
1941833	G	A	0		engA-Rv1714	n.1941833G>A		1	319	319	0	1	0.0783699	294	25	0	0.0	9996	850	0	0.0	147	147	13	12	3.0103	3.09716	0.0	0.0	1	3.09716	3.483	13.0	12.0	3.79203	8.00321	0.0	1890.03	0	snp	1X	1	1.0	1	60	60	1.0	0.993197
2433614	G	C	1.32597e-14		lppM	c.664G>C	p.Gly222Arg	1	311	311	0	1	0.0514469	295	16	0	0.0	10030	544	0	0.0	210	85	8	8	118.025	3.0103	0.0	0.0	1	3.55317	36.0535	9.0	7.0	3.55317	30.4003	0.0	1919.87	0	snp	1X	1	1.0	1	60	60	1.0	1
2592310	G	A	2592.78		Rv2319c	c.417C>T	p.Ile139Ile	1	450	450	1	1	0.588889	185	265	0	0.0	6290	9010	0	0.0	84	101	156	109	6.40249	21.1114	0.0	0.0	1	46.6774	198.337	96.0	169.0	24.3235	9.21954	0.0	597.01	0	snp	1X	1	1.0	1	60	58.4324	0.992453	0.605405
3037354	G	A	0		fadE20-hflX	n.3037354G>A		1	169	169	0	1	0.106509	151	18	0	0.0	5134	612	0	0.0	87	64	7	11	10.6176	4.9405	0.0	0.0	1	42.0968	249.796	18.0	0.0	4.9405	24.8832	0.0	871.169	0	snp	1X	1	1.0	1	59	59.6556	1.0	1
3267091	C	T	5.5931e-14		ppsD	c.4844C>T	p.Ser1615Leu	1	240	240	0	1	0.154167	203	37	0	0.0	6902	1258	0	0.0	76	127	13	24	30.833	10.1116	0.0	0.0	1	7.76406	16.114	23.0	14.0	5.88603	16.114	0.0	1157.57	0	snp	1X	1	1.0	1	60	60	1.0	1
3286949	G	A	0		mmpL7	c.1880G>A	p.Arg627Gln	1	286	286	0	1	0.0524476	271	15	0	0.0	9214	510	0	0.0	137	134	7	8	3.08242	3.15506	0.0	0.0	1	3.15506	38.9798	8.0	7.0	3.15506	8.01831	0.0	1789.44	0	snp	1X	1	1.0	1	60	59.9594	1.0	1
3639964	G	T	1.92889e-15		whiB2	c.178C>A	p.Leu60Met	1	337	337	0	1	0.0623145	316	21	0	0.0	10744	714	0	0.0	123	193	8	13	36.6819	5.59539	0.0	0.0	1	3.94093	12.9331	9.0	12.0	3.1137	3.99983	0.0	2064.28	0	snp	1X	1	1.0	1	60	59.9241	1.0	1
4265593	G	T	0		fbpD-fbpA	n.4265593G>T		1	331	331	0	1	0.0725076	307	24	0	0.0	10438	816	0	0.0	147	160	10	14	4.20567	4.45795	0.0	0.0	1	4.45795	3.07396	10.0	14.0	3.0103	49.4176	0.0	1979.06	0	snp	1X	1	1.0	1	60	59.9121	1.0	0.996743
22847	C	A	4.65288e-14		pstP	c.335G>T	p.Gly112Val	1	330	330	0	1	0.0878788	301	29	0	0.0	10234	986	0	0.0	168	133	19	10	11.8477	9.07545	0.0	0.0	1	4.88226	6.82661	12.0	17.0	4.88226	43.5901	0.0	1902.27	0	snp	1X	1	1.0	1	60	60	1.0	1
2400373	C	T	0		TB18.6-Rv2141c	n.2400373C>T		1	333	333	0	1	0.0720721	309	24	0	0.0	10506	816	0	0.0	170	139	12	12	9.76365	3.0103	0.0	0.0	1	12.0581	19.8831	17.0	7.0	3.37221	14.8234	0.0	1997.61	0	snp	1X	1	1.0	1	60	60	1.0	0.996764
3008617	A	G	0		Rv2690c	c.593T>C	p.Leu198Pro	1	305	305	0	1	0.131148	264	40	0	0.0	8976	1360	0	0.0	121	143	18	22	6.99133	3.87889	0.0	0.0	1	3.87889	9.45891	22.0	18.0	3.0103	17.5197	0.0	1569.52	0	snp	1X	1	2.0	1	60	59.8333	1.0	1
3141768	A	G	2.7966e-14		ugpA	c.455T>C	p.Ile152Thr	1	280	280	0	1	0.0642857	262	18	0	0.0	8908	612	0	0.0	161	101	9	9	32.8473	3.0103	0.0	0.0	1	4.9405	3.30867	11.0	7.0	3.49285	11.4973	0.0	1706.26	0	snp	1X	1	1.0	1	60	59.9542	1.0	1
3498698	G	A	1.4887e-14		devS	c.568C>T	p.Gln190*	1	337	337	0	1	0.0949555	305	32	0	0.0	10370	1088	0	0.0	152	153	17	15	3.01742	3.28173	0.0	0.0	1	5.45321	34.9701	19.0	13.0	4.09604	21.5283	0.0	1908.74	0	snp	1X	1	1.0	1	60	59.9869	1.0	1
3527974	G	A	1600		PPE53	c.1190C>T	p.Thr397Ile	1	87	62.9062	1	1	0.689655	0	60	11	1,11	0	918,2040	361	34,361	0	0	30	30	0	32.0437,3.0103	0,0	0,0	1,1	26.2531,133.299	0	5,60	22,0	16.6021,3.0103	0	0,0	207.61	0	snp	1M30D1M,26M1X5M	2	2,2	1	60	0	1,1	0
3527982	G	C	5.90653e-14		PPE53	c.1182C>G	p.Ala394Ala	1	211	211	0	1	0.260664	156	55	0	0.0	5304	1870	0	0.0	105	51	31	24	43.6001	4.94488	0.0	0.0	1	122.441	19.1015	55.0	0.0	4.94488	5.01474	0.0	732.978	0	snp	1X	1	1.0	1	59.8364	59.9359	1.0	0.99359
3527991	G	A	0		PPE53	c.1173C>T	p.Phe391Phe	1	221	221	0	1	0.190045	179	42	0	0.0	6086	1428	0	0.0	118	61	20	22	42.4243	3.21711	0.0	0.0	1	94.2121	17.8709	42.0	0.0	3.21711	5.06046	0.0	976.838	0	snp	1X	1	1.0	1	60	59.9385	1.0	0.994413
3717219	C	G	0		sugI	c.130C>G	p.Leu44Val		302				0.139073		42									26	16																1X				60
410009	T	C	5600		iniB	c.648T>C	p.Val216Val	1	206	52.1429	0	1	0.11165	0	23	18.5	5,18.5	0	6222,782	600.333	167.333,600.333	0	0	14	9	0	5.68014,5.3706	0,0	0,0	1,1	9.2874,52.9542	0	103,23	80,0	3.11709,5.3706	0	0,0	1136.8	0	snp	1M12D1M,3M1X10M	2	2,2	1	60	0	1,1	0
930149	C	A	0		PE_PGRS14	c.337G>T	p.Ala113Ser	1	316	316	0	1	0.0886076	288	28	0	0.0	9792	952	0	0.0	148	140	14	14	3.49285	3.0103	0.0	0.0	1	14.1779	5.45321	20.0	8.0	4.25114	4.48811	0.0	1829.2	0	snp	1X	1	1.0	1	60	59.7604	1.0	1
1666967	G	A	1.18613e-13		Rv1476-ripA	n.1666967G>A		1	513	513	0	1	0.0955166	464	49	0	0.0	15776	1666	0	0.0	236	228	23	26	3.30981	3.40914	0.0	0.0	1	15.8176	42.621	16.0	33.0	10.4997	12.0706	0.0	2912.91	0	snp	1X	1	1.0	1	60	59.8922	1.0	1
2591484	G	A	196.228		uspC	c.967G>A	p.Gly323Ser	1	684	684	1	1	0.504386	339	345	0	0.0	11526	11730	0	0.0	173	166	129	216	3.32417	50.6505	0.0	0.0	1	26.4307	76.3471	142.0	203.0	3.31871	3.78537	0.0	45.1831	0	snp	1X	1	1.0	1	59.9884	59.3068	0.997101	0.622419
2592310	G	A	3281.8		Rv2319c	c.417C>T	p.Ile139Ile	1	716	716	1	1	0.565642	311	405	0	0.0	10574	13770	0	0.0	144	167	245	160	6.7039	41.7483	0.0	0.0	1	59.8922	428.989	151.0	254.0	9.57833	5.02816	0.0	755.662	0	snp	1X	1	1.0	1	60	58.4502	1.0	0.630225
3473998	G	A	10137.3		prfB-fprA	n.3473998G>A			360				0.0611111		22									2	20																1X				60
772744	T	G	0		fadE8	c.1261T>G	p.Trp421Gly	1	300	300	0	1	0.05	285	15	0	0.0	9690	510	0	0.0	140	145	7	8	3.20078	3.15506	0.0	0.0	1	4.31318	9.41805	9.0	6.0	3.15506	3.20078	0.0	1896.2	0	snp	1X	1	1.0	1	60	60	1.0	1
852833	T	G	5294.83		phoR	c.438T>G	p.Asp146Glu	1	250	250	1	1	0.852	37	213	0	0.0	1258	7242	0	0.0	22	15	86	127	5.88603	20.1476	0.0	0.0	1	27.4878	5.88603	131.0	82.0	69.8978	28.8919	0.0	1219.18	0	snp	1X	1	1.0	1	60	60	1.0	1
1214388	G	T	0		Rv1087A-PE9	n.1214388G>T		1	318	318	0	1	0.0880503	290	28	0	0.0	9860	952	0	0.0	126	164	12	16	13.8227	4.25114	0.0	0.0	1	4.25114	8.07208	16.0	12.0	3.0103	4.47792	0.0	1838.21	0	snp	1X	1	1.0	1	60	59.7862	1.0	1
1519558	G	C	7560		Rv1353c	c.428C>G	p.Ser143Trp	1	354	354	1	1	0.853107	52	302	0	0.0	1768	10268	0	0.0	22	30	125	177	5.68288	22.4529	0.0	0.0	1	25.5591	4.51363	123.0	179.0	42.3844	4.51363	0.0	1740.75	0	snp	1X	1	1.0	1	59.9901	60	0.996689	1
1541262	A	C	0		lprF	c.243A>C	p.Val81Val	1	118	118	0	1	0.110169	105	13	0	0.0	3570	442	0	0.0	30	75	2	11	44.8887	16.5402	0.0	0.0	1	31.2394	231.015	0.0	13.0	16.5402	44.8887	0.0	568.632	0	snp	1X	1	1.0	1	60	59.3905	0.307692	0.87619
2592310	G	A	3117.34		Rv2319c	c.417C>T	p.Ile139Ile	1	417	417	1	1	0.613909	161	256	0	0.0	5474	8704	0	0.0	78	83	157	99	3.34749	31.5448	0.0	0.0	1	15.2588	227.454	109.0	147.0	14.0034	4.64228	0.0	717.793	0	snp	1X	1	1.0	1	59.9883	58.0683	1.0	0.621118
3717219	C	T	6498.11		sugI	c.130C>T	p.Leu44Leu	1	398	398	1	1	0.771357	91	307	0	0.0	3094	10438	0	0.0	55	36	215	92	11.6246	110.021	0.0	0.0	1	8.95886	8.37933	168.0	139.0	3.35689	3.60686	0.0	1496.25	0	snp	1X	1	1.0	1	60	60	1.0	1
13630	C	T	1.00772e-13		Rv0010c-Rv0011c	n.13630C>T		1	410	410	0	1	0.160976	343	66	0	0.0	11662	2244	0	0.0	216	127	46	20	53.1568	25.2514	0.0	0.0	1	5.11597	16.9951	29.0	37.0	21.9613	78.2268	0.0	1926.22	0	snp	1X	1	2.0	1	60	59.9475	1.0	1
238912	G	T	0		mmpL11	c.2381C>A	p.Ala794Glu	1	331	331	0	1	0.362538	211	120	0	0.0	7174	4080	0	0.0	127	84	66	54	22.039	5.61607	0.0	0.0	1	8.87328	4.74954	69.0	51.0	6.55704	3.51458	0.0	637.784	0	snp	1X	1	1.0	1	59.8833	59.8389	1.0	1
1959809	C	T	6.26815e-14		Rv1732c-Rv1733c	n.1959809C>T		1	355	355	0	1	0.132394	308	47	0	0.0	10472	1596	0	0.0	189	119	33	14	37.5565	19.6891	0.0	0.0	1	8.60069	4.81516	18.0	29.0	5.27418	33.7211	0.0	1826.13	0	snp	1X	1	1.0	1	60	59.9935	1.0	1
2130428	A	G	1.85874e-13		Rv1879	c.1052A>G	p.Asp351Gly	1	415	415	0	1	0.272289	302	113	0	0.0	10268	3842	0	0.0	131	171	51	62	14.5148	5.3355	0.0	0.0	1	3.02952	3.72933	56.0	57.0	3.18325	8.6475	0.0	1326.24	0	snp	1X	1	1.0	1	60	59.9735	1.0	0.996689
2292316	G	A	1.20564e-15		Rv2047c	c.2211C>T	p.Arg737Arg	1	288	288	0	1	0.0763889	266	22	0	0.0	9044	748	0	0.0	95	171	7	15	50.1623	9.32731	0.0	0.0	1	4.58955	5.10014	13.0	9.0	6.56362	3.82664	0.0	1705.87	0	snp	1X	1	1.0	1	60	60	1.0	0.996241
2592310	G	A	2993.73		Rv2319c	c.417C>T	p.Ile139Ile	1	546	546	1	1	0.582418	228	318	0	0.0	7752	10812	0	0.0	107	121	206	112	4.877	63.3472	0.0	0.0	1	36.4701	291.359	124.0	194.0	9.15598	10.4771	0.0	689.331	0	snp	1X	1	1.0	1	60	57.9254	0.996855	0.622807
2833836	A	G	0		Rv2517c-ldtB	n.2833836A>G		1	390	390	0	1	0.323077	263	126	0	0.0	8942	4284	0	0.0	112	151	59	67	15.5685	4.11327	0.0	0.0	1	9.90386	4.00934	73.0	53.0	6.38815	6.65144	0.0	962.424	0	snp	1X	1	2.0	1	60	59.8935	1.0	1
266648	C	T	7.95575e-14		Rv0223c	c.1117G>A	p.Val373Ile	1	423	423	0	1	0.200946	338	85	0	0.0	11492	2890.0	0	0.0	196	142	47	38	21.7441	5.07959	0.0	0.0	1.0	4.26209	9.58896	46.0	39.0	3.03585	5.58009	0.0	1774.32	0	snp	1X	1	1.0	1	60	60	1.0	1
859360	A	G	1.65146e-14		cyp123	c.713T>C	p.Ile238Thr	1	324	324	0	1	0.0833333	297	27	0	0.0	10098	918.0	0	0.0	187	110	17	10	46.3593	6.95112	0.0	0.0	1.0	9.52472	30.2159	9.0	18.0	9.52472	3.36856	0.0	1885.54	0	snp	1X	1	1.0	1	60	59.9192	1.0	1
1005132	A	G	0		prrB	c.710T>C	p.Val237Ala	1	268	268	0	1	0.0559701	253	15	0	0.0	8602	510.0	0	0.0	152	101	11	4	25.3344	10.1038	0.0	0.0	1.0	6.62942	4.46081	5.0	10.0	3.15506	4.04883	0.0	1668.88	0	snp	1X	1	1.0	1	60	60	1.0	1
1172492	C	T	5.5991e-14		Rv1049	c.107C>T	p.Thr36Met	1	294	294	0	1	0.0646259	275	19	0	0.0	9350	646.0	0	0.0	155	120	12	7	12.6832	5.8675	0.0	0.0	1.0	5.8675	10.5986	7.0	12.0	4.03889	3.96575	0.0	1796.29	0	snp	1X	1	1.0	1	60	59.8764	1.0	0.996364
1293648	G	A	0		narI	c.243G>A	p.Ala81Ala	1	342	342	0	1	0.0614035	321	21	0	0.0	10914	714.0	0	0.0	125	196	7	14	37.1112	8.07707	0.0	0.0	1.0	3.94093	4.9653	12.0	9.0	3.1137	4.53236	0.0	2101.71	0	snp	1X	1	1.0	1	60	60	1.0	1
1301452	C	T	3213.25		Rv1171	c.146C>T	p.Pro49Leu	1	319	319	1	1	0.664577	107	212	0	0.0	3638	7208.0	0	0.0	56	51	106	106	3.51765	3.0103	0.0	0.0	1.0	4.48526	3.03059	112.0	100.0	7.10742	13.7459	0.0	739.878	0	snp	1X	1	1.0	1	60	59.9252	0.985849	1
1333669	T	G	7179.29		Rv1190	c.690T>G	p.Gly230Gly		256				0.929688		238									141	97																1X				59.9874
1663587	C	G	4.21917e-15		acn	c.2460G>C	p.Gly820Gly	1	367	367	0	1	0.0708447	341	26	0	0.0	11594	884.0	0	0.0	161	180	13	13	5.30913	3.0103	0.0	0.0	1.0	6.01695	3.78082	16.0	10.0	3.0103	15.9054	0.0	2211.52	0	snp	1X	1	1.0	1	60	59.8827	1.0	1
1694500	A	T	9.70402e-15		Rv1503c	c.45T>A	p.Asn15Lys	1	163	163	0	1	0.0552147	154	9	0	0.0	5236	306.0	0	0.0	95	59	7	2	21.2845	9.04217	0.0	0.0	1.0	22.5536	337.417	9.0	0.0	9.04217	21.2845	0.0	910.371	0	snp	1X	1	1.0	1	60	58.4221	0.333333	0.62987
2433614	G	C	8.7031e-14		lppM	c.664G>C	p.Gly222Arg	1	323	323	0	1	0.136223	279	44	0	0.0	9486	1496.0	0	0.0	180	99	30	14	54.0749	15.6443	0.0	0.0	1.0	4.78696	7.12754	19.0	25.0	4.78696	5.2596	0.0	1642.85	0	snp	1X	1	1.0	1	60	59.9498	0.977273	1
2592310	G	A	4518.12		Rv2319c	c.417C>T	p.Ile139Ile	1	564	564	1	1	0.62234	213	351	0	0.0	7242	11934.0	0	0.0	99	114	196	155	5.30411	13.4099	0.0	0.0	1.0	45.6293	308.128	134.0	217.0	15.538	7.50617	0.0	1040.33	0	snp	1X	1	1.0	1	59.9715	58.3568	1.0	0.615023
2673966	G	A	1.52487e-14		mbtB	c.1872C>T	p.Ala624Ala	1	284	284	0	1	0.0880282	259	25	0	0.0	8806	850.0	0	0.0	127	132	12	13	3.2199	3.09716	0.0	0.0	1.0	7.26639	3.2199	9.0	16.0	3.09716	19.988	0.0	1641.72	0	snp	1X	1	1.0	1	60	60	1.0	1
3037354	G	A	5.82818e-14		fadE20-hflX	n.3037354G>A		1	200	200	0	1	0.075	185	15	0	0.0	6290	510.0	0	0.0	110	75	9	6	17.389	4.31318	0.0	0.0	1.0	20.5268	285.008	13.0	2.0	10.1038	46.6862	0.0	1110.07	0	snp	1X	1	1.0	1	59.3333	59.4	1.0	0.994595
3267091	C	T	0		ppsD	c.4844C>T	p.Ser1615Leu	1	318	318	0	1	0.0849057	291	27	0	0.0	9894	918.0	0	0.0	122	169	13	14	19.4941	3.09072	0.0	0.0	1.0	3.09072	3.07746	14.0	13.0	6.95112	13.2259	0.0	1850.6	0	snp	1X	1	1.0	1	60	59.8351	1.0	1
3487736	T	C	0		cyp141-Rv3122	n.3487736T>C		1	414	414	0	1	0.0917874	376	38	0	0.0	12784	1292.0	0	0.0	187	189	21	17	3.0334	3.9246	0.0	0.0	1.0	5.06748	5.32038	22.0	16.0	3.9246	22.438	0.0	2372.76	0	snp	1X	1	1.0	1	60	59.8404	1.0	1
4097451	G	A	4.46001e-14		Rv3659c	c.544C>T	p.Arg182Trp	1	323	323	0	1	0.176471	266	57	0	0.0	9044	1938.0	0	0.0	136	130	29	28	3.30418	3.0484	0.0	0.0	1.0	3.0484	3.14091	28.0	29.0	9.44853	18.8147	0.0	1467.46	0	snp	1X	1	1.0	1	60	59.8872	1.0	1
4265593	G	T	2.89298e-15		fbpD-fbpA	n.4265593G>T		1	415	415	0	1	0.342169	273	142	0	0.0	9282	4828.0	0	0.0	133	140	77	65	3.40005	5.21236	0.0	0.0	1.0	3.98899	3.20915	67.0	75.0	13.3477	55.1972	0.0	912.526	0	snp	1X	1	1.0	1	60	59.9341	1.0	1
428246	A	C	55.5836		PPE8	c.6434T>G	p.Ile2145Ser	1	12	12	1	1	0.583333	5	7	0	0.0	170	238	0	0.0	1	4	2	5	6.91895	5.80219	0.0	0.0	1	18.2106	13.8677	0.0	7.0	5.80219	6.91895	0.0	12.7986	0	snp	1X	1	1.0	1	60	60	1.0	1
483292	A	T	1.03665e-13		mmpS1	c.365T>A	p.Ile122Asn	1	266	266	0	1	0.0676692	248	18	0	0.0	8432	612	0	0.0	120	128	12	6	3.57068	7.35324	0.0	0.0	1	42.0968	541.535	0.0	18.0	7.35324	3.57068	0.0	1456.81	0	snp	1X	1	1.0	1	60	58.5242	0.666667	0.596774
632058	G	A	1.73581e-14		Rv0539	c.316G>A	p.Ala106Thr	1	302	302	0	1	0.281457	217	85	0	0.0	7378	2890	0	0.0	85	132	32	53	25.1153	14.2764	0.0	0.0	1	8.75832	16.7096	50.0	35.0	4.26209	3.10036	0.0	924.295	0	snp	1X	1	1.0	1	59.8706	60	1.0	1
2038232	G	C	1.10902e-14		eccA5	c.1533G>C	p.Glu511Asp	1	499	499	0	1	0.0941884	452	47	0	0.0	15368	1598	0	0.0	207	245	21	26	9.94748	4.16534	0.0	0.0	1	3.0565	3.0103	23.0	24.0	31.8863	65.4449	0.0	2840.25	0	snp	1X	1	1.0	1	60	59.9425	1.0	1
2559211	A	G	0		Rv2286c	c.359T>C	p.Leu120Pro	1	358	358	0	1	0.175978	295	63	0	0.0	10030	2142	0	0.0	129	166	28	35	13.0874	4.69922	0.0	0.0	1	3.04477	9.20084	31.0	32.0	5.80219	3.19432	0.0	1629.03	0	snp	1X	1	1.0	1	60	59.9525	1.0	1
3190786	G	T	1.25363e-13		cdsA	c.836C>A	p.Pro279His	1	416	416	0	1	0.170673	344	71	0	0.0	11696	2414	0	0.0	222	122	45	26	66.1345	14.0512	0.0	0.0	1	3.28556	16.3674	34.0	37.0	4.50892	6.06551	0.0	1905.02	0	snp	1X	1	2.0	1	60	60	0.985915	0.991279
3462159	A	G	3900		Rv3093c	c.606T>C	p.Arg202Arg	1	138	182.267	0	1	0.0507246	0	7	0	0,2	0	4352,238	0	0,31	0	0	3	4	0	16.3106,3.32051	0,0	0,0	1,1	4.70676,18.2106	0	59,7	69,0	3.62103,3.32051	0	0,0	848.174	0	snp	1M5I14M,14M1X	2	5,5	1	60	0	1,1	0
410009	T	C	3450.15		iniB	c.648T>C	p.Val216Val		137				0.153285		21									12	9																1X				60
410019	G	A	3500		iniB	c.658G>A	p.Val220Ile	1	137	39.9286	0	1	0.167883	0	23	14.0833	2.25,2.58333,14.0833	0	68,3876,714	451.5	76.5,76.5,451.5	0	0	13	10	0	3.0103,3.69603,3.94093	0,0,0	0,0,0	1,1,1	7.35324,3.08649,48.6112	0	2,58,21	0,56,0	3.0103,4.9151,3.94093	0	0,0,0	665.001	0	snp	1M12D1X,1M12D1M,3M1X10M	3	3,3,3	1	120	0	1,1,1	0
2171670	C	T	3.72474e-14		Rv1920	c.48C>T	p.Arg16Arg	1	123	123	0	1	0.0813008	113	10	0	0.0	3842	340	0	0.0	69	44	5	5	15.0207	3.0103	0.0	0.0	1	24.725	248.387	10.0	0.0	3.0103	15.0207	0.0	644.707	0	snp	1X	1	1.0	1	60	58.2124	0.6	0.654867
2591484	G	A	331.223		uspC	c.967G>A	p.Gly323Ser	1	454	454	1	1	0.511013	221	232	0	0.0	7514	7888	0	0.0	123	98	77	155	9.15134	59.9553	0.0	0.0	1	9.33752	42.0084	103.0	129.0	3.16006	8.20808	0.0	76.267	0	snp	1X	1	2.0	1	59.9784	59.3801	1.0	0.647059
2592310	G	A	3787.93		Rv2319c	c.417C>T	p.Ile139Ile	1	478	478	1	1	0.625523	179	299	0	0.0	6086	10166	0	0.0	82	97	191	108	5.7398	53.0413	0.0	0.0	1	57.9798	211.193	106.0	193.0	19.0531	3.31358	0.0	872.202	0	snp	1X	1	1.0	1	60	58.2961	1.0	0.614525
2696732	T	C	1.00054e-14		subI	c.983A>G	p.Asp328Gly	1	253	253	0	1	0.213439	199	54	0	0.0	6766	1836	0	0.0	105	94	27	27	4.33064	3.0103	0.0	0.0	1	8.80089	33.6619	21.0	33.0	10.8919	13.4967	0.0	1012.67	0	snp	1X	1	1.0	1	60	59.9397	1.0	1
3717087	C	A	3.51982e-14		dacB1-sugI	n.3717087C>A		1	313	313	0	1	0.376997	195	118	0	0.0	6630	4012	0	0.0	79	116	50	68	18.2551	8.97265	0.0	0.0	1	32.454	11.1283	79.0	39.0	5.66023	3.55595	0.0	544.934	0	snp	1X	1	1.0	1	60	60	1.0	0.994872
4178601	T	C	0		Rv3729	c.317T>C	p.Ile106Thr	1	307	307	0	1	0.348534	200	107	0	0.0	6800	3638	0	0.0	112	88	65	42	9.26414	13.7459	0.0	0.0	1	17.8047	9.26414	40.0	67.0	13.7459	24.0302	0.0	654.713	0	snp	1X	1	1.0	1	60	59.91	0.990654	0.995
410009	T	C	4336.79		iniB	c.648T>C	p.Val216Val		161				0.111801		18									7	11																1X				60
2171670	C	T	5.6112e-14		Rv1920	c.48C>T	p.Arg16Arg	1	136	136	0	1	0.0955882	123	13	0	0.0	4182	442.0	0	0.0	83	40	6	7	35.653	3.17734	0.0	0.0	1.0	31.2394	270.101	13.0	0.0	3.17734	35.653	0.0	680.912	0	snp	1X	1	1.0	1	60	59.187	0.538462	0.731707
2535432	C	A	106.237		Rv2262c	c.121G>T	p.Gly41Cys	1	6	6	1	1	0.833333	1	5	0	0.0	34	170.0	0	0.0	1	0	2	3	5.18177	3.44459	0.0	0.0	1.0	13.8677	5.18177	5.0	0.0	3.44459	5.18177	0.0	24.462	0	snp	1X	1	1.0	1	60	60	1.0	1
2591484	G	A	1273		uspC	c.967G>A	p.Gly323Ser	1	564	564	1	1	0.537234	261	303	0	0.0	8874	10302.0	0	0.0	140	121	117	186	6.01375	37.1304	0.0	0.0	1.0	26.2945	31.9716	123.0	180.0	4.62278	6.67934	0.0	293.118	0	snp	1X	1	1.0	1	60	59.1456	1.0	0.643678
2592310	G	A	2269.74		Rv2319c	c.417C>T	p.Ile139Ile	1	499	499	1	1	0.567134	216	283	0	0.0	7344	9622.0	0	0.0	97	119	170	113	7.87601	27.94	0.0	0.0	1.0	53.3532	260.37	101.0	182.0	12.4098	4.01561	0.0	522.628	0	snp	1X	1	1.0	1	60	57.713	1.0	0.657407
2696732	T	C	2000.17		subI	c.983A>G	p.Asp328Gly	1	281	281	1	1	0.615658	108	173	0	0.0	3672	5882.0	0	0.0	60	48	94	79	5.9056	5.83447	0.0	0.0	1.0	15.0726	32.0437	71.0	102.0	7.54152	5.02092	0.0	460.556	0	snp	1X	1	1.0	1	60	60	1.0	1
45859	G	A	6.58156e-14		leuS	c.2298G>A	p.Glu766Glu	1	197	197	0	1	0.274112	143	54	0	0.0	4862	1836	0	0.0	67	76	10	44	4.24029	49.4959	0.0	0.0	1	4.45795	4.8477	30.0	24.0	4.45795	4.24029	0.0	636.412	0	snp	1X	1	1.0	1	60	60	1.0	1
2592310	G	A	2895.48		Rv2319c	c.417C>T	p.Ile139Ile	1	513	513	1	1	0.584795	213	300	0	0.0	7242	10200	0	0.0	85	128	189	111	21.8603	47.0478	0.0	0.0	1	32.6581	260.743	118.0	182.0	7.90335	3.26517	0.0	666.709	0	snp	1X	1	1.0	1	60	58.5117	1.0	0.699531
3473998	G	A	6025.01		prfB-fprA	n.3473998G>A			223				0.0986547		22									6	16																1X				58.9091
4036746	C	G	2400		PE_PGRS59	c.1305G>C	p.Pro435Pro	1	99	33.8182	0	1	0.181818	0	18	4.16667	3.66667,4.16667	0	2754,612	128	122,128	0	0	9	9	0	9.04217,3.0103	0,0	0,0	1,1	3.03711,42.0968	0	41,18	40,0	35.8505,3.0103	0	0,0	443.544	0	snp	1M9D1M,9M1X1M	2	2,2	1	57.5556	0	1,1	0
483292	A	T	5.76186e-14		mmpS1	c.365T>A	p.Ile122Asn	1	181	181	0	1	0.0773481	167	14	0	0.0	5678	476.0	0	0.0	65	102	11	3	20.8112	12.937	0.0	0.0	1.0	33.4109	365.646	0.0	14.0	12.937	20.8112	0.0	963.724	0	snp	1X	1	1.0	1	60	59.1018	0.857143	0.670659
1753519	G	C	3950.84		fadD11.1	c.10G>C	p.Ala4Pro		139				0.0503597		7									2	5																1X				60
2272792	G	T	0		dosT	c.1717C>A	p.Arg573Ser	1	246	246	0	1	0.0569106	232	14	0	0.0	7888	476.0	0	0.0	132	100	6	8	12.5947	3.63072	0.0	0.0	1.0	3.63072	13.8302	8.0	6.0	8.59409	11.4341	0.0	1526.22	0	snp	1X	1	1.0	1	60	60	1.0	1
25044	G	T	0		fhaA	c.401C>A	p.Pro134Gln	1	304	304	0	1	0.0526316	288	16	0	0.0	9792	544.0	0	0.0	152	136	8	8	4.9405	3.0103	0.0	0.0	1.0	5.18177	6.65958	10.0	6.0	5.18177	3.28173	0.0	1911.14	0	snp	1X	1	1.0	1	60	59.9271	1.0	0.996528
2592310	G	A	3397.73		Rv2319c	c.417C>T	p.Ile139Ile	1	430	430	1	1	0.623256	161	268	0	0.0	5474	9112.0	0	0.0	75	86	167	101	4.64228	38.3048	0.0	0.0	1.0	47.3796	187.639	97.0	171.0	15.9743	8.95825	0.0	782.357	0	snp	1X	1	2.0	1	59.944	57.6522	0.996269	0.614907
4036746	C	G	1862.5		PE_PGRS59	c.1305G>C	p.Pro435Pro		82				0.231707		19									8	11																1X				60
410009	T	C	4400		iniB	c.648T>C	p.Val216Val	1	162	39.1429	0	1	0.104938	0	17	9.16667	1.66667,9.16667	0	4930,578	300.667	56.6667,300.667	0	0	8	9	0	3.02528,3.13803	0,0	0,0	1,1	4.82236,39.9253	0	78,17	67,0	3.38469,3.13803	0	0,0	907.951	0	snp	1M12D1M,3M1X10M	2	2,2	1	60	0	1,1	0
908064	G	T	1.52487e-14		Rv0813c-sseC2	n.908064G>T		1	220	220	0	1	0.05	209	11	0	0.0	7106	374	0	0.0	126	83	2	9	22.2211	12.6832	0.0	0.0	1	3.20771	3.27005	6.0	5.0	3.20771	61.453	0.0	1374.02	0	snp	1X	1	1.0	1	58.4545	59.7033	1.0	0.990431
2591484	G	A	644.039		uspC	c.967G>A	p.Gly323Ser	1	496	496	1	1	0.520161	238	258	0	0.0	8092	8772	0	0.0	130	108	101	157	7.42624	29.4046	0.0	0.0	1	9.60888	55.7096	115.0	143.0	3.3133	5.346	0.0	148.295	0	snp	1X	1	1.0	1	60	59.5252	1.0	0.609244
2592310	G	A	3388.4		Rv2319c	c.417C>T	p.Ile139Ile	1	463	463	1	1	0.613391	179	284	0	0.0	6086	9656	0	0.0	79	100	176	108	8.36013	38.3655	0.0	0.0	1	54.4222	244.189	101.0	183.0	22.1254	5.06046	0.0	780.208	0	snp	1X	1	1.0	1	59.9648	58.4749	1.0	0.603352
3165315	C	T	0		mtr	c.111C>T	p.Gly37Gly	1	318	318	0	1	0.160377	267	51	0	0.0	9078	1734	0	0.0	115	152	25	26	14.1442	3.05288	0.0	0.0	1	15.3153	8.93915	34.0	17.0	5.09662	3.99438	0.0	1518.12	0	snp	1X	1	1.0	1	60	60	1.0	1
165288	C	T	1.62972e-13		msrA-Rv0138	n.165288C>T		1	384	384	0	1	0.346354	251	133	0	0.0	8534	4522.0	0	0.0	120	131	72	61	4.05711	4.98585	0.0	0.0	1.0	4.98585	4.47237	72.0	61.0	4.33278	3.01895	0.0	830.763	0	snp	1X	1	1.0	1	60	59.9402	1.0	1
410009	T	C	3385		iniB	c.648T>C	p.Val216Val		126				0.111111		14									5	9																1X				60
678162	G	T	1773.07		vapC26	c.241G>T	p.Ala81Ser	1	278	278	1	1	0.604317	110	168	0	0.0	3740	5712.0	0	0.0	52	58	73	95	3.72096	9.26621	0.0	0.0	1.0	5.54368	12.5648	91.0	77.0	16.2459	16.355	0.0	408.265	0	snp	1X	1	1.0	1	60	60	1.0	1
1454297	A	G	2.67905e-14		rho	c.1094A>G	p.Asp365Gly	1	294	294	0	1	0.0510204	279	15	0	0.0	9486	510.0	0	0.0	143	136	3	12	3.39167	14.7363	0.0	0.0	1.0	4.31318	17.4012	9.0	6.0	14.7363	3.20488	0.0	1857.28	0	snp	1X	1	1.0	1	60	59.8996	1.0	1
2591484	G	A	288.868		uspC	c.967G>A	p.Gly323Ser	1	463	463	1	1	0.509719	227	236	0	0.0	7718	8024.0	0	0.0	115	112	80	156	3.09639	56.1562	0.0	0.0	1.0	3.15752	56.8188	120.0	116.0	3.15752	9.98388	0.0	66.5142	0	snp	1X	1	1.0	1	60	59.3877	1.0	0.594714
2592310	G	A	3968.7		Rv2319c	c.417C>T	p.Ile139Ile	1	466	466	1	1	0.635193	170	296	0	0.0	5780	10064.0	0	0.0	77	93	175	121	6.28028	24.4022	0.0	0.0	1.0	52.3379	163.239	107.0	189.0	17.2129	3.47014	0.0	913.828	0	snp	1X	1	1.0	1	60	57.1706	1.0	0.629412
3801936	T	C	1791.94		PE_PGRS52	c.284T>C	p.Val95Ala	1	209	209	1	1	0.641148	75	134	0	0.0	2550	4556.0	0	0.0	38	37	53	81	3.03925	15.715	0.0	0.0	1.0	13.9649	5.35549	80.0	54.0	5.34382	15.7786	0.0	412.61	0	snp	1X	1	1.0	1	60	59.4667	1.0	1
4212068	G	A	1971.64		tcrX-Rv3766	n.4212068G>A		1	323	323	1	1	0.600619	129	194	0	0.0	4386	6596.0	0	0.0	68	61	86	108	3.83512	8.42779	0.0	0.0	1.0	13.0841	3.43113	112.0	82.0	6.63688	6.79775	0.0	453.987	0	snp	1X	1	1.0	1	60	60	1.0	1
1843570	T	G	1.82624e-14		Rv1637c	c.123A>C	p.Thr41Thr	1	194	194	0	1	0.0670103	181	13	0	0.0	6154	442	0	0.0	87	94	11	2	3.59816	16.5402	0.0	0.0	1	31.2394	56.8652	0.0	13.0	16.5402	5.70964	0.0	1179.74	0	snp	1X	1	1.0	1	57.3846	59.7017	1.0	1
2871172	G	A	0		Rv2551c	c.23C>T	p.Ala8Val	1	333	333	0	1	0.0630631	312	21	0	0.0	10608	714	0	0.0	168	144	12	9	7.01917	3.94093	0.0	0.0	1	3.94093	4.01252	9.0	12.0	3.1137	4.79202	0.0	2044.48	0	snp	1X	1	1.0	1	60	59.8846	1.0	1
4359486	G	C	3.85131e-14		espK	c.297C>G	p.Ala99Ala	1	400	400	0	1	0.0725	371	29	0	0.0	12614	986	0	0.0	206	165	11	18	12.8492	6.67934	0.0	0.0	1	19.8579	19.4514	22.0	7.0	4.88226	5.59148	0.0	2403.64	0	snp	1X	1	1.0	1	60	59.9784	1.0	1
264081	C	T	1.10175e-13		Rv0221	c.15C>T	p.Ser5Ser	1	484	484	0	1	0.109504	431	53	0	0.0	14654	1802	0	0.0	232	199	30	23	8.49692	5.01789	0.0	0.0	1	3.37904	16.1147	25.0	28.0	14.851	106.037	0.0	2634.16	0	snp	1X	1	1.0	1	60	59.9443	1.0	1
791316	A	G	0		Rv0691c	c.351T>C	p.Thr117Thr	1	453	453	0	1	0.101545	407	46	0	0.0	13838	1564	0	0.0	171	236	26	20	25.552	4.70971	0.0	0.0	1	3.76559	12.8753	25.0	21.0	6.03148	6.34487	0.0	2532.25	0	snp	1X	1	1.0	1	60	59.8771	1.0	1
1753519	G	C	6497.06		fadD11.1	c.10G>C	p.Ala4Pro		229				0.0524017		12									4	8																1X				60
2592310	G	A	3569.08		Rv2319c	c.417C>T	p.Ile139Ile	1	600	600	1	1	0.588333	247	353	0	0.0	8398	12002	0	0.0	119	128	211	142	3.7224	32.2975	0.0	0.0	1	58.5274	358.191	129.0	224.0	12.3667	6.8873	0.0	821.812	0	snp	1X	1	1.0	1	60	58.5587	1.0	0.566802
3054420	G	T	1800		PE_PGRS47	c.507G>T	p.Gly169Gly	1	77	27.0909	0	1	0.207792	0	16	0	0,0	0	2074,544	0	0,0	0	0	8	8	0	37.2199,3.0103	0,0	0,0	1,1	7.31765,37.7539	0	25,16	36,0	13.2981,3.0103	0	0,0	313.003	0	snp	1M9D1M,7M1X3M	2	2,2	1	60	0	1,1	0
3473998	G	A	9326.77		prfB-fprA	n.3473998G>A			332				0.0662651		22									2	20																1X				60
1992616	C	T	1.64239e-14		wag22-Rv1760	n.1992616C>T		1	82	82	0	1	0.0609756	77	5	0	0.0	2618	170	0	0.0	26	51	3	2	20.6359	3.44459	0.0	0.0	1	13.8677	170.214	5.0	0.0	3.44459	20.6359	0.0	444.627	0	snp	1X	1	1.0	1	60	57.1039	0.6	0.272727
2932654	G	A	2.09744e-14		tesB2	c.489C>T	p.Gly163Gly	1	258	258	0	1	0.217054	202	56	0	0.0	6868	1904	0	0.0	133	69	37	19	47.0417	15.5738	0.0	0.0	1	3.63072	11.4382	30.0	26.0	6.88793	8.21323	0.0	1016.98	0	snp	1X	1	1.0	1	59.8929	60	1.0	1
393341	T	C	0		cyp135A1	c.705A>G	p.Arg235Arg	1	262	262	0	1	0.137405	226	36	0	0.0	7684	1224.0	0	0.0	148	78	17	19	50.0909	3.25157	0.0	0.0	1.0	6.8707	3.16403	22.0	14.0	5.18177	3.62523	0.0	1325.82	0	snp	1X	1	1.0	1	60	60	1.0	1
410009	T	C	2441.82		iniB	c.648T>C	p.Val216Val		98				0.173469		17									5	12																1X				60
2326203	C	T	1.67554e-14		blaC	c.607G>A	p.Ala203Thr	1	217	217	0	1	0.198157	173	43	0	0.0	5882	1459.0	0	0.0	66	107	23	20	24.11	3.46479	0.0	0.0	1.0	3.0608	8.54567	22.0	21.0	14.3727	33.1473	0.0	903.804	0	snp	1X	1	2.0	1	60	60	1.0	1
2591484	G	A	1074.57		uspC	c.967G>A	p.Gly323Ser	1	339	339	1	1	0.551622	152	187	0	0.0	5168	6356.0	0	0.0	90	62	66	121	14.2105	38.1371	0.0	0.0	1.0	11.4756	33.2395	80.0	107.0	3.02191	7.63896	0.0	247.429	0	snp	1X	1	1.0	1	60	59.4408	1.0	0.690789
2592310	G	A	2584.44		Rv2319c	c.417C>T	p.Ile139Ile	1	359	359	1	1	0.610028	140	219	0	0.0	4760	7446.0	0	0.0	51	89	145	74	25.4075	52.9938	0.0	0.0	1.0	58.7844	226.362	72.0	147.0	24.9134	13.4954	0.0	595.09	0	snp	1X	1	1.0	1	59.9315	58.6286	1.0	0.714286
3549200	A	T	0		Rv3179-Rv3180c	n.3549200A>T		1	99	99	0	1	0.0606061	93	6	0	0.0	3162	204.0	0	0.0	55	38	4	2	9.75821	4.45795	0.0	0.0	1.0	16.0391	204.957	6.0	0.0	4.45795	9.75821	0.0	547.27	0	snp	1X	1	1.0	1	60	59.6882	0.5	0.623656
33207	G	C	4900		Rv0029-Rv0030	n.33207G>C		1	184	267.5	0	1	0.0597826	3	11	0	0,0,0	100	204,5576,374	0	0,0,0	2	1	7	4	3.73412	16.0391,8.30657,4.78696	0,0,0	0,0,0	1,1,1	16.0391,20.1702,19.0002	9.52472	0,100,1	6,64,10	16.0391,16.5688,3.20771	3.73412	0,0,0	1069.59	0	snp	1M1I3M,1M2I3M,1X3M	3	3,3,3	1	60	60	1,1,1	1
393341	T	C	6299.42		cyp135A1	c.705A>G	p.Arg235Arg	1	235	235	1	1	0.940426	14	221	0	0.0	476	7514	0	0.0	6	8	120	101	3.63072	6.55737	0.0	0.0	1	9.15134	3.0103	123.0	98.0	11.2737	5.49198	0.0	1450.5	0	snp	1X	1	1.0	1	60	60	0.995475	1
410009	T	C	1852.2		iniB	c.648T>C	p.Val216Val		74				0.162162		12									5	7																1X				60
2591484	G	A	0		uspC	c.967G>A	p.Gly323Ser	1	370	370	0	1	0.489189	189	181	0	0.0	6426	6154	0	0.0	95	94	63	118	3.02179	39.3015	0.0	0.0	1	29.5119	28.3901	67.0	114.0	3.98206	3.02179	0.0	62.6395	0	snp	1X	1	1.0	1	60	58.7196	1.0	0.582011
2592310	G	A	1955.28		Rv2319c	c.417C>T	p.Ile139Ile	1	321	321	1	1	0.5919	131	190	0	0.0	4454	6460	0	0.0	63	68	129	61	3.4247	55.8571	0.0	0.0	1	23.1707	199.951	74.0	116.0	11.9705	5.81167	0.0	450.22	0	snp	1X	1	1.0	1	60	58.3511	1.0	0.572519
246941	C	A	0		mmpL3	c.378G>T	p.Lys126Asn	1	281	281	0	1	0.088968	256	25	0	0.0	8704	850	0	0.0	127	129	15	10	3.04423	5.18177	0.0	0.0	1	3.79203	5.18177	11.0	14.0	3.79203	5.75857	0.0	1623.18	0	snp	1X	1	1.0	1	60	59.7734	1.0	1
2508519	A	C	2.13963e-14		cobD	c.857T>G	p.Leu286Arg	1	147	147	0	1	0.0544218	139	8	0	0.0	4726	272	0	0.0	72	67	5	3	3.40085	4.09604	0.0	0.0	1	7.35324	18.0231	6.0	2.0	4.09604	26.7715	0.0	910.407	0	snp	1X	1	1.0	1	60	59.6331	1.0	1
2608563	G	A	1.92889e-15		stp-cysK1	n.2608563G>A		1	242	242	0	1	0.0785124	223	19	0	0.0	7582	646	0	0.0	141	82	9	10	36.9067	3.12459	0.0	0.0	1	12.2676	16.341	5.0	14.0	3.12459	66.8983	0.0	1409.21	0	snp	1X	1	1.0	1	60	59.7399	1.0	1
4211206	G	A	0		tcrX	c.579C>T	p.Asp193Asp	1	259	259	0	1	0.0501931	246	13	0	0.0	8364	442	0	0.0	139	107	8	5	12.0493	4.51363	0.0	0.0	1	3.17734	3.32808	6.0	7.0	4.51363	20.0996	0.0	1631.41	0	snp	1X	1	1.0	1	60	60	1.0	0.995935
33207	G	C	5500		Rv0029-Rv0030	n.33207G>C		1	211	305	0	1	0.0805687	3	17	0	0,0,0	100	204,6290,578	0	0,0,0	2	1	9	8	3.73412	16.0391,9.21954,3.13803	0,0,0	0,0,0	1,1,1	16.0391,31.1925,39.9253	9.52472	0,117,0	6,68,17	16.0391,17.389,3.13803	3.73412	0,0,0	1178.71	0	snp	1M1I3M,1M2I3M,1X3M	3	3,3,3	1	60	60	1,1,1	1
410009	T	C	2400		iniB	c.648T>C	p.Val216Val	1	89	24	0	1	0.123596	0	11	11.5	3,11.5	0	2652,374	368.333	99.3333,368.333	0	0	4	7	0	3.45573,4.78696	0,0	0,0	1,1	4.79202,26.8965	0	35,11	43,0	3.12166,4.78696	0	0,0	475.177	0	snp	1M12D1M,3M1X10M	2	2,2	1	60	0	1,1	0
1079007	A	C	0		ctpV	c.265A>C	p.Thr89Pro	1	206	206	0	1	0.145631	176	30	0	0.0	5984	1020	0	0.0	95	81	18	12	5.42853	5.61607	0.0	0.0	1	5.61607	7.94546	18.0	12.0	5.61607	20.8262	0.0	1021.63	0	snp	1X	1	1.0	1	60	59.8636	1.0	1
2591484	G	A	186.369		uspC	c.967G>A	p.Gly323Ser	1	394	394	1	1	0.507614	193	200	0	0.0	6562	6800	0	0.0	97	96	69	131	3.02155	44.746	0.0	0.0	1	7.35324	20.1233	90.0	110.0	3.40116	4.37169	0.0	42.9131	0	snp	1X	1	2.0	1	60	59.6425	1.0	0.585492
2592310	G	A	1859.07		Rv2319c	c.417C>T	p.Ile139Ile	1	357	357	1	1	0.57423	152	205	0	0.0	5168	6970	0	0.0	72	80	130	75	3.9246	35.0528	0.0	0.0	1	15.9862	251.93	85.0	120.0	20.8164	3.0103	0.0	428.067	0	snp	1X	1	1.0	1	60	58.7237	1.0	0.611842
3004016	G	A	0		Rv2686c	c.23C>T	p.Ala8Val	1	224	224	0	1	0.0669643	209	15	0	0.0	7106	510	0	0.0	95	114	6	9	6.76103	4.31318	0.0	0.0	1	3.15506	3.5194	8.0	7.0	4.31318	15.7378	0.0	1359.18	0	snp	1X	1	1.0	1	60	59.8995	1.0	1
3621945	C	T	5.64139e-14		Rv3242c	c.267G>A	p.Leu89Leu	1	216	216	0	1	0.0787037	198	17	0	0.0	6732	578	0	0.0	99	99	10	7	3.0103	4.1599	0.0	0.0	1	13.3567	12.8806	13.0	4.0	4.1599	5.81786	0.0	1271.2	0	snp	1X	1	2.0	1	60	59.9899	1.0	0.994949
4345863	C	T	0		eccB1	c.825C>T	p.Gly275Gly	1	251	251	0	1	0.0677291	234	17	0	0.0	7956	578	0	0.0	95	139	6	11	20.976	6.20364	0.0	0.0	1	3.13803	3.34437	9.0	8.0	4.1599	15.0369	0.0	1518.57	0	snp	1X	1	1.0	1	60	60	1.0	1
16996	T	C	6.2686e-15		pknB	c.475A>G	p.Ile159Val	1	284	284	0	1	0.0739437	263	21	0	0.0	8942	714	0	0.0	162	101	11	10	33.7329	3.1137	0.0	0.0	1	3.1137	14.3135	11.0	10.0	3.94093	3.41487	0.0	1691.25	0	snp	1X	1	1.0	1	60	60	1.0	0.996198
73850	C	T	1.60322e-14		icd2	c.662G>A	p.Gly221Asp	1	265	265	0	1	0.116981	233	31	0	0.0	7922	1054	0	0.0	108	125	16	15	5.70367	3.08035	0.0	0.0	1	6.44263	4.13797	12.0	19.0	3.64073	3.24329	0.0	1419.81	0	snp	1X	1	2.0	1	60	60	1.0	1
483292	A	T	2.0492e-14		mmpS1	c.365T>A	p.Ile122Asn	1	188	188	0	1	0.0851064	172	16	0	0.0	5848	544	0	0.0	82	90	13	3	3.81829	16.582	0.0	0.0	1	37.7539	376.504	0.0	16.0	16.582	3.81829	0.0	993.394	0	snp	1X	1	1.0	1	58.125	59.1977	0.875	0.587209
1718880	C	G	1.49176e-14		Rv1524	c.155C>G	p.Ala52Gly	1	277	277	0	1	0.0505415	263	14	0	0.0	8942	476	0	0.0	122	141	8	6	5.99091	3.63072	0.0	0.0	1	3.0103	3.08461	7.0	7.0	3.0103	3.01856	0.0	1748.55	0	snp	1X	1	1.0	1	60	59.8479	1.0	1
2032214	T	C	5979.02		Rv1794-eccD5	n.2032214_2032215delTTinsCC		1	228	231.5	1	1	0.938596	14	214	0	7.0	468	7244	0	238.0	9	5	89	125	5.49198	16.1609	0.0	0.0	1	3.37559	8.59409	104.0	110.0	96.5257	5.49198	0.0	1376.72	0	complex	2X	1	1.0	2	60	60	1.0	1
2032215	T	C	5979.02		Rv1794-eccD5	n.2032214_2032215delTTinsCC		1	228	231.5	1	1	0.938596	14	214	0	7.0	468	7244	0	238.0	9	5	89	125	5.49198	16.1609	0.0	0.0	1	3.37559	8.59409	104.0	110.0	96.5257	5.49198	0.0	1376.72	0	complex	2X	1	1.0	2	60	60	1.0	1
2318261	C	T	4730.18		cobN	c.2493G>A	p.Leu831Leu	1	181	181	1	1	0.928177	13	168	0	0.0	442	5712	0	0.0	6	7	83	85	3.17734	3.062	0.0	0.0	1	10.4553	16.5402	96.0	72.0	5.54368	4.51363	0.0	1089.16	0	snp	1X	1	1.0	1	60	60	1.0	1
3532172	T	C	8.64283e-14		Rv3163c	c.742A>G	p.Thr248Ala	1	236	236	0	1	0.190678	191	45	0	0.0	6494	1530	0	0.0	99	92	25	20	3.56738	4.21667	0.0	0.0	1	5.37479	11.2983	19.0	26.0	4.21667	3.56738	0.0	1024.88	0	snp	1X	1	1.0	1	60	59.7277	1.0	1
4214083	C	T	4.15871e-14		Rv3768	c.14C>T	p.Pro5Leu	1	284	284	0	1	0.0633803	266	18	0	0.0	9044	612	0	0.0	151	115	10	8	13.5901	3.49285	0.0	0.0	1	10.7311	28.6108	5.0	13.0	4.9405	10.3574	0.0	1735.05	0	snp	1X	1	1.0	1	60	60	1.0	0.996241
894865	C	T	0		Rv0801	c.235C>T	p.Arg79Cys	1	226	226	0	1	0.150442	192	34	0	0.0	6528	1156	0	0.0	93	99	17	17	3.41745	3.0103	0.0	0.0	1	3.26577	3.05554	16.0	18.0	12.2071	11.8771	0.0	1110.33	0	snp	1X	1	1.0	1	60	60	1.0	1
1815428	C	T	0		Rv1615	c.176C>T	p.Pro59Leu	1	282	282	0	1	0.397163	170	112	0	0.0	5780	3808	0	0.0	78	92	63	49	5.51388	6.81038	0.0	0.0	1	7.97367	25.5425	48.0	64.0	4.94911	11.6451	0.0	402.581	0	snp	1X	1	1.0	1	60	59.9529	1.0	1
2032214	T	C	0		Rv1794-eccD5	n.2032214_2032215delTTinsCC		1	238	239.5	0	1	0.47479	125	113	0	3.0	4122	3822	0	102.0	62	63	45	68	3.02767	13.1759	0.0	0.0	1	3.95191	5.11229	53.0	60.0	38.5417	24.2907	0.0	67.4686	0	complex	2X	1	1.0	2	59.9469	60	1.0	1
2032215	T	C	0		Rv1794-eccD5	n.2032214_2032215delTTinsCC		1	238	239.5	0	1	0.47479	125	113	0	3.0	4122	3822	0	102.0	62	63	45	68	3.02767	13.1759	0.0	0.0	1	3.95191	5.11229	53.0	60.0	38.5417	24.2907	0.0	67.4686	0	complex	2X	1	1.0	2	59.9469	60	1.0	1
2318261	C	T	0		cobN	c.2493G>A	p.Leu831Leu	1	237	237	0	1	0.455696	129	108	0	0.0	4386	3672	0	0.0	61	68	66	42	3.83512	14.5915	0.0	0.0	1	3.0103	3.83512	54.0	54.0	4.2971	3.43113	0.0	150.105	0	snp	1X	1	1.0	1	60	59.8605	1.0	0.992248
3462159	A	G	3100		Rv3093c	c.606T>C	p.Arg202Arg	1	110	146	0	1	0.0545455	0	6	0	0,5	0	3536,204	0	0,89	0	0	3	3	0	39.8418,3.0103	0,0	0,0	1,1	7.10269,16.0391	0	45,6	59,0	3.0103,3.0103	0	0,0	679.663	0	snp	1M5I14M,14M1X	2	2,2	1	60	0	1,1	0
3564934	G	A	893.149		Rv3195	c.571G>A	p.Gly191Ser	1	267	267	1	1	0.554307	119	148	0	0.0	4046	5032	0	0.0	69	50	80	68	9.59771	5.12308	0.0	0.0	1	22.0254	22.882	92.0	56.0	6.76636	8.28388	0.0	205.655	0	snp	1X	1	1.0	1	60	59.6134	0.993243	1
4396301	A	G	0		Rv3909	c.2110A>G	p.Ile704Val	1	252	252	0	1	0.22619	195	57	0	0.0	6630	1938	0	0.0	77	118	32	25	21.7295	4.877	0.0	0.0	1	4.877	3.02144	25.0	32.0	3.0484	12.3755	0.0	964.489	0	snp	1X	1	1.0	1	60	59.8154	1.0	1
88721	A	G	5.20739e-14		Rv0079	c.518A>G	p.Asp173Gly	1	253	253	0	1	0.44664	140	113	0	0.0	4760	3842.0	0	0.0	67	73	51	62	3.56868	5.3355	0.0	0.0	1.0	3.49071	3.0103	54.0	59.0	11.4848	48.239	0.0	181.669	0	snp	1X	1	1.0	1	59.8938	59.7857	1.0	1
410009	T	C	3020.59		iniB	c.648T>C	p.Val216Val		116				0.137931		16									7	9																1X				60
1557447	A	G	440.468		carB	c.347A>G	p.Tyr116Cys	1	259	259	1	1	0.528958	122	137	0	0.0	4148	4658.0	0	0.0	68	54	80	57	6.49889	11.395	0.0	0.0	1.0	24.7092	15.0424	50.0	87.0	14.5651	11.625	0.0	101.422	0	snp	1X	1	1.0	1	60	60	0.992701	1
2031598	A	G	4.7011e-13		Rv1794	c.533A>G	p.Glu178Gly	1	269	269	0	1	0.490706	137	132	0	0.0	4658	4488.0	0	0.0	78	59	75	57	8.73221	8.34028	0.0	0.0	1.0	12.4858	32.3173	54.0	78.0	4.65535	4.29416	0.0	30.5203	0	snp	1X	1	1.0	1	60	60	1.0	1
2591484	G	A	0		uspC	c.967G>A	p.Gly323Ser	1	422	422	0	1	0.481043	219	203	0	0.0	7446	6900.0	0	0.0	132	87	59	144	23.089	80.2955	0.0	0.0	1.0	7.72764	55.8495	91.0	112.0	5.4171	8.25555	0.0	111.343	0	snp	1X	1	1.0	1	60	58.8813	1.0	0.712329
2592310	G	A	3367.66		Rv2319c	c.417C>T	p.Ile139Ile	1	392	392	1	1	0.635204	143	249	0	0.0	4862	8466.0	0	0.0	64	79	166	83	6.42695	63.0877	0.0	0.0	1.0	31.3441	183.425	96.0	153.0	4.97247	3.14697	0.0	775.433	0	snp	1X	1	1.0	1	59.9478	57.1818	1.0	0.629371
410009	T	C	2840.35		iniB	c.648T>C	p.Val216Val		110				0.145455		16									6	10																1X				60
1616205	C	T	1.08125e-13		tpi	c.642C>T	p.Leu214Leu	1	314	314	0	1	0.191083	254	60	0	0.0	8636	2040.0	0	0.0	145	109	33	27	14.0899	4.31318	0.0	0.0	1.0	31.3842	9.7128	44.0	16.0	4.31318	15.3552	0.0	1364.61	0	snp	1X	1	1.0	1	60	59.9291	1.0	1
2591484	G	A	343.625		uspC	c.967G>A	p.Gly323Ser	1	453	453	1	1	0.512141	221	232	0	0.0	7514	7888.0	0	0.0	129	92	76	156	16.4616	62.913	0.0	0.0	1.0	12.5947	55.3713	100.0	132.0	3.16006	7.34342	0.0	79.1226	0	snp	1X	1	1.0	1	60	59.0362	1.0	0.705882
2592310	G	A	3820.99		Rv2319c	c.417C>T	p.Ile139Ile	1	447	447	1	1	0.635347	163	284	0	0.0	5542	9656.0	0	0.0	69	94	184	100	11.3365	56.9607	0.0	0.0	1.0	38.3655	198.056	108.0	176.0	20.6268	3.1302	0.0	879.815	0	snp	1X	1	1.0	1	60	58.2086	1.0	0.650307
3201160	G	A	0		PPE45	c.861C>T	p.Ala287Ala	1	236	236	0	1	0.436441	133	103	0	0.0	4522	3502.0	0	0.0	78	55	65	38	11.6472	18.3793	0.0	0.0	1.0	4.71796	3.81032	56.0	47.0	3.20004	3.15724	0.0	212.706	0	snp	1X	1	1.0	1	60	60	1.0	1
13627	T	C	0		Rv0010c-Rv0011c	n.13627T>C		1	161	161	0	1	0.0931677	146	15	0	0.0	4964	510	0	0.0	98	48	2	13	40.193	20.5268	0.0	0.0	1	35.5824	320.045	15.0	0.0	20.5268	40.193	0.0	818.866	0	snp	1X	1	1.0	1	58	57.5685	0.866667	0.691781
180722	C	G	1.06081e-14		PE2	c.175G>C	p.Ala59Pro	1	293	293	0	1	0.0614334	275	18	0	0.0	9350	612	0	0.0	118	157	10	8	15.0205	3.49285	0.0	0.0	1	7.35324	13.8203	12.0	6.0	7.35324	26.8965	0.0	1797.43	0	snp	1X	1	1.0	1	60	60	1.0	1
2592310	G	A	3724.22		Rv2319c	c.417C>T	p.Ile139Ile	1	472	472	1	1	0.620763	179	293	0	0.0	6086	9962	0	0.0	88	91	172	121	3.11948	22.2867	0.0	0.0	1	14.2827	230.699	127.0	166.0	6.27863	9.42767	0.0	857.533	0	snp	1X	1	1.0	1	60	58.2291	1.0	0.592179
3379028	C	T	0		esxR-esxS	n.3379028C>T		1	138	138	0	1	0.0507246	131	7	0	0.0	4454	238	0	0.0	64	67	4	3	3.15949	3.32051	0.0	0.0	1	18.2106	287.473	7.0	0.0	3.32051	3.15949	0.0	784.03	0	snp	1X	1	1.0	1	60	58.2595	0.142857	0.503817
3473998	G	A	7400		prfB-fprA	n.3473998G>A		1	268	350.333	0	1	0.0783582	0	21	0	0,0	0	8398,714	0	0,0	0	0	2	19	0	27.7053,32.8939	0,0	0,0	1,1	63.5742,48.6112	0	82,21	165,0	55.1344,32.8939	0	0,0	1583.53	0	snp	1M1I2M,2M1X	2	2,2	1	60	0	1,1	0
467579	G	A	0		PPE9	c.423C>T	p.Gly141Gly	1	141	141	0	1	0.0567376	133	8	0	0.0	4522	272	0	0.0	62	71	4	4	4.33278	3.0103	0.0	0.0	1	4.09604	8.9043	3.0	5.0	4.09604	30.4558	0.0	868.51	0	snp	1X	1	1.0	1	57.125	59.4737	1.0	1
483292	A	T	1.19938e-14		mmpS1	c.365T>A	p.Ile122Asn	1	184	184	0	1	0.0869565	168	16	0	0.0	5712	544	0	0.0	68	100	13	3	16.2459	16.582	0.0	0.0	1	37.7539	367.818	0.0	16.0	16.582	16.2459	0.0	961.907	0	snp	1X	1	1.0	1	60	59.2798	0.875	0.64881
1018295	C	T	0		Rv0913c	c.431G>A	p.Arg144Gln	1	317	317	0	1	0.0914826	288	29	0	0.0	9792	986	0	0.0	164	124	16	13	15.074	3.68421	0.0	0.0	1	4.88226	3.76428	17.0	12.0	9.07545	16.3106	0.0	1816.81	0	snp	1X	1	1.0	1	60	60	1.0	1
1181049	A	C	0		fadD14	c.366A>C	p.Arg122Ser	1	274	274	0	1	0.266423	201	73	0	0.0	6834	2482	0	0.0	95	106	45	28	4.3175	11.607	0.0	0.0	1	9.70319	40.6167	44.0	29.0	3.04005	12.0959	0.0	892.451	0	snp	1X	1	1.0	1	60	60	1.0	1
1215856	C	T	0		celA2b	c.258C>T	p.Gly86Gly	1	334	334	0	1	0.0718563	310	24	0	0.0	10540	814	0	0.0	162	148	14	10	4.38323	4.45795	0.0	0.0	1	6.26751	3.26247	9.0	15.0	3.37221	9.31457	0.0	2010.4	0	snp	1X	1	1.0	1	60	60	1.0	1
3879793	C	T	0		rpsM	c.278G>A	p.Arg93His	1	249	249	0	1	0.060241	234	15	0	0.0	7956	510	0	0.0	92	142	7	8	26.2098	3.15506	0.0	0.0	1	4.31318	3.34437	6.0	9.0	6.62942	9.28344	0.0	1532.72	0	snp	1X	1	1.0	1	60	60	1.0	1
4316314	C	G	0		Rv3843c	c.282_283delCGinsGC	p.Gly95Arg	1	236	236	0	1	0.161017	198	38	0	0.0	6684	1288	0	0.0	87	111	19	19	9.32731	3.0103	0.0	0.0	1	17.6392	91.8433	27.0	11.0	8.7247	4.58955	0.0	1097.13	0	complex	2X	1	1.0	2	59.5	59.8939	1.0	1
4316315	G	C	0		Rv3843c	c.282_283delCGinsGC	p.Gly95Arg	1	236	236	0	1	0.161017	198	38	0	0.0	6684	1288	0	0.0	87	111	19	19	9.32731	3.0103	0.0	0.0	1	17.6392	91.8433	27.0	11.0	8.7247	4.58955	0.0	1097.13	0	complex	2X	1	1.0	2	59.5	59.8939	1.0	1
2541733	C	T	0		Rv2267c	c.1078G>A	p.Asp360Asn	1	186	186	0	1	0.0537634	176	10	0	0.0	5984	340	0	0.0	87	89	4	6	3.05965	3.87889	0.0	0.0	1	24.725	385.189	10.0	0.0	3.87889	3.05965	0.0	1050.15	0	snp	1X	1	1.0	1	60	58.5341	1.0	0.5625
1354970	A	G	0		glgA	c.692T>C	p.Val231Ala	1	252	252	0	1	0.0555556	238	14	0	0.0	8092	476	0	0.0	95	143	7	7	24.0316	3.0103	0.0	0.0	1	8.59409	5.96642	10.0	4.0	3.0103	24.0316	0.0	1564.42	0	snp	1X	1	1.0	1	60	59.979	1.0	1
2541733	C	T	1.42238e-14		Rv2267c	c.1078G>A	p.Asp360Asn	1	150	150	0	1	0.08	138	12	0	0.0	4692	408	0	0.0	73	65	5	7	4.01736	3.73412	0.0	0.0	1	29.068	294.051	12.0	0.0	3.73412	4.58383	0.0	801.104	0	snp	1X	1	1.0	1	59.3333	58.8333	0.75	0.601449
3462159	A	G	2000		Rv3093c	c.606T>C	p.Arg202Arg	1	77	100.333	0	1	0.0909091	0	7	0	0,0	0	2278,238	0	0,0	0	0	3	4	0	3.30199,3.32051	0,0	0,0	1,1	3.04271,18.2106	0	33,7	34,0	8.4876,3.32051	0	0,0	421.745	0	snp	1M5I14M,14M1X	2	5,5	1	60	0	1,1	0
1895655	C	T	1.555e-14		Rv1668c-Rv1669	n.1895655C>T		1	129	129	0	1	0.0930233	117	12	0	0.0	3978	408	0	0.0	83	34	2	10	47.5719	14.5915	0.0	0.0	1	29.068	257.073	12.0	0.0	14.5915	47.5719	0.0	647.918	0	snp	1X	1	1.0	1	60	58.2906	1.0	0.760684
3411240	G	A	0		Rv3050c	c.718C>T	p.Pro240Ser	1	277	277	0	1	0.407942	164	113	0	0.0	5576	3842	0	0.0	86	78	45	68	3.8577	13.1759	0.0	0.0	1	3.95191	4.91696	60.0	53.0	3.49071	3.8577	0.0	360.306	0	snp	1X	1	1.0	1	60	59.878	1.0	1
4130682	A	G	1.4031e-13		Rv3689	c.326_327delATinsGC	p.Tyr109Cys	1	290	290.5	0	1	0.32069	197	93	0	1.0	6598	3126	0	12.0	112	85	47	46	11.0459	3.03365	0.0	0.0	1	204.957	111.044	93.0	0.0	3.03365	3.1095	0.0	752.386	0	complex	2X	1	1.0	2	60	60	1.0	1
4130683	T	C	1.4031e-13		Rv3689	c.326_327delATinsGC	p.Tyr109Cys	1	290	290.5	0	1	0.32069	197	93	0	1.0	6598	3126	0	12.0	112	85	47	46	11.0459	3.03365	0.0	0.0	1	204.957	111.044	93.0	0.0	3.03365	3.1095	0.0	752.386	0	complex	2X	1	1.0	2	60	60	1.0	1
4130694	T	C	1.17648e-13		Rv3689	c.338T>C	p.Leu113Pro	1	305	305	0	1	0.32459	206	99	0	0.0	7004	3366	0	0.0	124	82	51	48	21.6049	3.20771	0.0	0.0	1	209.388	48.9275	98.0	1.0	3.55865	15.1958	0.0	796.297	0	snp	1X	1	1.0	1	60	59.8641	1.0	1
219056	G	C	0		Rv0187	c.352G>C	p.Val118Leu	1	259	259	0	1	0.119691	228	31	0	0.0	7752	1054.0	0	0.0	118	110	14	17	3.61984	3.64073	0.0	0.0	1.0	4.76149	6.09608	13.0	18.0	4.76149	16.763	0.0	1381.53	0	snp	1X	1	1.0	1	60	59.9649	1.0	1
1114754	G	A	6.08129e-14		Rv0998	c.7G>A	p.Gly3Arg	1	268	268	0	1	0.0746269	248	20	0	0.0	8432	680.0	0	0.0	149	99	13	7	24.9001	6.91895	0.0	0.0	1.0	9.95901	5.84722	6.0	14.0	3.44459	3.15039	0.0	1599	0	snp	1X	1	1.0	1	60	60	1.0	1
1955228	C	T	3.96584e-14		Rv1729c	c.342G>A	p.Arg114Arg	1	245	245	0	1	0.0897959	223	22	0	0.0	7582	748.0	0	0.0	108	115	10	12	3.48744	3.40511	0.0	0.0	1.0	3.0103	5.82445	11.0	11.0	3.0103	3.48744	0.0	1411.55	0	snp	1X	1	1.0	1	60	60	1.0	1
2955114	G	A	0		Rv2628	c.57G>A	p.Trp19*	1	266	266	0	1	0.0526316	252	14	0	0.0	8568	476.0	0	0.0	126	126	8	6	3.0103	3.63072	0.0	0.0	1.0	3.0103	7.97367	7.0	7.0	12.937	6.45708	0.0	1672.55	0	snp	1X	1	1.0	1	60	60	1.0	1
3411240	G	A	0		Rv3050c	c.718C>T	p.Pro240Ser	1	259	259	0	1	0.247104	195	64	0	0.0	6630	2176.0	0	0.0	107	88	32	32	7.03031	3.0103	0.0	0.0	1.0	3.0103	3.9123	32.0	32.0	11.6962	4.35773	0.0	921.607	0	snp	1X	1	1.0	1	60	60	1.0	1
4130682	A	G	1.85633e-13		Rv3689	c.326_327delATinsGC	p.Tyr109Cys	1	260	260.5	0	1	0.338462	172	88	0	1.0	5792	2936.0	0	12.0	116	56	50	38	48.4597	6.56362	0.0	0.0	1.0	194.1	109.867	88.0	0.0	6.56362	12.9082	0.0	612.2	0	mnp	2X	1	1.0	2	59.7045	59.9419	1.0	1
4130683	T	C	1.85633e-13		Rv3689	c.326_327delATinsGC	p.Tyr109Cys	1	260	260.5	0	1	0.338462	172	88	0	1.0	5792	2936.0	0	12.0	116	56	50	38	48.4597	6.56362	0.0	0.0	1.0	194.1	109.867	88.0	0.0	6.56362	12.9082	0.0	612.2	0	mnp	2X	1	1.0	2	59.7045	59.9419	1.0	1
4130694	T	C	0		Rv3689	c.338T>C	p.Leu113Pro	1	259	259	0	1	0.335907	172	87	0	0.0	5848	2958.0	0	0.0	119	53	49	38	58.0041	6.03039	0.0	0.0	1.0	191.928	58.0041	87.0	0.0	6.03039	3.2123	0.0	631.046	0	snp	1X	1	1.0	1	59.8851	59.9419	1.0	1
2592310	G	A	1984.13		Rv2319c	c.417C>T	p.Ile139Ile	1	378	378	1	1	0.579365	159	219	0	0.0	5406	7446	0	0.0	66	93	132	87	12.9663	23.089	0.0	0.0	1	33.0044	183.625	82.0	137.0	23.089	4.6628	0.0	456.862	0	snp	1X	1	1.0	1	60	58.4906	1.0	0.685535
3054420	G	T	1000		PE_PGRS47	c.507G>T	p.Gly169Gly	1	47	19	0	1	0.255319	0	12	0.5	0,0.5	0	1186,408	14.5	0,14.5	0	0	4	8	0	30.3709,5.9056	0,0	0,0	1,1	4.56135,29.068	0	20,12	15,0	8.03571,5.9056	0	0,0	159.655	0	snp	1M9D1M,7M1X3M	2	2,2	1	60	0	1,1	0
585069	C	T	236.243		Rv0494	c.375C>T	p.Ala125Ala	1	274	274	1	1	0.514599	133	141	0	0.0	4522	4794	0	0.0	67	66	64	77	3.02663	5.61299	0.0	0.0	1	15.9621	7.72876	85.0	56.0	3.0257	5.76954	0.0	54.3969	0	snp	1X	1	1.0	1	60	60	1.0	0.992481
1597918	G	T	0		whiA	c.13G>T	p.Val5Phe	1	273	273	0	1	0.164835	228	45	0	0.0	7752	1530	0	0.0	127	101	22	23	9.44853	3.05855	0.0	0.0	1	6.91895	21.4488	18.0	27.0	3.44459	14.02	0.0	1279.3	0	snp	1X	1	1.0	1	60	60	1.0	1
311272	A	C	4.78548e-14		Rv0259c	c.246T>G	p.Ser82Arg	1	303	303	0	1	0.174917	250	53	0	0.0	8500	1802.0	0	0.0	123	127	26	27	3.14927	3.05127	0.0	0.0	1.0	17.8009	23.0226	17.0	36.0	3.37904	13.0512	0.0	1381.83	0	snp	1X	1	1.0	1	60	60	1.0	1
410009	T	C	3132.44		iniB	c.648T>C	p.Val216Val		121				0.140496		17									4	13																1X				60
900035	G	A	7192.73		cpsY	c.1296C>T	p.His432His	1	288	288	1	1	0.909722	26	262	0	0.0	884	8908.0	0	0.0	9	17	120	142	8.35546	7.02172	0.0	0.0	1.0	20.5478	8.35546	108.0	154.0	3.83911	3.34437	0.0	1656.19	0	snp	1X	1	1.0	1	60	60	1.0	1
1581601	G	T	0		Rv1405c	c.369C>A	p.Gly123Gly	1	323	323	0	1	0.0619195	303	20	0	0.0	10302	680.0	0	0.0	134	169	11	9	11.7894	3.44459	0.0	0.0	1.0	3.44459	5.08144	11.0	9.0	4.74748	76.1165	0.0	1970.08	0	snp	1X	1	1.0	1	60	59.8878	1.0	0.9967
2288760	G	A	2.01308e-14		pncA	c.482C>T	p.Ala161Val	1	313	313	0	1	0.0511182	297	16	0	0.0	10098	544.0	0	0.0	134	163	6	10	9.15915	5.18177	0.0	0.0	1.0	5.18177	6.87801	6.0	10.0	3.0103	5.6497	0.0	1972.97	0	snp	1X	1	1.0	1	60	60	1.0	1
2591484	G	A	134.029		uspC	c.967G>A	p.Gly323Ser	1	465	465	1	1	0.505376	230	235	0	0.0	7820	7990.0	0	0.0	136	94	73	162	19.6645	76.2028	0.0	0.0	1.0	3.75876	34.7704	113.0	122.0	6.34605	4.86077	0.0	30.8613	0	snp	1X	1	1.0	1	60	59.4	1.0	0.686957
2592310	G	A	2232.93		Rv2319c	c.417C>T	p.Ile139Ile	1	484	484	1	1	0.561983	212	272	0	0.0	7208	9248.0	0	0.0	88	124	163	109	16.285	26.2898	0.0	0.0	1.0	35.7101	372.775	104.0	168.0	17.0929	6.32897	0.0	514.151	0	snp	1X	1	1.0	1	59.989	58.9198	1.0	0.660377
4164791	G	A	6200		Rv3720	c.1056G>A	p.Leu352Leu	1	238	163.667	1	1	0.936975	15	223	0	0.0	507	7582.0	0	0.0	7	8	73	150	3.15506	60.7442	0.0	0.0	1.0	41.6586	6.62942	80.0	143.0	11.1996	3.15506	0.0	1438.19	0	snp	1M1D1X	1	1.0	1	60	60	1.0	1
410009	T	C	2991.89		iniB	c.648T>C	p.Val216Val		111				0.108108		12									6	6																1X				60
689132	G	T	0		mce2C	c.74G>T	p.Gly25Val	1	384	384	0	1	0.0625	360	24	0	0.0	12240	816.0	0	0.0	190	170	15	9	5.42305	6.26751	0.0	0.0	1.0	4.45795	23.3015	14.0	10.0	6.26751	13.6505	0.0	2356.73	0	snp	1X	1	1.0	1	60	60	1.0	1
2591484	G	A	378.633		uspC	c.967G>A	p.Gly323Ser	1	453	453	1	1	0.514349	220	233	0	0.0	7480	7922.0	0	0.0	119	101	70	163	6.20829	83.6157	0.0	0.0	1.0	39.9999	90.2245	85.0	148.0	3.46696	5.5371	0.0	87.1834	0	snp	1X	1	1.0	1	60	59.3773	1.0	0.631818
2592310	G	A	2228.46		Rv2319c	c.417C>T	p.Ile139Ile	1	457	457	1	1	0.573304	195	262	0	0.0	6630	8908.0	0	0.0	97	98	164	98	3.02144	39.1131	0.0	0.0	1.0	45.9756	243.643	95.0	167.0	25.4212	7.03031	0.0	513.123	0	snp	1X	1	1.0	1	60	58.3641	1.0	0.589744
103437	A	C	5.78596e-15		Rv0093c	c.227T>G	p.Leu76Arg	1	240	240	0	1	0.391667	146	94	0	0.0	4964	3196.0	0	0.0	74	72	55	39	3.06979	8.9241	0.0	0.0	1.0	16.3163	22.2858	35.0	59.0	3.84193	6.81781	0.0	364.874	0	snp	1X	1	1.0	1	60	59.9452	1.0	1
244220	C	T	6988.33		Rv0205	c.837C>T	p.Tyr279Tyr	1	269	269	1	1	0.925651	20	249	0	0.0	680	8466.0	0	0.0	6	14	125	124	9.95901	3.01902	0.0	0.0	1.0	6.1585	3.44459	115.0	134.0	11.391	6.91895	0.0	1609.12	0	snp	1X	1	1.0	1	60	60	1.0	1
410009	T	C	3963.96		iniB	c.648T>C	p.Val216Val		152				0.138158		21									14	7																1X				60
1118828	T	C	1.86841e-14		Rv1002c	c.1112A>G	p.Glu371Gly	1	328	328	0	1	0.0609756	308	20	0	0.0	10472	680.0	0	0.0	131	177	7	13	17.9286	6.91895	0.0	0.0	1.0	3.44459	15.4469	11.0	9.0	18.6449	31.8881	0.0	2016.13	0	snp	1X	1	1.0	1	60	59.9773	1.0	1
1739295	C	T	5587		ileS	c.2777C>T	p.Pro926Leu	1	255	255	1	1	0.858824	36	219	0	0.0	1224	7444.0	0	0.0	19	17	101	118	3.25157	5.87585	0.0	0.0	1.0	3.02022	6.8707	109.0	110.0	3.81345	5.18177	0.0	1286.45	0	snp	1X	1	1.0	1	60	60	0.990868	1
2356160	T	G	2.0733e-13		pafA	c.518A>C	p.Glu173Ala	1	293	293	0	1	0.419795	170	123	0	0.0	5780	4182.0	0	0.0	76	94	68	55	7.14887	5.99387	0.0	0.0	1.0	6.98251	23.4477	69.0	54.0	9.38348	3.8278	0.0	327.763	0	snp	1X	1	1.0	1	60	60	1.0	1
2591484	G	A	1573.33		uspC	c.967G>A	p.Gly323Ser	1	477	477	1	1	0.555556	212	265	0	0.0	7208	9010.0	0	0.0	115	97	80	185	6.32897	93.3517	0.0	0.0	1.0	4.854	37.4671	125.0	140.0	3.21516	8.91015	0.0	362.272	0	snp	1X	1	1.0	1	60	59.2547	1.0	0.646226
2592310	G	A	3263.44		Rv2319c	c.417C>T	p.Ile139Ile	1	455	455	1	1	0.610989	177	278	0	0.0	6018	9452.0	0	0.0	77	100	178	100	9.50018	50.5327	0.0	0.0	1.0	50.5327	253.883	100.0	178.0	29.2867	3.02257	0.0	751.434	0	snp	1X	1	1.0	1	60	58.1921	1.0	0.666667
2840773	G	C	0		fas	c.8560C>G	p.Arg2854Gly	1	298	298	0	1	0.114094	264	34	0	0.0	8976	1156.0	0	0.0	141	123	19	15	5.67529	4.03217	0.0	0.0	1.0	4.03217	3.0432	19.0	15.0	3.26577	3.53672	0.0	1616.69	0	snp	1X	1	1.0	1	60	59.8674	1.0	1
3176363	C	T	2.23003e-14		Rv2864c	c.903G>A	p.Ser301Ser	1	258	258	0	1	0.0852713	236	22	0	0.0	8024	748.0	0	0.0	109	127	11	11	5.99147	3.0103	0.0	0.0	1.0	3.40511	11.2913	10.0	12.0	4.58955	20.8237	0.0	1497.32	0	snp	1X	1	1.0	1	60	59.8093	1.0	1
3242011	G	A	0		Rv2927c-tesA	n.3242011G>A		1	342	342	0	1	0.0643275	320	22	0	0.0	10880	748.0	0	0.0	156	164	10	12	3.44459	3.40511	0.0	0.0	1.0	17.2236	27.4394	5.0	17.0	3.0103	9.95901	0.0	2091.06	0	snp	1X	1	1.0	1	60	60	1.0	1
3723078	A	G	0		trpS	c.554T>C	p.Ile185Thr	1	316	316	0	1	0.0632911	295	20	0	0.0	10030	680.0	0	0.0	117	178	8	12	30.4003	4.74748	0.0	0.0	1.0	3.0103	5.66759	10.0	10.0	3.0103	4.66651	0.0	1925.69	0	snp	1X	1	2.0	1	60	59.8814	1.0	0.99661
4322257	T	C	6.4851e-14		Rv3847-Rv3848	n.4322257T>C		1	335	335	0	1	0.107463	299	36	0	0.0	10166	1224.0	0	0.0	145	154	17	19	3.59856	3.25157	0.0	0.0	1.0	5.18177	9.98951	15.0	21.0	11.6962	3.88906	0.0	1849.89	0	snp	1X	1	1.0	1	60	59.9699	1.0	1
410009	T	C	3200		iniB	c.648T>C	p.Val216Val	1	132	42.8571	0	1	0.19697	0	26	10.1667	3.66667,10.1667	0	3604,884	345.667	124.667,345.667	0	0	9	17	0	3.74778,8.35546	0,0	0,0	1,1	5.05886,59.4686	0	48,26	58,0	3.09224,8.35546	0	0,0	579.222	0	snp	1M12D1M,3M1X10M	2	2,2	1	60	0	1,1	0
1753519	G	C	5943.79		fadD11.1	c.10G>C	p.Ala4Pro		212				0.0613208		13									8	5																1X				60
2591484	G	A	347.386		uspC	c.967G>A	p.Gly323Ser	1	557	557	1	1	0.509874	271	284	0	0.0	9214	9654	0	0.0	141	130	83	201	3.97985	109.474	0.0	0.0	1	3.04088	60.9029	141.0	143.0	4.11133	3.97985	0.0	79.9886	0	snp	1X	1	2.0	1	60	59.6568	1.0	0.623616
2592310	G	A	1251.29		Rv2319c	c.417C>T	p.Ile139Ile	1	552	552	1	1	0.527174	261	291	0	0.0	8874	9894	0	0.0	108	153	183	108	19.8579	44.9846	0.0	0.0	1	73.2212	380.472	97.0	194.0	18.1211	4.41635	0.0	288.12	0	snp	1X	1	1.0	1	60	58.2567	1.0	0.651341
3473998	G	A	7600		prfB-fprA	n.3473998G>A		1	282	367.333	0	1	0.0744681	0	21	0	0,0	0	8666,714	0	0,0	0	0	2	19	0	45.9373,32.8939	0,0	0,0	1,1	43.553,48.6112	0	93,21	162,0	58.881,32.8939	0	0,0	1639.15	0	snp	1M1I2M,2M1X	2	4,4	1	58.381	0	1,1	0
410009	T	C	3006.28		iniB	c.648T>C	p.Val216Val		118				0.152542		18									9	9																1X				60
2591484	G	A	7.52178e-14		uspC	c.967G>A	p.Gly323Ser	1	383	383	0	1	0.475196	201	182	0	0.0	6834	6188.0	0	0.0	94	107	64	118	4.83607	37.8016	0.0	0.0	1.0	5.34881	38.1104	84.0	98.0	6.876	5.44105	0.0	131.763	0	snp	1X	1	1.0	1	60	59.2139	1.0	0.567164
2592310	G	A	1304.78		Rv2319c	c.417C>T	p.Ile139Ile	1	372	372	1	1	0.548387	168	204	0	0.0	5712	6936.0	0	0.0	72	96	128	76	10.4553	31.793	0.0	0.0	1.0	34.0496	228.223	75.0	129.0	6.45911	3.21711	0.0	300.436	0	snp	1X	1	1.0	1	60	58.7143	1.0	0.64881
410009	T	C	2979.51		iniB	c.648T>C	p.Val216Val		107				0.0747664		8									3	5																1X				60
2591484	G	A	0		uspC	c.967G>A	p.Gly323Ser	1	448	448	0	1	0.488839	229	219	0	0.0	7786	7442.0	0	0.0	142	87	60	159	31.6946	100.191	0.0	0.0	1.0	3.81345	29.6464	114.0	105.0	3.25818	4.15767	0.0	81.1358	0	snp	1X	1	1.0	1	59.968	59.7162	1.0	0.733624
2592310	G	A	2691.57		Rv2319c	c.417C>T	p.Ile139Ile	1	395	395	1	1	0.605063	155	239	0	0.0	5270	8126.0	0	0.0	71	84	155	84	5.37791	48.8111	0.0	0.0	1.0	62.6213	201.399	79.0	160.0	8.68884	3.02431	0.0	619.756	0	snp	1X	1	2.0	1	60	58.3032	1.0	0.606452
1570855	C	T	6.41278e-14		cyp132	c.115G>A	p.Gly39Ser	1	444	444	0	1	0.412162	261	183	0	0.0	8874	6222	0	0.0	115	146	96	87	11.0056	3.97144	0.0	0.0	1	8.24319	3.01862	102.0	81.0	33.8737	28.1777	0.0	549.8	0	snp	1X	1	1.0	1	60	60	1.0	1
2592310	G	A	3492.17		Rv2319c	c.417C>T	p.Ile139Ile	1	591	591	1	1	0.588832	243	348	0	0.0	8262	11832	0	0.0	111	132	210	138	6.95112	35.3578	0.0	0.0	1	33.5856	315.497	139.0	209.0	24.0012	6.23623	0.0	804.102	0	snp	1X	1	1.0	1	59.9483	58.3333	1.0	0.641975
3473998	G	A	9000		prfB-fprA	n.3473998G>A		1	323	422.333	0	1	0.0650155	0	21	0	0,0	0	10132,714	0	0,0	0	0	3	18	0	4.87573,26.2761	0,0	0,0	1,1	47.3433,48.6112	0	110,21	188,0	19.7991,26.2761	0	0,0	1956.6	0	snp	1M1I2M,2M1X	2	3,3	1	58.381	0	1,1	0
4229452	C	T	2.98459e-13		rfbD	c.195C>T	p.Val65Val	1	417	417	0	1	0.364508	265	152	0	0.0	9010	5168	0	0.0	127	138	64	88	4.0018	11.239	0.0	0.0	1	5.81036	3.67403	83.0	69.0	4.4389	3.67403	0.0	797.228	0	snp	1X	1	1.0	1	60	59.9245	1.0	1
2592310	G	A	2869.94		Rv2319c	c.417C>T	p.Ile139Ile	1	428	428	1	1	0.60514	169	259	0	0.0	5746	8804	0	0.0	76	93	166	93	6.72365	47.689	0.0	0.0	1	50.1707	203.775	92.0	167.0	19.988	3.12594	0.0	660.828	0	snp	1X	1	1.0	1	59.9459	58.929	1.0	0.639053
4229452	C	T	1862.37		rfbD	c.195C>T	p.Val65Val	1	327	327	1	1	0.593272	133	194	0	0.0	4522	6596	0	0.0	62	71	97	97	4.33278	3.0103	0.0	0.0	1	10.5769	3.81032	84.0	110.0	4.62211	8.9043	0.0	428.827	0	snp	1X	1	1.0	1	60	60	1.0	1
410009	T	C	2553.26		iniB	c.648T>C	p.Val216Val		99				0.141414		14									7	7																1X				60
2591484	G	A	4.60466e-13		uspC	c.967G>A	p.Gly323Ser	1	379	379	0	1	0.461741	204	175	0	0.0	6936	5950.0	0	0.0	108	96	53	122	4.5431	62.0868	0.0	0.0	1.0	3.32051	31.793	90.0	85.0	4.51172	4.5431	0.0	209.157	0	snp	1X	1	1.0	1	59.9314	58.9412	1.0	0.642157
2592310	G	A	2158.24		Rv2319c	c.417C>T	p.Ile139Ile	1	383	383	1	1	0.584856	159	224	0	0.0	5406	7616.0	0	0.0	67	92	138	86	11.546	29.2231	0.0	0.0	1.0	31.2782	209.628	85.0	139.0	27.2455	3.02396	0.0	496.952	0	snp	1X	1	1.0	1	60	58.0126	1.0	0.672956
4129218	G	T	0		Rv3686c-rsfB	n.4129218G>T		1	317	317	0	1	0.0788644	292	25	0	0.0	9928	850.0	0	0.0	159	133	15	10	8.03741	5.18177	0.0	0.0	1.0	5.18177	3.75395	15.0	10.0	5.18177	12.6481	0.0	1874.85	0	snp	1X	1	1.0	1	60	59.9212	1.0	1
410009	T	C	2930.54		iniB	c.648T>C	p.Val216Val		108				0.101852		11									4	7																1X				60
2591484	G	A	529.463		uspC	c.967G>A	p.Gly323Ser	1	456	456	1	1	0.517544	219	236	0	0.0	7446	8024.0	0	0.0	119	100	88	148	6.58976	36.1345	0.0	0.0	1.0	4.81373	33.0044	111.0	125.0	3.93042	4.21006	0.0	121.913	0	snp	1X	1	2.0	1	59.9576	59.137	1.0	0.634703
2592310	G	A	3551.85		Rv2319c	c.417C>T	p.Ile139Ile	1	420	420	1	1	0.628571	156	264	0	0.0	5304	8976.0	0	0.0	71	85	155	109	5.73856	20.415	0.0	0.0	1.0	18.9344	238.253	110.0	154.0	4.62245	3.0103	0.0	817.845	0	snp	1X	1	1.0	1	60	58.5321	1.0	0.596154
13629	A	G	0		Rv0010c-Rv0011c	n.13629A>G		1	379	379	0	1	0.234828	290	89	0	0.0	9860	3026	0	0.0	170	120	55	34	21.7299	13.7701	0.0	0.0	1	3.22989	9.74935	43.0	46.0	32.8985	31.7935	0.0	1410.79	0	snp	1X	1	1.0	1	60	59.8828	1.0	1
410009	T	C	3450.49		iniB	c.648T>C	p.Val216Val		130				0.123077		16									10	6																1X				60
852970	A	C	3144.13		phoR	c.575A>C	p.Gln192Pro	1	289	289	1	1	0.678201	93	196	0	0.0	3162	6664	0	0.0	65	28	131	65	34.9753	51.2702	0.0	0.0	1	20.7366	28.4375	118.0	78.0	6.59988	13.3073	0.0	723.963	0	snp	1X	1	1.0	1	60	60	1.0	1
1699255	C	T	0		Rv1508c	c.640G>A	p.Ala214Thr	1	187	265.5	0	1	0.417112	109	78	0	1.0	3686	2607	0	34.0	54	55	5	73	3.03022	131.74	0.0	0.0	1	35.1926	3.50834	56.0	22.0	24.8364	8.76769	0.0	269.021	0	snp	1M2I1X	1	1.0	1	60	60	1.0	1
2109016	C	T	3231.83		apa-Rv1861	n.2109016C>T		1	316	316	1	1	0.667722	105	211	0	0.0	3570	7174	0	0.0	46	59	99	112	6.50534	4.74954	0.0	0.0	1	10.5127	8.98702	92.0	119.0	9.44239	3.03098	0.0	744.157	0	snp	1X	1	1.0	1	60	60	1.0	0.990476
2591484	G	A	313.99		uspC	c.967G>A	p.Gly323Ser	1	574	574	1	1	0.508711	282	292	0	0.0	9588	9928	0	0.0	153	129	91	201	7.44565	92.9925	0.0	0.0	1	20.1441	96.1834	122.0	170.0	6.60959	10.8954	0.0	72.2989	0	snp	1X	1	1.0	1	60	59.1844	1.0	0.652482
2592310	G	A	2985.22		Rv2319c	c.417C>T	p.Ile139Ile	1	500	500	1	1	0.59	205	295	0	0.0	6970	10030	0	0.0	94	111	176	119	6.07155	26.9259	0.0	0.0	1	28.6337	264.106	118.0	177.0	26.9259	4.292	0.0	687.371	0	snp	1X	1	1.0	1	60	58.1659	1.0	0.62439
2697452	A	G	0		subI	c.263T>C	p.Val88Ala	1	352	352	0	1	0.119318	310	42	0	0.0	10540	1428	0	0.0	128	182	22	20	23.4362	3.21711	0.0	0.0	1	4.87156	3.71077	18.0	24.0	4.87156	6.4006	0.0	1879.98	0	snp	1X	1	1.0	1	59.7143	60	1.0	1
2697458	A	C	0		subI	c.257T>G	p.Val86Gly	1	350	350	0	1	0.0914286	318	32	0	0.0	10812	1088	0	0.0	137	181	12	20	16.2303	7.35324	0.0	0.0	1	3.0103	4.34869	16.0	16.0	12.7819	4.7584	0.0	2010.49	0	snp	1X	1	1.0	1	60	59.9623	1.0	1
3017327	T	C	0		ppgK	c.470T>C	p.Val157Ala	1	300	300	0	1	0.06	282	18	0	0.0	9588	612	0	0.0	172	110	10	8	32.6101	3.49285	0.0	0.0	1	3.0103	3.0103	9.0	9.0	20.3821	10.8954	0.0	1850.97	0	snp	1X	1	1.0	1	60	60	1.0	1
4338594	A	T	6100		whiB6-Rv3863	n.4338594A>T		1	321	250.25	1	1	0.741433	36	238	0	2,0	1208	8012,1598	0	68,0	21	15	115	123	5.18177	3.59423,13.4056	0,0	0,0	1,1	33.7029,5.27418	6.8707	148,27	90,20	4.32413,3.0565	5.18177	0,0	1321.72	0	snp	1X1M1D1M,2M1D1M	2	2,2	1	60	60	1,1	1
13629	A	G	0		Rv0010c-Rv0011c	n.13629A>G		1	359	359	0	1	0.208914	284	75	0	0.0	9656	2550	0	0.0	164	120	38	37	17.813	3.03925	0.0	0.0	1	3.27088	30.536	36.0	39.0	34.5401	51.9449	0.0	1456.45	0	snp	1X	1	1.0	1	60	60	1.0	1
410009	T	C	2988.5		iniB	c.648T>C	p.Val216Val		121				0.181818		22									12	10																1X				60
852970	A	C	3043.68		phoR	c.575A>C	p.Gln192Pro	1	229	229	1	1	0.720524	64	165	0	0.0	2176	5610	0	0.0	48	16	116	49	37.7539	62.0875	0.0	0.0	1	12.6043	3.55317	96.0	69.0	11.2356	5.18177	0.0	700.833	0	snp	1X	1	1.0	1	60	60	1.0	1
1699255	C	T	220		Rv1508c	c.640G>A	p.Ala214Thr	1	164	254	1	1	0.536585	74	88	0	2.0	2492	2932	0	68.0	40	34	7	81	4.06669	138.135	0.0	0.0	1	22.3561	7.23587	58.0	30.0	11.0053	7.23587	0.0	50.7835	0	snp	1M2I1X	1	3.0	1	59.875	60	1.0	1
2109016	C	T	3136.15		apa-Rv1861	n.2109016C>T		1	276	276	1	1	0.688406	86	190	0	0.0	2924	6460	0	0.0	40	46	87	103	3.91929	5.93607	0.0	0.0	1	46.9426	9.47422	64.0	126.0	3.74174	4.62628	0.0	722.125	0	snp	1X	1	1.0	1	59.8947	60	1.0	1
2207601	T	C	0		mce3R-yrbE3A	n.2207601T>C		1	304	304	0	1	0.375	190	114	0	0.0	6460	3876	0	0.0	119	71	68	46	29.3423	12.2295	0.0	0.0	1	12.2295	13.2962	68.0	46.0	6.74371	7.58182	0.0	529.733	0	snp	1X	1	1.0	1	60	59.7895	1.0	1
2591484	G	A	721.898		uspC	c.967G>A	p.Gly323Ser	1	447	447	1	1	0.527964	211	236	0	0.0	7174	8018	0	0.0	113	98	78	158	5.32585	61.8977	0.0	0.0	1	9.23028	25.7439	105.0	131.0	5.99147	3.51458	0.0	166.223	0	snp	1X	1	1.0	1	60	59.2038	1.0	0.630332
2592310	G	A	2770.82		Rv2319c	c.417C>T	p.Ile139Ile	1	426	426	1	1	0.598592	171	255	0	0.0	5814	8668	0	0.0	77	94	154	101	6.68022	26.9306	0.0	0.0	1	36.8086	234.444	96.0	159.0	12.2838	3.63253	0.0	638.006	0	snp	1X	1	1.0	1	60	58.152	0.992157	0.608187
2697458	A	C	0		subI	c.257T>G	p.Val86Gly	1	307	307	0	1	0.179153	252	55	0	0.0	8568	1870	0	0.0	115	137	17	38	7.18091	20.4216	0.0	0.0	1	3.99733	3.32051	30.0	25.0	3.36563	6.45708	0.0	1387.64	0	snp	1X	1	1.0	1	59.9091	59.8968	1.0	1
4338594	A	T	5300		whiB6-Rv3863	n.4338594A>T		1	253	194.75	1	1	0.774704	19	196	0	1,0	644	6584,1292	0	34,0	14	5	93	103	12.2676	4.11819,3.9246	0,0	0,0	1,1	11.6962,3.23888	5.8675	112,20	84,18	8.37251,6.66752	4.03889	0,0	1091.49	0	snp	1X1M1D1M,2M1D1M	2	2,2	1	60	60	1,1	1
1843570	T	G	0		Rv1637c	c.123A>C	p.Thr41Thr	1	251	251	0	1	0.0557769	237	14	0	0.0	8058	476	0	0.0	133	104	12	2	10.7158	18.5208	0.0	0.0	1	33.4109	72.36	0.0	14.0	18.5208	7.85717	0.0	1562.22	0	snp	1X	1	1.0	1	60	59.557	1.0	0.991561
182642	G	A	4.31541e-14		fadE2	c.557C>T	p.Ala186Val	1	256	256	0	1	0.0976562	231	25	0	0.0	7854	850	0	0.0	117	114	14	11	3.0949	3.79203	0.0	0.0	1	5.18177	14.5257	10.0	15.0	7.26639	3.47092	0.0	1446.52	0	snp	1X	1	1.0	1	60	60	1.0	0.995671
3783472	C	A	0		dnaE2	c.1269G>T	p.Glu423Asp	1	206	206	0	1	0.0533981	195	11	0	0.0	6630	374	0	0.0	76	119	5	6	23.6003	3.20771	0.0	0.0	1	3.20771	13.7118	6.0	5.0	4.78696	11.1283	0.0	1283.16	0	snp	1X	1	1.0	1	60	60	1.0	1
483292	A	T	1.87444e-14		mmpS1	c.365T>A	p.Ile122Asn	1	186	186	0	1	0.0860215	170	16	0	0.0	5780	544	0	0.0	82	88	14	2	3.47014	22.5536	0.0	0.0	1	37.7539	372.161	0.0	16.0	22.5536	3.47014	0.0	983.236	0	snp	1X	1	1.0	1	60	58.6882	0.875	0.570588
1181049	A	C	0		fadD14	c.366A>C	p.Arg122Ser	1	278	278	0	1	0.244604	210	68	0	0.0	7140	2312	0	0.0	100	110	39	29	4.04433	6.20364	0.0	0.0	1	21.4039	30.9706	46.0	22.0	3.13803	26.8345	0.0	991.314	0	snp	1X	1	1.0	1	60	60	1.0	0.995238
3190768	A	G	0		cdsA	c.854T>C	p.Met285Thr	1	302	302	0	1	0.139073	260	42	0	0.0	8840	1428	0	0.0	158	102	22	20	29.2016	3.21711	0.0	0.0	1	28.0339	15.0703	10.0	32.0	8.18047	8.65613	0.0	1529.79	0	snp	1X	1	1.0	1	60	60	1.0	1
410009	T	C	3019.7		iniB	c.648T>C	p.Val216Val		114				0.122807		14									6	8																1X				60
1508887	C	T	0		lprD	c.37G>A	p.Ala13Thr	1	233	233	0	1	0.120172	205	28	0	0.0	6970	952.0	0	0.0	78	127	12	16	28.443	4.25114	0.0	0.0	1.0	3.32051	13.1897	15.0	13.0	5.80219	22.5959	0.0	1231.78	0	snp	1X	1	1.0	1	60	59.8341	1.0	1
2591484	G	A	2.27582e-13		uspC	c.967G>A	p.Gly323Ser	1	467	467	0	1	0.468951	248	219	0	0.0	8432	7446.0	0	0.0	131	117	72	147	4.72646	58.7844	0.0	0.0	1.0	5.87585	56.2814	101.0	118.0	9.20742	3.57068	0.0	204.945	0	snp	1X	1	1.0	1	60	59.5161	1.0	0.633065
2592310	G	A	1486.16		Rv2319c	c.417C>T	p.Ile139Ile	1	418	418	1	1	0.550239	188	230	0	0.0	6392	7820.0	0	0.0	92	96	153	77	3.19511	57.5426	0.0	0.0	1.0	39.3022	256.01	84.0	146.0	8.44842	4.67356	0.0	342.2	0	snp	1X	1	1.0	1	60	58.0691	1.0	0.590426
410009	T	C	2988.75		iniB	c.648T>C	p.Val216Val		109				0.0917431		10									7	3																1X				60
472711	T	C	2700		ndhA-Rv0393	n.472711T>C		1	131	157.5	0	1	0.0610687	14	8	1.83333	1.83333,3.33333	462	3570,266	49	49,36	7	7	3	5	3.0103	79.9631,4.09604	0,0	0,0	1,1	10.476,12.7819	25.3454	43,1	62,7	10.476,3.0103	3.63072	0,0	624.467	0	snp	1M9I37M,1X37M	2	6,6	1	60	60	1,1	1
2591484	G	A	1527.43		uspC	c.967G>A	p.Gly323Ser	1	487	487	1	1	0.550308	217	268	0	0.0	7378	9112	0	0.0	111	106	91	177	3.26047	62.9365	0.0	0.0	1	13.5112	40.2455	116.0	152.0	3.82055	3.02031	0.0	351.705	0	snp	1X	1	2.0	1	60	59.4101	1.0	0.571429
2592310	G	A	3304.62		Rv2319c	c.417C>T	p.Ile139Ile	1	482	482	1	1	0.603734	191	291	0	0.0	6494	9894	0	0.0	83	108	173	118	10.1159	25.5832	0.0	0.0	1	49.5813	297.705	106.0	185.0	40.6268	3.11262	0.0	760.917	0	snp	1X	1	1.0	1	60	58.801	1.0	0.617801
1430800	G	C	9548.34		Rv1279	c.739G>C	p.Ala247Pro	1	380	380	1	1	0.913158	33	347	0	0.0	1122	11798.0	0	0.0	13	20	154	193	6.23461	12.5285	0.0	0.0	1.0	8.27315	3.60252	188.0	159.0	32.8039	3.0761	0.0	2198.59	0	snp	1X	1	1.0	1	59.9424	60	1.0	1
2304774	G	T	5584.22		pks12	c.2213C>A	p.Thr738Asn	1	305	305	1	1	0.803279	60	245	0	0.0	2040	8330.0	0	0.0	40	20	160	85	17.4868	52.8655	0.0	0.0	1.0	31.8067	6.62942	94.0	151.0	7.69891	3.15506	0.0	1285.81	0	snp	1X	1	1.0	1	60	60	1.0	1
2468291	G	C	5.48464e-14		Rv2203	c.61G>C	p.Glu21Gln	1	366	366	0	1	0.0519126	347	19	0	0.0	11798	646.0	0	0.0	170	177	9	10	3.31693	3.12459	0.0	0.0	1.0	3.12459	9.02409	10.0	9.0	3.12459	27.8477	0.0	2298.89	0	snp	1X	1	1.0	1	60	60	1.0	1
2662213	C	T	9789.15		mbtE	c.4903G>A	p.Val1635Ile	1	365	365	1	1	0.939726	22	343	0	0.0	748	11662.0	0	0.0	13	9	182	161	4.58955	5.80219	0.0	0.0	1.0	22.161	9.32731	199.0	144.0	4.43474	6.56362	0.0	2254.04	0	snp	1X	1	1.0	1	59.93	60	0.997085	1
3402649	A	T	8131.41		serB2	c.514T>A	p.Tyr172Asn	1	311	311	1	1	0.92926	22	289	0	0.0	748	9826.0	0	0.0	13	9	160	129	4.58955	10.231	0.0	0.0	1.0	18.2256	3.40511	167.0	122.0	3.61891	4.58955	0.0	1872.33	0	snp	1X	1	1.0	1	59.9654	59.4091	1.0	1
3473998	G	A	9492.74		prfB-fprA	n.3473998G>A			341				0.0615836		21									2	19																1X				60
250142	A	G	8.25729e-15		Rv0210	c.23A>G	p.Asp8Gly	1	195	195	0	1	0.138462	168	27	0	0.0	5712	918.0	0	0.0	87	81	16	11	3.47562	5.02092	0.0	0.0	1.0	6.95112	7.19814	10.0	17.0	3.73412	3.83753	0.0	990.569	0	snp	1X	1	1.0	1	60	59.8988	1.0	1
410009	T	C	3662.53		iniB	c.648T>C	p.Val216Val		139				0.129496		18									6	12																1X				60
1508887	C	T	0		lprD	c.37G>A	p.Ala13Thr	1	198	198	0	1	0.171717	164	34	0	0.0	5576	1156.0	0	0.0	69	95	18	16	11.961	3.26577	0.0	0.0	1.0	3.26577	5.60547	18.0	16.0	3.26577	8.30657	0.0	909.637	0	snp	1X	1	1.0	1	60	60	1.0	1
2591484	G	A	1186.62		uspC	c.967G>A	p.Gly323Ser	1	409	409	1	1	0.547677	185	224	0	0.0	6290	7616.0	0	0.0	98	87	81	143	4.43056	40.2743	0.0	0.0	1.0	4.91034	28.9389	105.0	119.0	3.63072	3.02204	0.0	273.229	0	snp	1X	1	1.0	1	59.9821	59.1892	1.0	0.589189
2592310	G	A	2329.29		Rv2319c	c.417C>T	p.Ile139Ile	1	378	378	1	1	0.592593	154	224	0	0.0	5236	7616.0	0	0.0	67	87	132	92	8.65049	18.5208	0.0	0.0	1.0	27.2455	206.057	87.0	137.0	14.2166	3.51792	0.0	536.34	0	snp	1X	1	1.0	1	60	58.5649	0.991071	0.642857
483292	A	T	1.92889e-15		mmpS1	c.365T>A	p.Ile122Asn	1	237	237	0	1	0.0590717	223	14	0	0.0	7582	476	0	0.0	107	116	10	4	3.79904	8.59409	0.0	0.0	1	33.4109	487.249	0.0	14.0	8.59409	3.79904	0.0	1324.74	0	snp	1X	1	1.0	1	60	59.1704	0.714286	0.556054
3066731	C	T	5187.89		dapA	c.394G>A	p.Val132Ile	1	314	314	1	1	0.770701	71	242	0	0.0	2414	8228	0	0.0	28	43	96	146	9.89173	25.4429	0.0	0.0	1	9.07607	3.04088	134.0	108.0	18.8387	5.48761	0.0	1194.56	0	snp	1X	1	2.0	1	60	60	1.0	1
3988772	G	A	4250.37		Rv3549c	c.327C>T	p.Ile109Ile	1	266	266	1	1	0.763158	63	203	0	0.0	2142	6902	0	0.0	39	24	125	78	10.7656	26.6398	0.0	0.0	1	8.66896	3.04477	90.0	113.0	6.10171	3.04477	0.0	978.683	0	snp	1X	1	1.0	1	60	60	1.0	1
202997	C	T	3.91758e-15		mce1D	c.522C>T	p.Ile174Ile	1	333	333	0	1	0.0570571	314	19	0	0.0	10676	646.0	0	0.0	182	132	10	9	20.2991	3.12459	0.0	0.0	1.0	3.12459	4.00613	9.0	10.0	4.03889	3.45289	0.0	2069.66	0	snp	1X	1	1.0	1	60	59.9682	1.0	0.996815
410009	T	C	3357.01		iniB	c.648T>C	p.Val216Val		123				0.097561		12									8	4																1X				60
2591484	G	A	426.121		uspC	c.967G>A	p.Gly323Ser	1	467	467	1	1	0.51606	226	241	0	0.0	7684	8194.0	0	0.0	130	96	75	166	14.1175	77.6243	0.0	0.0	1.0	14.0479	37.6001	103.0	138.0	3.4518	3.62523	0.0	98.1181	0	snp	1X	1	1.0	1	60	59.3451	1.0	0.663717
2592310	G	A	2930.81		Rv2319c	c.417C>T	p.Ile139Ile	1	430	430	1	1	0.604651	170	260	0	0.0	5780	8840.0	0	0.0	73	97	153	107	10.3678	20.6827	0.0	0.0	1.0	39.3908	205.8	97.0	163.0	7.82095	3.21467	0.0	674.843	0	snp	1X	1	1.0	1	60	58.3059	1.0	0.629412
3823833	T	C	1.86236e-14		Rv3403c	c.31A>G	p.Ile11Val	1	275	275	0	1	0.08	253	22	0	0.0	8602	748.0	0	0.0	191	62	17	5	145.838	17.2236	0.0	0.0	1.0	3.0103	3.43086	11.0	11.0	3.40511	32.8874	0.0	1585.48	0	snp	1X	1	1.0	1	60	60	1.0	1
410009	T	C	3447.19		iniB	c.648T>C	p.Val216Val		136				0.154412		21									11	10																1X				60
2591484	G	A	577.828		uspC	c.967G>A	p.Gly323Ser	1	577	577	1	1	0.516464	277	298	0	0.0	9418	10132.0	0	0.0	146	131	97	201	4.77413	81.8245	0.0	0.0	1.0	40.7852	49.4892	113.0	185.0	6.53712	7.15726	0.0	133.05	0	snp	1X	1	2.0	1	60	59.3177	1.0	0.599278
2592310	G	A	4150.94		Rv2319c	c.417C>T	p.Ile139Ile	1	537	537	1	1	0.61825	205	332	0	0.0	6970	11288.0	0	0.0	89	116	185	147	10.7323	12.4549	0.0	0.0	1.0	49.1606	284.444	124.0	208.0	14.5479	3.10563	0.0	955.789	0	snp	1X	1	1.0	1	60	58.5707	0.996988	0.639024
410009	T	C	3143.2		iniB	c.648T>C	p.Val216Val		115				0.0956522		11									2	9																1X				60
2591484	G	A	193.693		uspC	c.967G>A	p.Gly323Ser	1	456	456	1	1	0.506579	225	231	0	0.0	7650	7854.0	0	0.0	132	93	66	165	17.6895	95.1428	0.0	0.0	1.0	5.12537	82.9301	108.0	123.0	3.24531	5.79944	0.0	44.5994	0	snp	1X	1	1.0	1	60	59.1956	1.0	0.662222
2592310	G	A	2332.65		Rv2319c	c.417C>T	p.Ile139Ile	1	472	472	1	1	0.569915	203	269	0	0.0	6902	9146.0	0	0.0	90	113	155	114	8.66896	16.58	0.0	0.0	1.0	25.6856	301.336	108.0	161.0	16.58	3.10657	0.0	537.113	0	snp	1X	1	1.0	1	59.9814	58.1921	1.0	0.640394
3546152	G	C	1.21506e-13		Rv3177	c.706G>C	p.Asp236His	1	372	372	0	1	0.22043	290	82	0	0.0	9860	2784.0	0	0.0	141	149	34	48	3.48952	8.20065	0.0	0.0	1.0	3.434	21.7299	39.0	43.0	4.70511	6.00543	0.0	1460.57	0	snp	1X	1	1.0	1	60	60	1.0	1
2592310	G	A	3323.12		Rv2319c	c.417C>T	p.Ile139Ile	1	468	468	1	1	0.608974	183	285	0	0.0	6222	9690	0	0.0	94	89	169	116	3.30695	24.4126	0.0	0.0	1	60.68	245.658	99.0	186.0	8.5647	10.4265	0.0	765.176	0	snp	1X	1	1.0	1	59.8947	58.2022	1.0	0.540984
2592310	G	A	2606.06		Rv2319c	c.417C>T	p.Ile139Ile	1	372	372	1	1	0.607527	146	226	0	0.0	4964	7684	0	0.0	64	82	140	86	7.82918	31.0281	0.0	0.0	1	35.3326	203.143	84.0	142.0	16.8847	3.0103	0.0	600.067	0	snp	1X	1	1.0	1	60	58.8836	1.0	0.650685
4405806	G	A	0		parB	c.686C>T	p.Ala229Val	1	297	297	0	1	0.0572391	280	17	0	0.0	9520	578	0	0.0	137	143	10	7	3.28949	4.1599	0.0	0.0	1	3.13803	3.28949	9.0	8.0	6.20364	4.12706	0.0	1848.92	0	snp	1X	1	1.0	1	60	60	1.0	0.996429
1694500	A	T	0		Rv1503c	c.45T>A	p.Asn15Lys	1	185	185	0	1	0.0648649	173	12	0	0.0	5882	408.0	0	0.0	100	73	9	3	12.1606	9.52472	0.0	0.0	1.0	29.068	378.675	12.0	0.0	9.52472	12.1606	0.0	1015.46	0	snp	1X	1	1.0	1	60	58.4335	0.416667	0.612717
1894300	G	C	2770.43		Rv1668c	c.1043C>G	p.Pro348Arg		108				0.0925926		10									6	4																1X				60
2592310	G	A	3302.14		Rv2319c	c.417C>T	p.Ile139Ile	1	459	459	1	1	0.6122	178	281	0	0.0	6052	9554.0	0	0.0	77	101	172	109	10.0371	33.6814	0.0	0.0	1.0	91.4843	242.116	87.0	194.0	18.6588	3.44947	0.0	760.345	0	snp	1X	1	1.0	1	59.9609	58.2584	1.0	0.651685
483292	A	T	0		mmpS1	c.365T>A	p.Ile122Asn	1	244	244	0	1	0.0614754	229	15	0	0.0	7786	510	0	0.0	102	127	11	4	8.93681	10.1038	0.0	0.0	1	35.5824	500.277	0.0	15.0	10.1038	8.93681	0.0	1353.32	0	snp	1X	1	1.0	1	60	58.69	0.8	0.606987
1753519	G	C	4800		fadD11.1	c.10G>C	p.Ala4Pro	1	170	193	0	1	0.0529412	0	9	0	0,0	0	5440,304	0	0,0	0	0	2	7	0	39.7082,9.04217	0,0	0,0	1,1	9.579,22.5536	0	91,0	69,9	3.06459,9.04217	0	0,0	1057.19	0	snp	1M1I6M,1X6M	2	3,3	1	60	0	1,1	0
1843570	T	G	0		Rv1637c	c.123A>C	p.Thr41Thr	1	257	257	0	1	0.0622568	241	16	0	0.0	8194	544	0	0.0	123	118	14	2	3.23556	22.5536	0.0	0.0	1	37.7539	65.082	0.0	16.0	22.5536	6.98382	0.0	1584.05	0	snp	1X	1	1.0	1	60	59.7676	1.0	0.991701
2329375	A	C	4079.21		cobL	c.772T>G	p.Trp258Gly	1	208	208	1	1	0.822115	37	171	0	0.0	1258	5814	0	0.0	11	26	75	96	16.2152	8.61041	0.0	0.0	1	5.15638	3.5385	79.0	92.0	20.3948	4.47751	0.0	939.272	0	snp	1X	1	1.0	1	60	60	1.0	1
3502943	G	C	0		PPE51-Rv3136A	n.3502943G>C		1	298	298	0	1	0.0771812	275	23	0	0.0	9350	782	0	0.0	166	109	13	10	28.6653	3.86001	0.0	0.0	1	5.3706	15.0205	14.0	9.0	10.6577	3.08137	0.0	1765.04	0	snp	1X	1	1.0	1	60	60	1.0	1
4323355	G	C	9073.71		Rv3848-espR	n.4323355G>C			318				0.0566038		18									4	14																1X				60
483292	A	T	7.23481e-16		mmpS1	c.365T>A	p.Ile122Asn	1	197	197	0	1	0.0609137	185	12	0	0.0	6290	408	0	0.0	83	102	8	4	7.24761	5.9056	0.0	0.0	1	29.068	404.733	0.0	12.0	5.9056	7.24761	0.0	1093.15	0	snp	1X	1	1.0	1	60	58.5946	0.833333	0.583784
1020262	G	A	4906.53		PPE14	c.1068C>T	p.Ser356Ser	1	204	204	1	1	0.897059	21	183	0	0.0	714	6222	0	0.0	10	11	69	114	3.1137	27.0389	0.0	0.0	1	10.4265	5.59539	104.0	79.0	9.2874	3.1137	0.0	1129.77	0	snp	1X	1	1.0	1	60	60	0.994536	1
3062615	G	A	5328.87		Rv2749	c.111G>A	p.Gln37Gln	1	196	196	1	1	0.943878	10	185	0	0.0	340	6290	0	0.0	5	5	97	88	3.0103	3.96105	0.0	0.0	1	9.21954	3.87889	81.0	104.0	5.65128	6.48466	0.0	1227.02	0	snp	1X	1	2.0	1	60	60	1.0	1
3449820	G	A	0		Rv3083	c.1317G>A	p.Leu439Leu	1	265	265	0	1	0.0528302	251	14	0	0.0	8534	476	0	0.0	124	127	7	7	3.08816	3.0103	0.0	0.0	1	3.63072	11.3242	6.0	8.0	3.0103	23.782	0.0	1658.37	0	snp	1X	1	1.0	1	60	59.8884	1.0	0.996016
3462159	A	G	2200		Rv3093c	c.606T>C	p.Arg202Arg	1	82	106.667	0	1	0.0853659	0	7	0	0,0	0	2482,238	0	0,0	0	0	3	4	0	3.27802,3.32051	0,0	0,0	1,1	3.75395,18.2106	0	34,7	39,0	3.04005,3.32051	0	0,0	464.967	0	snp	1M5I14M,14M1X	2	4,4	1	60	0	1,1	0
3501679	G	A	0		PPE50	c.346G>A	p.Ala116Thr	1	145	145	0	1	0.0689655	135	10	0	0.0	4590	340	0	0.0	72	63	5	5	4.31318	3.0103	0.0	0.0	1	24.725	296.159	0.0	10.0	3.0103	4.31318	0.0	789.563	0	snp	1X	1	1.0	1	60	58.5852	1.0	0.985185
3538227	C	T	5500.36		Rv3169	c.990C>T	p.Val330Val	1	217	217	1	1	0.921659	17	200	0	0.0	578	6800	0	0.0	4	13	133	67	13.3567	50.305	0.0	0.0	1	32.3686	4.1599	126.0	74.0	18.6883	3.13803	0.0	1266.5	0	snp	1X	1	1.0	1	60	60	0.99	1
3717199	A	T	0		sugI	c.110A>T	p.Glu37Val	1	225	225	0	1	0.0711111	209	16	0	0.0	7106	544	0	0.0	119	90	8	8	11.7481	3.0103	0.0	0.0	1	3.55317	3.27005	7.0	9.0	3.55317	22.2211	0.0	1348.9	0	snp	1X	1	1.0	1	60	59.6651	1.0	1
4377088	G	A	0		eccC2	c.3365C>T	p.Ala1122Val	1	274	274	0	1	0.080292	252	22	0	0.0	8568	748	0	0.0	142	110	15	7	11.8341	9.32731	0.0	0.0	1	17.2236	3.56179	5.0	17.0	3.40511	3.56179	0.0	1618.92	0	snp	1X	1	1.0	1	60	59.9683	1.0	1
123220	G	A	5.15918e-14		Rv0104	c.904G>A	p.Val302Ile	1	357	357	0	1	0.0616246	335	22	0	0.0	11390	748	0	0.0	169	166	11	11	3.06864	3.0103	0.0	0.0	1	3.0103	12.8694	11.0	11.0	3.40511	3.01678	0.0	2198.41	0	snp	1X	1	1.0	1	60	60	1.0	1
3596606	T	C	0		Rv3220c	c.929A>G	p.Gln310Arg	1	314	314	0	1	0.178344	258	56	0	0.0	8772	1904	0	0.0	134	124	25	31	3.85196	4.40625	0.0	0.0	1	5.49198	4.22228	32.0	24.0	4.40625	3.0103	0.0	1421.26	0	snp	1X	1	1.0	1	60	60	1.0	1
4000199	C	T	7137.82		Rv3559c	c.237G>A	p.Thr79Thr	1	264	264	1	1	0.943182	15	249	0	0.0	510	8466	0	0.0	11	4	124	125	10.1038	3.01902	0.0	0.0	1	11.391	4.31318	140.0	109.0	6.1585	4.31318	0.0	1643.54	0	snp	1X	1	1.0	1	60	60	1.0	1
1955265	C	G	0		Rv1729c	c.305G>C	p.Arg102Pro	1	288	288	0	1	0.263889	212	76	0	0.0	7208	2584.0	0	0.0	91	121	41	35	12.2288	4.03889	0.0	0.0	1.0	7.12467	9.93443	44.0	32.0	8.61041	4.48526	0.0	954.743	0	snp	1X	1	1.0	1	60	59.8868	1.0	1
2153995	G	T	0		katG	c.2117C>A	p.Ala706Glu	1	281	281	0	1	0.313167	193	88	0	0.0	6562	2992.0	0	0.0	83	110	43	45	11.2124	3.109	0.0	0.0	1.0	6.56362	5.54181	38.0	50.0	3.89863	12.4725	0.0	734.805	0	snp	1X	1	1.0	1	60	60	1.0	1
2154800	A	G	6.29224e-14		katG	c.1312T>C	p.Trp438Arg	1	317	317	0	1	0.258675	235	82	0	0.0	7990	2788.0	0	0.0	89	146	32	50	33.0321	11.5903	0.0	0.0	1.0	4.70511	11.8902	45.0	37.0	4.70511	28.9663	0.0	1063.85	0	snp	1X	1	1.0	1	59.9634	60	1.0	1
2155667	A	G	2.35057e-14		katG	c.445T>C	p.Trp149Arg	1	269	269	0	1	0.107807	240	29	0	0.0	8160	986.0	0	0.0	134	106	16	13	10.1038	3.68421	0.0	0.0	1.0	9.07545	27.4756	19.0	10.0	6.67934	3.0103	0.0	1478.12	0	snp	1X	1	1.0	1	60	60	1.0	1
2155819	T	C	0		katG	c.293A>G	p.Tyr98Cys	1	257	257	0	1	0.07393	238	19	0	0.0	8092	646.0	0	0.0	104	134	7	12	11.2218	5.8675	0.0	0.0	1.0	3.12459	3.33876	9.0	10.0	3.12459	4.79857	0.0	1537.11	0	snp	1X	1	1.0	1	60	59.9958	1.0	1
2592310	G	A	2187.72		Rv2319c	c.417C>T	p.Ile139Ile	1	468	468	1	1	0.568376	202	266	0	0.0	6868	9044.0	0	0.0	87	115	147	119	11.4382	9.41043	0.0	0.0	1.0	25.0842	251.375	107.0	159.0	34.3905	3.3973	0.0	503.741	0	snp	1X	1	1.0	1	60	58.6733	1.0	0.633663
2665867	T	C	3.10996e-14		mbtE	c.1249A>G	p.Met417Val	1	332	332	0	1	0.123494	291	41	0	0.0	9894	1394.0	0	0.0	141	150	27	14	3.61473	11.961	0.0	0.0	1.0	7.30028	3.91321	25.0	16.0	4.33437	12.1514	0.0	1758.86	0	snp	1X	1	1.0	1	60	60	1.0	0.996564
3343753	G	A	0		hupB	c.68C>T	p.Ala23Val	1	361	361	0	1	0.362881	230	131	0	0.0	7820	4454.0	0	0.0	126	104	61	70	7.57983	4.35297	0.0	0.0	1.0	3.4247	4.86077	68.0	63.0	6.73993	3.95442	0.0	696.045	0	snp	1X	1	1.0	1	60	60	1.0	1
4036746	C	G	2778.27		PE_PGRS59	c.1305G>C	p.Pro435Pro		107				0.130841		14									4	10																1X				59.2857
1668406	T	C	0		ripA	c.1417T>C	p.Ter473Glnext*?	1	225	225	0	1	0.0666667	210	15	0	0.0	7140	510.0	0	0.0	114	96	8	7	6.36057	3.15506	0.0	0.0	1.0	3.15506	23.0292	7.0	8.0	4.31318	5.65743	0.0	1363.95	0	snp	1X	1	1.0	1	60	60	1.0	1
2592310	G	A	2939.59		Rv2319c	c.417C>T	p.Ile139Ile	1	350	350	1	1	0.631429	129	221	0	0.0	4386	7514.0	0	0.0	59	70	123	98	5.04711	9.15134	0.0	0.0	1.0	55.3713	188.595	74.0	147.0	30.6106	3.02713	0.0	676.865	0	snp	1X	1	1.0	1	60	59.4264	1.0	0.604651
3498241	A	G	0		devS	c.1025T>C	p.Leu342Pro	1	261	261	0	1	0.0766284	241	20	0	0.0	8194	680.0	0	0.0	109	132	8	12	7.77673	4.74748	0.0	0.0	1.0	3.44459	3.4518	9.0	11.0	3.44459	4.53303	0.0	1551.98	0	snp	1X	1	1.0	1	60	60	1.0	1
4036746	C	G	2550.82		PE_PGRS59	c.1305G>C	p.Pro435Pro		105				0.190476		20									7	13																1X				60
410009	T	C	2900		iniB	c.648T>C	p.Val216Val	1	108	26.1429	0	1	0.101852	0	11	8.33333	1.33333,8.33333	0	3298,374	283.333	45.3333,283.333	0	0	6	5	0	3.56996,3.20771	0,0	0,0	1,1	5.71904,26.8965	0	54,11	43,0	3.21178,3.20771	0	0,0	607.822	0	snp	1M12D1M,3M1X10M	2	2,2	1	60	0	1,1	0
2591484	G	A	264.7		uspC	c.967G>A	p.Gly323Ser	1	407	407	1	1	0.511057	199	208	0	0.0	6766	7072	0	0.0	108	91	66	142	6.16385	63.3104	0.0	0.0	1	3.38613	38.4631	101.0	107.0	3.38613	13.4967	0.0	60.9495	0	snp	1X	1	1.0	1	60	59.5377	1.0	0.613065
2592310	G	A	2543.81		Rv2319c	c.417C>T	p.Ile139Ile	1	368	368	1	1	0.605978	145	223	0	0.0	4930	7582	0	0.0	61	84	132	91	10.9324	19.3791	0.0	0.0	1	28.3377	168.117	86.0	137.0	4.65594	3.74411	0.0	585.734	0	snp	1X	1	1.0	1	60	58.0138	1.0	0.668966
111524	C	T	0		nrp	c.1524C>T	p.Cys508Cys	1	378	378	0	1	0.0793651	348	30	0	0.0	11832	1020	0	0.0	172	176	17	13	3.11014	4.16842	0.0	0.0	1	4.16842	3.11014	17.0	13.0	3.29983	3.11014	0.0	2236.73	0	snp	1X	1	1.0	1	60	59.9655	1.0	0.997126
1856817	T	G	3.71271e-14		Rv1647	c.44T>G	p.Val15Gly	1	243	243	0	1	0.0823045	223	20	0	0.0	7582	680	0	0.0	123	100	9	11	8.16146	3.44459	0.0	0.0	1	4.74748	19.3791	8.0	12.0	3.44459	3.48744	0.0	1421.7	0	snp	1X	1	1.0	1	60	59.8565	1.0	1
2340916	G	T	0		Rv2083	c.46G>T	p.Gly16Cys	1	349	349	0	1	0.206304	277	72	0	0.0	9418	2448	0	0.0	120	157	35	37	13.7422	3.13094	0.0	0.0	1	4.09604	4.77413	39.0	33.0	7.35324	11.5472	0.0	1438.36	0	snp	1X	1	1.0	1	60	60	1.0	1
2711869	G	A	117.191		Rv2414c	c.1008C>T	p.Asp336Asp	1	272	272	1	1	0.507353	134	138	0	0.0	4556	4692	0	0.0	65	69	72	66	3.26958	3.57677	0.0	0.0	1	8.10854	6.18648	60.0	78.0	8.10854	5.34382	0.0	26.9842	0	snp	1X	1	1.0	1	60	60	0.992754	1
3477144	G	A	0		Rv3108	c.85G>A	p.Ala29Thr	1	405	405	0	1	0.175309	334	71	0	0.0	11356	2414	0	0.0	199	135	40	31	29.6401	5.48761	0.0	0.0	1	5.48761	3.42639	40.0	31.0	6.71098	3.24435	0.0	1845.76	0	snp	1X	1	1.0	1	60	59.8922	1.0	1
3906664	G	C	0		lipF	c.344C>G	p.Ala115Gly	1	350	350	0	1	0.0685714	326	24	0	0.0	11084	816	0	0.0	188	138	15	9	19.6627	6.26751	0.0	0.0	1	3.37221	32.0254	11.0	13.0	4.45795	7.51311	0.0	2112.84	0	snp	1X	1	1.0	1	60	59.9847	1.0	1
4268466	A	G	0		aftB	c.371T>C	p.Val124Ala	1	361	361	0	1	0.0831025	331	30	0	0.0	11254	1020	0	0.0	160	171	14	16	3.8041	3.29983	0.0	0.0	1	5.61607	3.33176	12.0	18.0	3.29983	17.5021	0.0	2113.67	0	snp	1X	1	1.0	1	60	59.9698	1.0	1
410009	T	C	3400		iniB	c.648T>C	p.Val216Val	1	134	40.0714	0	1	0.164179	0	22	13	3,13	0	3808,748	434	102,434	0	0	10	12	0	12.3942,3.40511	0,0	0,0	1,1	3.08785,50.7827	0	57,22	55,0	3.32051,3.40511	0	0,0	642.771	0	snp	1M12D1M,3M1X10M	2	2,2	1	60	0	1,1	0
2591484	G	A	549.971		uspC	c.967G>A	p.Gly323Ser	1	434	434	1	1	0.523041	207	227	0	0.0	7038	7718	0	0.0	117	90	61	166	10.6577	108.475	0.0	0.0	1	3.09639	32.4773	115.0	112.0	3.78514	3.27256	0.0	126.635	0	snp	1X	1	1.0	1	60	58.9952	1.0	0.676329
2592310	G	A	1261.46		Rv2319c	c.417C>T	p.Ile139Ile	1	380	380	1	1	0.544737	173	207	0	0.0	5882	7038	0	0.0	79	94	134	73	5.83447	42.0444	0.0	0.0	1	37.093	252.554	75.0	132.0	8.55962	3.3241	0.0	290.462	0	snp	1X	1	1.0	1	60	58.1156	0.995169	0.601156
2815992	C	T	599.494		accA1	c.889G>A	p.Val297Met	1	271	271	1	1	0.535055	126	145	0	0.0	4284	4930	0	0.0	49	77	68	77	16.5217	4.22333	0.0	0.0	1	4.82236	11.3515	67.0	78.0	3.74411	4.11327	0.0	138.039	0	snp	1X	1	1.0	1	60	60	1.0	1
3717219	C	G	1.83222e-14		sugI	c.130C>G	p.Leu44Val	1	278	278	0	1	0.0503597	264	14	0	0.0	8976	476	0	0.0	170	94	9	5	50.5195	5.49198	0.0	0.0	1	5.49198	10.413	9.0	5.0	3.63072	3.0432	0.0	1745.01	0	snp	1X	1	1.0	1	60	60	1.0	1
1753519	G	C	4500		fadD11.1	c.10G>C	p.Ala4Pro	1	160	182.429	0	1	0.05	0	8	0.5	0.5,0	0	5168,272	10	10,0	0	0	3	5	0	47.8112,4.09604	0,0	0,0	1,1	21.525,20.3821	0	94,0	58,8	14.2105,4.09604	0	0,0	997.289	0	snp	1M1I6M,1X6M	2	2,2	1	60	0	1,1	0
3447969	A	G	3.59212e-14		virS	c.458T>C	p.Met153Thr	1	275	275	0	1	0.152727	233	42	0	0.0	7922	1428	0	0.0	96	137	13	29	18.6766	16.2459	0.0	0.0	1	4.87156	18.6766	24.0	18.0	23.691	23.5973	0.0	1339.11	0	snp	1X	1	1.0	1	60	60	1.0	0.995708
3501679	G	A	0		PPE50	c.346G>A	p.Ala116Thr	1	247	247	0	1	0.283401	177	70	0	0.0	6018	2380	0	0.0	88	89	31	39	3.02257	4.99565	0.0	0.0	1	3.50664	5.77065	33.0	37.0	3.13438	8.42058	0.0	750.995	0	snp	1X	1	1.0	1	59.9143	59.9322	1.0	1
3501681	C	T	5.70161e-14		PPE50	c.348C>T	p.Ala116Ala	1	232	232	0	1	0.0948276	210	22	0	0.0	7140	748	0	0.0	96	114	10	12	6.36057	3.40511	0.0	0.0	1	6.56362	3.05166	14.0	8.0	3.40511	3.38255	0.0	1320.93	0	snp	1X	1	1.0	1	60	59.9143	1.0	1
1694500	A	T	0		Rv1503c	c.45T>A	p.Asn15Lys	1	122	122	0	1	0.0819672	112	10	0	0.0	3808	340	0	0.0	81	31	7	3	51.4807	6.48466	0.0	0.0	1	24.725	246.215	10.0	0.0	6.48466	51.4807	0.0	623.836	0	snp	1X	1	1.0	1	60	59.625	0.4	0.767857
1921453	T	G	6352.39		recN-Rv1697	n.1921453T>G		1	232	232	1	1	0.948276	12	220	0	0.0	408	7480	0	0.0	10	2	118	102	14.5915	5.5371	0.0	0.0	1	3.99733	3.73412	105.0	115.0	3.99733	3.73412	0.0	1462.69	0	snp	1X	1	1.0	1	60	60	1.0	0.916667
2592310	G	A	2495.42		Rv2319c	c.417C>T	p.Ile139Ile	1	388	388	1	1	0.595361	157	231	0	0.0	5338	7854	0	0.0	71	86	142	89	6.12228	29.4158	0.0	0.0	1	23.7756	247.667	92.0	139.0	22.0459	3.13478	0.0	574.591	0	snp	1X	1	1.0	1	60	58.4013	1.0	0.605096
1382307	C	T	0		corA	c.736G>A	p.Ala246Thr	1	276	276	0	1	0.0978261	249	27	0	0.0	8466	918	0	0.0	110	139	16	11	10.3445	5.02092	0.0	0.0	1	3.09072	3.01902	13.0	14.0	5.02092	4.48411	0.0	1559.27	0	snp	1X	1	1.0	1	60	60	1.0	1
1535683	C	T	1852.4		Rv1364c	c.1962G>A	p.Ter654Ter	1	206	206	1	1	0.645631	73	133	0	0.0	2482	4522	0	0.0	45	28	76	57	11.607	8.9043	0.0	0.0	1	3.41847	3.27802	69.0	64.0	3.41847	21.6017	0.0	426.53	0	snp	1X	1	1.0	1	60	59.9178	1.0	1
1595145	A	G	1.97692e-14		uvrC	c.1104A>G	p.Ala368Ala	1	151	151	0	1	0.119205	133	18	0	0.0	4522	612	0	0.0	56	77	7	11	10.2104	4.9405	0.0	0.0	1	33.8935	8.9043	1.0	17.0	3.49285	7.72876	0.0	811.402	0	snp	1X	1	1.0	1	60	60	1.0	1
1843570	T	G	0		Rv1637c	c.123A>C	p.Thr41Thr	1	217	217	0	1	0.0829493	199	18	0	0.0	6766	612	0	0.0	102	97	15	3	3.2831	20.3821	0.0	0.0	1	42.0968	46.3197	0.0	18.0	20.3821	3.2831	0.0	1279.82	0	snp	1X	1	1.0	1	60	59.7487	1.0	1
1905066	T	C	0		Rv1680	c.638T>C	p.Leu213Pro	1	260	260	0	1	0.192308	210	50	0	0.0	7140	1700	0	0.0	101	109	25	25	3.67208	3.0103	0.0	0.0	1	3.18402	3.38255	26.0	24.0	3.0103	16.4114	0.0	1121.56	0	snp	1X	1	1.0	1	60	60	1.0	1
2000317	C	T	1.10902e-14		Rv1767	c.244C>T	p.Gln82*	1	238	238	0	1	0.0672269	222	16	0	0.0	7548	544	0	0.0	121	101	7	9	6.92286	3.55317	0.0	0.0	1	11.6962	3.36243	12.0	4.0	3.55317	5.51434	0.0	1447.73	0	snp	1X	1	1.0	1	60	60	1.0	1
2123160	C	T	0		lldD2-Rv1873	n.2123160C>T		1	238	238	0	1	0.130252	207	31	0	0.0	7038	1054	0	0.0	116	91	20	11	9.56668	8.68415	0.0	0.0	1	6.44263	10.6577	12.0	19.0	3.64073	6.04197	0.0	1235.09	0	snp	1X	1	1.0	1	60	60	1.0	1
3498896	G	T	1.99134e-13		devS	c.370C>A	p.Leu124Ile	1	330	330	0	1	0.406061	196	134	0	0.0	6664	4556	0	0.0	90	106	69	65	5.84651	3.26958	0.0	0.0	1	4.6308	15.8176	72.0	62.0	40.3467	19.0083	0.0	438.003	0	snp	1X	1	1.0	1	60	60	0.992537	1
3970381	G	A	0		PPE61	c.1039G>A	p.Ala347Thr	1	222	222	0	1	0.157658	187	35	0	0.0	6358	1190	0	0.0	70	117	18	17	28.6615	3.07234	0.0	0.0	1	3.56868	3.11481	19.0	16.0	3.07234	12.7761	0.0	1060.08	0	snp	1X	1	1.0	1	60	60	1.0	1
4277184	C	T	3.37538e-15		PE_PGRS62	c.614C>T	p.Ser205Leu	1	238	238	0	1	0.168067	198	40	0	0.0	6732	1360	0	0.0	98	100	22	18	3.05417	3.87889	0.0	0.0	1	4.96463	5.81786	17.0	23.0	4.96463	3.71219	0.0	1110.77	0	snp	1X	1	1.0	1	60	60	0.975	1
4361918	T	C	0		espB	c.8A>G	p.Gln3Arg	1	321	321	0	1	0.102804	288	33	0	0.0	9792	1122	0	0.0	173	115	18	15	28.3743	3.60252	0.0	0.0	1	3.0761	33.8935	16.0	17.0	3.0761	5.45321	0.0	1779.43	0	snp	1X	1	1.0	1	60	59.8958	1.0	1
253394	C	T	2.39577e-14		pckA	c.1613C>T	p.Thr538Ile	1	257	257	0	1	0.0583658	242	15	0	0.0	8228	510	0	0.0	131	111	4	11	6.59951	10.1038	0.0	0.0	1	6.62942	18.8387	10.0	5.0	3.15506	6.59951	0.0	1591.88	0	snp	1X	1	1.0	1	60	59.9504	1.0	0.995868
439798	G	A	1.92868e-14		Rv0361-mgtE	n.439798G>A		1	322	322	0	1	0.0900621	293	29	0	0.0	9962	986	0	0.0	177	116	13	16	30.5873	3.68421	0.0	0.0	1	4.88226	3.90705	12.0	17.0	4.88226	5.68573	0.0	1849.87	0	snp	1X	1	1.0	1	60	60	1.0	0.996587
1843570	T	G	1.74485e-14		Rv1637c	c.123A>C	p.Thr41Thr	1	237	237	0	1	0.0632911	222	15	0	0.0	7548	510	0	0.0	121	101	12	3	6.92286	14.7363	0.0	0.0	1	35.5824	38.2234	0.0	15.0	14.7363	3.98844	0.0	1458.28	0	snp	1X	1	1.0	1	60	59.5495	1.0	1
1854211	T	G	0		tsnR	c.606T>G	p.Leu202Leu	1	191	191	0	1	0.471204	101	90	0	0.0	3434	3057	0	0.0	43	58	34	56	7.84774	14.688	0.0	0.0	1	54.064	3.0318	22.0	68.0	3.10681	4.75178	0.0	91.3076	0	snp	1X	1	1.0	1	60	60	1.0	1
1905066	T	C	6764.92		Rv1680	c.638T>C	p.Leu213Pro	1	252	252	1	1	0.940476	15	237	0	0.0	510	8058	0	0.0	8	7	109	128	3.15506	6.3179	0.0	0.0	1	4.55873	6.62942	125.0	112.0	16.9462	10.1038	0.0	1557.68	0	snp	1X	1	1.0	1	60	60	0.995781	1
2123160	C	T	5555.88		lldD2-Rv1873	n.2123160C>T		1	214	214	1	1	0.925234	16	198	0	0.0	544	6732	0	0.0	6	10	114	84	5.18177	12.8806	0.0	0.0	1	3.05417	22.5536	100.0	98.0	12.8806	5.18177	0.0	1279.29	0	snp	1X	1	1.0	1	60	60	1.0	1
2188876	T	C	0		Rv1937	c.381T>C	p.Ser127Ser	1	256	256	0	1	0.0507812	243	13	0	0.0	8262	442	0	0.0	124	119	5	8	3.2337	4.51363	0.0	0.0	1	3.17734	4.5205	6.0	7.0	4.51363	4.09157	0.0	1615.74	0	snp	1X	1	1.0	1	60	60	1.0	1
3008074	A	G	1.79606e-14		Rv2690c	c.1136T>C	p.Leu379Pro	1	292	292	0	1	0.10274	262	30	0	0.0	8908	1020	0	0.0	120	142	9	21	7.02172	13.4334	0.0	0.0	1	3.0103	5.69563	15.0	15.0	3.29983	3.04345	0.0	1631.8	0	snp	1X	1	1.0	1	60	60	1.0	1
3970381	G	A	2.10949e-14		PPE61	c.1039G>A	p.Ala347Thr	1	278	278	0	1	0.0647482	260	18	0	0.0	8840	612	0	0.0	106	154	7	11	22.2529	4.9405	0.0	0.0	1	3.0103	3.84548	9.0	9.0	3.49285	15.0703	0.0	1693.72	0	snp	1X	1	1.0	1	60	60	1.0	1
4277184	C	T	7356.8		PE_PGRS62	c.614C>T	p.Ser205Leu	1	295	295	1	1	0.908475	27	268	0	0.0	918	9112	0	0.0	15	12	130	138	3.73412	3.52886	0.0	0.0	1	13.5112	12.7417	116.0	152.0	3.0103	3.09072	0.0	1693.97	0	snp	1X	1	1.0	1	60	60	1.0	1
410009	T	C	2922.88		iniB	c.648T>C	p.Val216Val		117				0.17094		20									11	9																1X				60
2591484	G	A	296.891		uspC	c.967G>A	p.Gly323Ser	1	428	428	1	1	0.514019	208	220	0	0.0	7072	7480.0	0	0.0	119	89	62	158	12.4061	93.9753	0.0	0.0	1.0	23.8959	33.4527	87.0	133.0	7.78754	7.18621	0.0	68.3618	0	snp	1X	1	1.0	1	60	59.3077	0.995455	0.649038
2592310	G	A	2972.84		Rv2319c	c.417C>T	p.Ile139Ile	1	421	421	1	1	0.608076	165	256	0	0.0	5610	8704.0	0	0.0	72	93	152	104	8.81405	22.5536	0.0	0.0	1.0	57.2971	228.857	88.0	168.0	9.66043	3.02346	0.0	684.522	0	snp	1X	1	1.0	1	59.9414	58.297	1.0	0.618182
3420123	G	C	7435.81		cyp136	c.632G>C	p.Gly211Ala	1	284	284	1	1	0.929577	20	264	0	0.0	680	8976.0	0	0.0	10	10	143	121	3.0103	6.99133	0.0	0.0	1.0	11.433	4.74748	148.0	116.0	3.83283	3.0103	0.0	1712.16	0	snp	1X	1	1.0	1	60	60	1.0	1
3596595	C	T	2.15528e-13		Rv3220c	c.940G>A	p.Ala314Thr	1	272	272	0	1	0.290441	193	79	0	0.0	6562	2686.0	0	0.0	89	104	38	41	5.54181	3.25768	0.0	0.0	1.0	3.03779	3.92164	39.0	40.0	3.25768	3.29158	0.0	800.907	0	snp	1X	1	1.0	1	60	60	1.0	1
410009	T	C	3903.04		iniB	c.648T>C	p.Val216Val		144				0.104167		15									8	7																1X				60
2591484	G	A	498.98		uspC	c.967G>A	p.Gly323Ser	1	507	507	1	1	0.518738	244	263	0	0.0	8296	8942.0	0	0.0	136	108	75	188	9.98749	108.438	0.0	0.0	1.0	29.8358	49.1452	103.0	160.0	4.86802	3.15269	0.0	114.894	0	snp	1X	1	1.0	1	60	59.4139	1.0	0.647541
2592310	G	A	2675.84		Rv2319c	c.417C>T	p.Ile139Ile	1	431	431	1	1	0.596288	174	257	0	0.0	5916	8738.0	0	0.0	77	97	165	92	8.00219	48.0367	0.0	0.0	1.0	53.1063	227.096	90.0	167.0	38.7086	3.0103	0.0	616.134	0	snp	1X	1	1.0	1	60	57.9023	1.0	0.586207
871996	C	G	0		cyp126	c.566C>G	p.Thr189Arg	1	296	296	0	1	0.0777027	273	23	0	0.0	9282	782	0	0.0	130	143	12	11	4.35454	3.10471	0.0	0.0	1	3.86001	19.1174	13.0	10.0	3.10471	3.65458	0.0	1753.29	0	snp	1X	1	1.0	1	60	60	1.0	0.996337
1547616	A	C	0		Rv1374c-Rv1375	n.1547616A>C		1	311	311	0	1	0.286174	222	89	0	0.0	7548	3026	0	0.0	126	96	42	47	11.8136	3.62026	0.0	0.0	1	13.7701	8.64439	34.0	55.0	10.0615	18.6606	0.0	932.742	0	snp	1X	1	1.0	1	60	60	1.0	1
2592310	G	A	1423.3		Rv2319c	c.417C>T	p.Ile139Ile	1	436	436	1	1	0.545872	198	238	0	0.0	6732	8092	0	0.0	88	110	139	99	8.31834	17.6084	0.0	0.0	1	38.0823	217.964	88.0	150.0	10.1634	3.18577	0.0	327.726	0	snp	1X	1	1.0	1	60	57.7222	0.995798	0.646465
3379028	C	T	7.23269e-15		esxR-esxS	n.3379028C>T		1	92	92	0	1	0.0543478	87	5	0	0.0	2958	170	0	0.0	36	51	2	3	8.62618	3.44459	0.0	0.0	1	13.8677	191.928	5.0	0.0	3.44459	8.62618	0.0	514.423	0	snp	1X	1	1.0	1	54	58.2529	0.8	0.425287
459443	C	G	0		Rv0383c-clpB	n.459443C>G		1	189	189	0	1	0.116402	167	22	0	0.0	5678	748.0	0	0.0	56	111	9	13	42.3439	4.58955	0.0	0.0	1.0	4.58955	29.341	13.0	9.0	3.40511	12.4894	0.0	1001.65	0	snp	1X	1	1.0	1	60	59.9641	1.0	1
3473998	G	A	7755.26		prfB-fprA	n.3473998G>A			278				0.0539568		15									2	13																1X				59.0667
3899573	T	C	0		Rv3480c	c.830A>G	p.Gln277Arg	1	367	367	0	1	0.0572207	346	21	0	0.0	11764	714.0	0	0.0	145	201	9	12	22.6916	3.94093	0.0	0.0	1.0	3.94093	13.0518	12.0	9.0	3.94093	10.2653	0.0	2277.11	0	snp	1X	1	1.0	1	60	59.9855	1.0	1
3965425	G	C	1.41757e-13		Rv3528c-Rv3529c	n.3965425G>C		1	456	456	0	1	0.414474	267	189	0	0.0	9078	6422.0	0	0.0	103	164	80	109	33.2727	12.6728	0.0	0.0	1.0	5.59539	9.85003	102.0	87.0	18.7391	25.8555	0.0	542.305	0	snp	1X	1	1.0	1	60	60	1.0	1
410009	T	C	3700		iniB	c.648T>C	p.Val216Val	1	140	38	0	1	0.128571	0	18	16.5	3,16.5	0	4144,612	538	102,538	0	0	9	9	0	4.7902,3.0103	0,0	0,0	1,1	3.65106,42.0968	0	58,18	64,0	3.0815,3.0103	0	0,0	738.87	0	snp	1M12D1M,3M1X10M	2	2,2	1	60	0	1,1	0
2591484	G	A	488.505		uspC	c.967G>A	p.Gly323Ser	1	548	548	1	1	0.516423	264	283	0	0.0	8976	9622	0	0.0	144	120	83	200	7.74806	108.047	0.0	0.0	1	15.9087	18.9344	121.0	162.0	8.60395	3.53672	0.0	112.482	0	snp	1X	1	2.0	1	60	59.0227	1.0	0.613636
2592310	G	A	3030.12		Rv2319c	c.417C>T	p.Ile139Ile	1	507	507	1	1	0.589744	208	299	0	0.0	7072	10166	0	0.0	86	122	162	137	16.5402	7.54933	0.0	0.0	1	43.8616	257.073	112.0	187.0	10.9191	3.67845	0.0	697.711	0	snp	1X	1	1.0	1	59.9599	58.5865	0.996656	0.644231
17802	G	A	361.815		pknA	c.961C>T	p.Pro321Ser	1	204	204	1	1	0.529412	96	108	0	0.0	3264	3672	0	0.0	49	47	56	52	3.10078	3.332	0.0	0.0	1	5.02092	4.45795	49.0	59.0	6.95112	3.10078	0.0	83.311	0	snp	1X	1	1.0	1	60	59.8854	1.0	1
176433	C	A	7102.02		Rv0149	c.734C>A	p.Thr245Asn		258				0.0813953		21									11	10																1X				60
415145	C	T	2.63387e-14		Rv0345	c.96C>T	p.Thr32Thr	1	293	293	0	1	0.0784983	270	23	0	0.0	9180	782	0	0.0	149	121	11	12	9.31561	3.10471	0.0	0.0	1	10.6577	8.44702	7.0	16.0	3.10471	4.16842	0.0	1734.92	0	snp	1X	1	1.0	1	60	60	1.0	0.996296
552507	G	A	2.41129e-15		Rv0461	c.482G>A	p.Cys161Tyr	1	268	268	0	1	0.0522388	254	14	0	0.0	8636	476	0	0.0	117	137	2	12	6.42994	18.5208	0.0	0.0	1	33.4109	18.0909	14.0	0.0	18.5208	6.42994	0.0	1696.77	0	snp	1X	1	1.0	1	57.7143	60	1.0	1
1836004	C	T	0		coaE	c.992C>T	p.Thr331Ile	1	246	246	0	1	0.0528455	233	13	0	0.0	7922	442	0	0.0	131	102	6	7	10.8481	3.17734	0.0	0.0	1	3.17734	5.70367	7.0	6.0	16.5402	3.01962	0.0	1546.07	0	snp	1X	1	1.0	1	60	59.9485	1.0	0.974249
3448173	G	C	3.68858e-14		virS	c.254C>G	p.Ala85Gly	1	278	278	0	1	0.0827338	255	23	0	0.0	8670	782	0	0.0	139	116	11	12	7.51504	3.10471	0.0	0.0	1	14.4341	8.33254	17.0	6.0	10.6577	4.04068	0.0	1632.42	0	snp	1X	1	1.0	1	60	60	1.0	1
3462159	A	G	2800		Rv3093c	c.606T>C	p.Arg202Arg	1	102	133.333	0	1	0.0784314	0	8	0	0,0	0	3196,272	0	0,0	0	0	3	5	0	21.1213,4.09604	0,0	0,0	1,1	12.2506,20.3821	0	37,8	57,0	3.84193,4.09604	0	0,0	600.34	0	snp	1M5I14M,14M1X	2	2,2	1	60	0	1,1	0
1843570	T	G	0		Rv1637c	c.123A>C	p.Thr41Thr	1	257	257	0	1	0.0505837	244	13	0	0.0	8296	442	0	0.0	135	109	11	2	9.02635	16.5402	0.0	0.0	1	31.2394	27.0745	0.0	13.0	16.5402	3.33068	0.0	1629.35	0	snp	1X	1	1.0	1	60	59.7459	1.0	0.995902
3048038	G	A	0		Rv2735c	c.515C>T	p.Thr172Met	1	135	135	0	1	0.140741	116	19	0	0.0	3944	646	0	0.0	50	66	10	9	7.80251	3.12459	0.0	0.0	1	44.2683	254.901	0.0	19.0	3.12459	7.80251	0.0	609.913	0	snp	1X	1	1.0	1	60	57.0086	0.684211	0.594828
2873110	G	C	5117.42		Rv2553c	c.156C>G	p.Val52Val		183				0.0601093		11									4	7																1X				60
3010391	T	C	0		ceoC	c.368T>C	p.Leu123Pro	1	253	253	0	1	0.0790514	233	20	0	0.0	7922	680	0	0.0	127	106	10	10	7.12025	3.0103	0.0	0.0	1	3.44459	3.01962	11.0	9.0	3.44459	18.6766	0.0	1492.28	0	snp	1X	1	1.0	1	60	60	1.0	1
3480374	G	T	2.35057e-14		Rv3113	c.301G>T	p.Gly101*	1	171	171	0	1	0.0818713	157	14	0	0.0	5338	476	0	0.0	98	59	12	2	24.0473	18.5208	0.0	0.0	1	33.4109	343.931	14.0	0.0	18.5208	24.0473	0.0	901.104	0	snp	1X	1	1.0	1	60	58.6943	0.142857	0.656051
1732694	C	T	0		Rv1531	c.222C>T	p.Leu74Leu	1	310	310	0	1	0.0677419	289	21	0	0.0	9826	714	0	0.0	125	164	11	10	14.4387	3.1137	0.0	0.0	1	3.1137	10.231	11.0	10.0	3.1137	15.6409	0.0	1876.56	0	snp	1X	1	1.0	1	60	59.9031	1.0	0.99654
3048038	G	A	5.28574e-14		Rv2735c	c.515C>T	p.Thr172Met	1	138	138	0	1	0.166667	115	23	0	0.0	3910	782	0	0.0	57	58	13	10	3.02918	3.86001	0.0	0.0	1	52.9542	252.73	0.0	23.0	3.86001	3.02918	0.0	579.511	0	snp	1X	1	1.0	1	60	56.487	0.695652	0.53913
3725753	T	C	0		icd1	c.92A>G	p.Asp31Gly	1	261	261	0	1	0.187739	212	49	0	0.0	7208	1666	0	0.0	105	107	28	21	3.05127	5.18177	0.0	0.0	1	3.40914	11.0407	26.0	23.0	8.37251	6.32897	0.0	1145.01	0	snp	1X	1	1.0	1	60	59.8679	1.0	1
410009	T	C	2930.15		iniB	c.648T>C	p.Val216Val		113				0.141593		16									12	4																1X				60
2591484	G	A	50.9475		uspC	c.967G>A	p.Gly323Ser	1	378	378	1	1	0.502646	188	190	0	0.0	6392	6460.0	0	0.0	99	89	64	126	4.16534	46.9426	0.0	0.0	1.0	9.59329	36.6912	83.0	107.0	17.822	12.0658	0.0	11.7311	0	snp	1X	1	1.0	1	60	59.0638	1.0	0.632979
2592310	G	A	2219.25		Rv2319c	c.417C>T	p.Ile139Ile	1	338	338	1	1	0.60355	134	204	0	0.0	4556	6936.0	0	0.0	63	71	124	80	4.04742	23.618	0.0	0.0	1.0	49.3776	165.06	69.0	135.0	43.9277	3.59368	0.0	511.001	0	snp	1X	1	1.0	1	60	58.0597	0.995098	0.61194
3546973	T	C	4.35155e-14		Rv3178-Rv3179	n.3546973T>C		1	218	218	0	1	0.087156	199	19	0	0.0	6766	646.0	0	0.0	121	78	11	8	23.1864	4.03889	0.0	0.0	1.0	3.12459	3.02121	9.0	10.0	3.12459	7.82246	0.0	1258.88	0	snp	1X	1	1.0	1	60	60	1.0	1
3699243	A	G	2.10949e-14		Rv3311	c.1123A>G	p.Thr375Ala	1	180	180	0	1	0.0722222	167	13	0	0.0	5678	442.0	0	0.0	63	104	9	4	24.8681	7.18621	0.0	0.0	1.0	3.17734	7.70432	6.0	7.0	7.18621	4.06353	0.0	1076.43	0	snp	1X	1	1.0	1	60	59.976	1.0	1
1037315	T	G	0		pstA1	c.317T>G	p.Leu106Arg	1	268	268	0	1	0.384328	165	103	0	0.0	5610	3502.0	0	0.0	96	69	65	38	12.6043	18.3793	0.0	0.0	1.0	9.10307	9.97217	43.0	60.0	20.7405	29.6602	0.0	435.06	0	snp	1X	1	1.0	1	60	60	1.0	1
2592310	G	A	1492.91		Rv2319c	c.417C>T	p.Ile139Ile	1	397	397	1	1	0.554156	177	220	0	0.0	6018	7476.0	0	0.0	80	97	136	84	6.55581	29.6997	0.0	0.0	1.0	36.2141	213.545	81.0	139.0	6.20829	3.31701	0.0	343.755	0	snp	1X	1	1.0	1	60	58.2542	1.0	0.632768
4036746	C	G	3316.88		PE_PGRS59	c.1305G>C	p.Pro435Pro		124				0.112903		14									7	7																1X				60
170449	G	A	0.00747784		Rv0144	c.166G>A	p.Val56Ile	1	255	255	0	1	0.498039	128	127	0	0.0	4352	4318.0	0	0.0	62	66	62	65	3.28173	3.16418	0.0	0.0	1.0	4.39525	5.45321	68.0	59.0	5.8999	7.35324	0.0	6.3635	0	snp	1X	1	1.0	1	60	59.8125	1.0	1
2373364	C	T	1.88046e-14		Rv2113	c.735C>T	p.Ser245Ser	1	213	213	0	1	0.169014	177	36	0	0.0	6018	1224.0	0	0.0	77	100	23	13	9.50018	9.04217	0.0	0.0	1.0	11.6962	5.08363	12.0	24.0	43.7857	42.8697	0.0	992.966	0	snp	1X	1	1.0	1	60	60	1.0	1
2592310	G	A	1890.62		Rv2319c	c.417C>T	p.Ile139Ile	1	417	417	1	1	0.565947	181	236	0	0.0	6154	8024.0	0	0.0	79	102	145	91	9.35676	29.8409	0.0	0.0	1.0	40.6982	234.806	86.0	150.0	5.99147	3.98206	0.0	435.33	0	snp	1X	1	1.0	1	60	58.0773	0.995763	0.635359
3417737	C	T	2.7092e-14		dinP	c.1033C>T	p.Leu345Leu	1	276	276	0	1	0.0543478	261	15	0	0.0	8874	510.0	0	0.0	98	163	6	9	38.1615	4.31318	0.0	0.0	1.0	4.31318	13.2021	6.0	9.0	4.31318	3.08518	0.0	1718.81	0	snp	1X	1	1.0	1	60	59.931	1.0	1
4036746	C	G	2577.04		PE_PGRS59	c.1305G>C	p.Pro435Pro		105				0.161905		17									6	11																1X				60
3596900	C	A	6.82264e-14		Rv3220c	c.635G>T	p.Gly212Val	1	295	295	0	1	0.349153	192	103	0	0.0	6528	3502	0	0.0	98	94	54	49	3.19126	3.53736	0.0	0.0	1	4.71796	17.6677	56.0	47.0	25.9689	14.5915	0.0	625.708	0	snp	1X	1	1.0	1	60	60	1.0	1
2873110	G	C	4675		Rv2553c	c.156C>G	p.Val52Val		166				0.060241		10									4	6																1X				60
1711556	G	C	265.963		Rv1520	c.529G>C	p.Asp177His	1	12	12	1	1	0.916667	1	11	0	0.0	34	374.0	0	0.0	0	1	7	4	5.18177	4.78696	0.0	0.0	1.0	26.8965	5.18177	0.0	11.0	4.78696	5.18177	0.0	61.2403	0	snp	1X	1	1.0	1	60	60	0.727273	0
3473998	G	A	7189.32		prfB-fprA	n.3473998G>A			262				0.0687023		18									2	16																1X				60
410009	T	C	3000		iniB	c.648T>C	p.Val216Val	1	114	29.3571	0	1	0.114035	1	13	6.66667	1.66667,6.66667	33	3400,442	222.667	56.6667,222.667	1	0	8	5	5.18177	3.79203,4.51363	0,0	0,0	1,1	3.09716,31.2394	5.18177	49,13	51,0	4.40004,4.51363	5.18177	0,0	617.281	0	snp	1M12D1M,3M1X10M	2	2,2	1	60	60	1,1	1
2057120	G	C	0		erg3	c.600G>C	p.Arg200Arg	1	299	299	0	1	0.0668896	279	20	0	0.0	9486	680	0	0.0	141	138	8	12	3.08035	4.74748	0.0	0.0	1	3.0103	3.20488	10.0	10.0	4.74748	3.95205	0.0	1820.88	0	snp	1X	1	1.0	1	60	60	1.0	1
2591484	G	A	5.11094e-14		uspC	c.967G>A	p.Gly323Ser	1	486	486	0	1	0.471193	257	229	0	0.0	8738	7786	0	0.0	138	119	85	144	6.0605	36.0186	0.0	0.0	1	12.1229	76.0884	99.0	130.0	4.61283	3.42432	0.0	188.028	0	snp	1X	1	1.0	1	60	59.4125	1.0	0.688716
2592310	G	A	2595.69		Rv2319c	c.417C>T	p.Ile139Ile	1	409	409	1	1	0.596577	165	244	0	0.0	5610	8296	0	0.0	82	83	149	95	3.02346	28.9612	0.0	0.0	1	21.8416	208.642	99.0	145.0	27.0745	12.6043	0.0	597.679	0	snp	1X	1	1.0	1	60	57.8	0.995902	0.581818
923988	G	A	1.62754e-15		lysT-gluT	n.923988G>A		1	280	280	0	1	0.0892857	255	25	0	0.0	8670	850	0	0.0	130	125	14	11	3.22319	3.79203	0.0	0.0	1	3.09716	6.08442	12.0	13.0	3.79203	4.92631	0.0	1615.76	0	snp	1X	1	1.0	1	60	60	1.0	1
3113425	G	C	5.84647e-15		Rv2806	c.158G>C	p.Gly53Ala	1	287	287	0	1	0.0801394	264	23	0	0.0	8976	782	0	0.0	160	104	15	8	28.8048	7.63648	0.0	0.0	1	5.3706	13.6703	9.0	14.0	5.3706	16.1707	0.0	1684.32	0	snp	1X	1	1.0	1	60	59.8712	1.0	0.996212
3462159	A	G	4000		Rv3093c	c.606T>C	p.Arg202Arg	1	147	191.667	0	1	0.0748299	1	11	0	0,0	34	4556,374	0	0,0	0	1	4	7	5.18177	10.8535,4.78696	0,0	0,0	1,1	12.3444,26.8965	5.18177	55,11	79,0	3.26958,4.78696	5.18177	0,0	865.611	0	snp	1M5I14M,14M1X	2	3,3	1	60	60	1,1	1
410009	T	C	3300		iniB	c.648T>C	p.Val216Val	1	120	29.6429	0	1	0.1	0	12	7.66667	2.66667,8.66667	0	3672,408	249.333	83.3333,283.333	0	0	5	7	0	3.0103,3.73412	0,0	0,0	1,1	3.0103,29.068	0	54,12	54,0	5.9056,3.73412	0	0,0	679.266	0	snp	1M12D1M,3M1X10M	2	2,2	1	60	0	1,1	0
2591484	G	A	1.59116e-14		uspC	c.967G>A	p.Gly323Ser	1	408	408	0	1	0.477941	213	195	0	0.0	7242	6630	0	0.0	118	95	78	117	8.4033	19.9478	0.0	0.0	1	3.02144	31.6472	97.0	98.0	21.7295	3.50984	0.0	125.658	0	snp	1X	1	1.0	1	60	59.4038	1.0	0.685446
2592310	G	A	2382.93		Rv2319c	c.417C>T	p.Ile139Ile	1	411	411	1	1	0.588808	169	242	0	0.0	5746	8228	0	0.0	67	102	141	101	18.7503	17.3671	0.0	0.0	1	31.1497	172.938	93.0	149.0	18.8387	3.33152	0.0	548.69	0	snp	1X	1	1.0	1	60	58.1538	0.995868	0.686391
675974	C	A	2.02509e-14		PE_PGRS7-Rv0579	n.675974C>A		1	274	274	0	1	0.0547445	259	15	0	0.0	8806	510.0	0	0.0	118	141	6	9	7.44547	4.31318	0.0	0.0	1.0	4.31318	40.6464	6.0	9.0	4.31318	3.2199	0.0	1705.31	0	snp	1X	1	1.0	1	60	59.8533	1.0	0.996139
1415097	C	G	962.758		pknH	c.744G>C	p.Ala248Ala	1	426	426	1	1	0.537559	197	229	0	0.0	6698	7786.0	0	0.0	96	101	98	131	3.28587	13.3366	0.0	0.0	1.0	13.3366	3.55041	131.0	98.0	4.15767	8.84131	0.0	221.683	0	snp	1X	1	1.0	1	60	60	1.0	0.949239
1761789	G	C	1.36214e-14		mmpL6	c.46G>C	p.Val16Leu	1	98	98	0	1	0.102041	88	10	0	0.0	2992	340.0	0	0.0	28	60	8	2	28.2783	10.8276	0.0	0.0	1.0	24.725	194.1	0.0	10.0	10.8276	28.2783	0.0	484.455	0	snp	1X	1	1.0	1	60	59.0909	0.9	0.772727
2501148	T	C	7400		Rv2227	c.218T>C	p.Val73Ala	1	266	389	1	1	0.924812	0	246	0	0.0	0	8316.0	0	0.0	0	0	140	106	0	13.2145	0.0	0.0	1.0	14.4503	0	105.0	141.0	5.27004	0	0.0	1708.37	0	snp	1M1I1X	1	2.0	1	60	0	0.99187	0
3527974	G	A	1592.47		PPE53	c.1190C>T	p.Thr397Ile		102				0.470588		48									32	16																1X				59.875
3527982	G	C	0		PPE53	c.1182C>G	p.Ala394Ala	1	223	223	0	1	0.201794	178	45	0	0.0	6052	1530.0	0	0.0	91	87	33	12	3.20549	24.2907	0.0	0.0	1.0	100.727	20.6261	45.0	0.0	24.2907	15.5024	0.0	966.783	0	snp	1X	1	1.0	1	59.8667	59.9944	1.0	1
3527991	G	A	9.53481e-14		PPE53	c.1173C>T	p.Phe391Phe	1	227	227	0	1	0.154185	192	35	0	0.0	6528	1190.0	0	0.0	97	95	25	10	3.05554	16.9698	0.0	0.0	1.0	79.0118	9.52472	35.0	0.0	16.9698	19.3416	0.0	1126.74	0	snp	1X	1	1.0	1	59.8286	59.9948	1.0	1
3566943	A	G	1.17166e-13		Rv3196A-Rv3197	n.3566943A>G		1	339	339	0	1	0.135693	293	46	0	0.0	9962	1564.0	0	0.0	155	138	39	7	5.15213	51.3492	0.0	0.0	1.0	102.898	36.279	46.0	0.0	51.3492	8.41304	0.0	1781.18	0	snp	1X	1	1.0	1	60	59.9386	1.0	1
4341402	T	C	0		espE	c.1133T>C	p.Val378Ala	1	293	293	0	1	0.112628	260	33	0	0.0	8840	1122.0	0	0.0	121	139	18	15	5.71629	3.60252	0.0	0.0	1.0	74.6689	39.3908	33.0	0.0	3.60252	4.21296	0.0	1607.66	0	snp	1X	1	1.0	1	60	60	1.0	1
4385897	T	C	0		Rv3900c	c.412A>G	p.Thr138Ala	1	332	332	0	1	0.256024	247	85	0	0.0	8398	2890.0	0	0.0	167	80	81	4	69.5523	154.477	0.0	0.0	1.0	187.585	17.7886	0.0	85.0	154.477	4.98836	0.0	1260.48	0	snp	1X	1	1.0	1	59.4824	59.8785	0.964706	0.987854
4385916	C	G	0		Rv3900c	c.393G>C	p.Ala131Ala	1	399	399	0	1	0.260652	295	104	0	0.0	10030	3536.0	0	0.0	162	133	96	8	9.20084	164.701	0.0	0.0	1.0	228.843	8.37641	0.0	104.0	164.701	6.25647	0.0	1496.53	0	snp	1X	1	1.0	1	59.5769	59.8983	0.951923	0.983051
4385933	A	G	8439.03		Rv3900c	c.376T>C	p.Leu126Leu		391				0.289003		113									103	10																1X				59.6106
4385946	C	T	9.9567e-14		Rv3900c	c.363G>A	p.Ala121Ala	1	409	409	0	1	0.293399	289	120	0	0.0	9826	4080.0	0	0.0	128	161	106	14	11.1928	156.171	0.0	0.0	1.0	238.181	3.61891	3.0	117.0	136.845	32.8324	0.0	1321.76	0	snp	1X	1	1.0	1	59.6333	60	0.925	0.979239
4386108	A	G	8.96829e-14		Rv3900c	c.201T>C	p.Ile67Ile	1	482	482	0	1	0.419087	280	202	0	0.0	9520	6868.0	0	0.0	80	200	136	66	114.686	55.6846	0.0	0.0	1.0	3.1823	4.12706	99.0	103.0	3.1823	20.8784	0.0	530.475	0	snp	1X	1	1.0	1	60	60	0.980198	0.967857
4386142	A	G	0		Rv3900c	c.167T>C	p.Leu56Ser	1	428	428	0	1	0.429907	244	184	0	0.0	8296	6256.0	0	0.0	54	190	130	54	167.615	71.1757	0.0	0.0	1.0	16.6528	5.28857	109.0	75.0	8.72222	3.15269	0.0	402.022	0	snp	1X	1	1.0	1	60	59.8361	0.983696	0.967213
410009	T	C	2684.37		iniB	c.648T>C	p.Val216Val		103				0.135922		14									11	3																1X				60
1753519	G	C	4300		fadD11.1	c.10G>C	p.Ala4Pro	1	154	174.857	0	1	0.0519481	0	8	0	0,0	0	4930,272	0	0,0	0	0	2	6	0	41.962,7.35324	0,0	0,0	1,1	7.33827,20.3821	0	81,0	64,8	13.9276,7.35324	0	0,0	954.161	0	snp	1M1I6M,1X6M	2	3,3	1	60	0	1,1	0
2591484	G	A	1166.43		uspC	c.967G>A	p.Gly323Ser	1	449	449	1	1	0.541203	205	243	0	0.0	6970	8262	0	0.0	106	99	82	161	3.52933	58.7805	0.0	0.0	1	11.5979	72.508	106.0	137.0	6.23623	3.10563	0.0	268.58	0	snp	1X	1	2.0	1	60	59.7268	1.0	0.62439
2592310	G	A	845.743		Rv2319c	c.417C>T	p.Ile139Ile	1	414	414	1	1	0.524155	197	217	0	0.0	6698	7378	0	0.0	83	114	127	90	13.6031	16.7096	0.0	0.0	1	50.6526	254.339	74.0	143.0	7.42329	3.28587	0.0	194.74	0	snp	1X	1	1.0	1	60	58.4772	1.0	0.670051
1753519	G	C	4450.94		fadD11.1	c.10G>C	p.Ala4Pro		158				0.056962		9									4	5																1X				60
2185631	C	T	4.21917e-15		fadE17	c.558G>A	p.Arg186Arg	1	193	193	0	1	0.108808	172	21	0	0.0	5848	714	0	0.0	78	94	12	9	6.24226	3.94093	0.0	0.0	1	5.59539	3.0103	13.0	8.0	8.07707	4.82828	0.0	1061.18	0	snp	1X	1	1.0	1	60	59.8605	1.0	1
2592310	G	A	923.979		Rv2319c	c.417C>T	p.Ile139Ile	1	419	419	1	1	0.527446	198	221	0	0.0	6732	7514	0	0.0	86	112	139	82	10.424	34.9339	0.0	0.0	1	30.6106	249.769	84.0	137.0	11.2737	3.40511	0.0	212.754	0	snp	1X	1	1.0	1	60	58.6919	1.0	0.641414
3473998	G	A	6900		prfB-fprA	n.3473998G>A		1	246	323	0	1	0.0569106	0	14	0	0,0	0	7854,476	0	0,0	0	0	2	12	0	25.5805,18.5208	0,0	0,0	1,1	102.738,33.4109	0	64,14	167,0	47.7652,18.5208	0	0,0	1500.6	0	snp	1M1I2M,2M1X	2	3,3	1	57.5714	0	1,1	0
3786126	G	T	2.28425e-14		Rv3371	c.1195G>T	p.Glu399*	1	267	267	0	1	0.11985	235	32	0	0.0	7990	1088	0	0.0	109	126	19	13	5.68075	5.45321	0.0	0.0	1	7.35324	5.68075	12.0	20.0	3.28173	4.57191	0.0	1426.9	0	snp	1X	1	1.0	1	60	60	1.0	1
4069591	C	T	3.92968e-14		Rv3630	c.417C>T	p.Arg139Arg	1	236	236	0	1	0.199153	189	47	0	0.0	6426	1598	0	0.0	77	112	30	17	17.0847	10.8184	0.0	0.0	1	5.27418	14.0515	27.0	20.0	3.0565	4.4005	0.0	994.327	0	snp	1X	1	1.0	1	60	60	1.0	1
4191463	C	T	0		Rv3740c	c.717G>A	p.Leu239Leu	1	95	95	0	1	0.157895	80	15	0	0.0	2720	510	0	0.0	38	42	10	5	3.44459	6.62942	0.0	0.0	1	6.62942	3.44459	5.0	10.0	20.5268	88.132	0.0	439.037	0	snp	1X	1	1.0	1	59	58.2875	1.0	0.9875
99205	C	G	0		Rv0090	c.726C>G	p.Arg242Arg	1	240	240	0	1	0.166667	199	40	0	0.0	6766	1360	0	0.0	89	110	20	20	7.82246	3.0103	0.0	0.0	1	4.96463	3.2831	17.0	23.0	4.96463	3.10851	0.0	1117.24	0	snp	1X	1	2.0	1	60	60	1.0	1
1220275	C	T	0		coaA-MTS0858	n.1220275C>T		1	230	230	0	1	0.0521739	218	12	0	0.0	7412	408	0	0.0	111	107	6	6	3.16967	3.0103	0.0	0.0	1	3.0103	8.74777	6.0	6.0	14.5915	11.9751	0.0	1445.93	0	snp	1X	1	1.0	1	60	60	1.0	0.995413
276061	C	T	0		fadE4	c.4C>T	p.Leu2Leu	1	293	293	0	1	0.0580205	276	17	0	0.0	9384	578	0	0.0	149	127	12	5	6.81824	9.26925	0.0	0.0	1	6.20364	5.02442	6.0	11.0	3.13803	12.1053	0.0	1818.86	0	snp	1X	1	1.0	1	60	60	1.0	1
720755	C	T	2.42589e-14		recD	c.978G>A	p.Ala326Ala	1	239	239	0	1	0.0627615	224	15	0	0.0	7616	510	0	0.0	125	99	10	5	9.56349	6.62942	0.0	0.0	1	3.15506	5.49198	7.0	8.0	4.31318	9.56349	0.0	1465.63	0	snp	1X	1	1.0	1	60	59.9464	1.0	0.995536
1962877	G	A	1900		narX	c.1310C>T	p.Ser437Phe	1	70	91.6667	0	1	0.0714286	0	5	0	0,0	0	2210,170	0	0,0	0	0	3	2	0	3.04371,3.44459	0,0	0,0	1,1	83.2212,13.8677	0	8,0	57,5	7.05258,3.44459	0	0,0	400.137	0	snp	1M1I2M,1X2M	2	2,2	1	60	0	1,1	0
3423249	C	G	1.13313e-14		Rv3060c-fadE22	n.3423249C>G		1	59	59	0	1	0.0847458	54	5	0	0.0	1836	170	0	0.0	35	19	3	2	13.3047	3.44459	0.0	0.0	1	13.8677	120.27	0.0	5.0	3.44459	13.3047	0.0	303.915	0	snp	1X	1	1.0	1	55.2	58.6667	1.0	1
3477617	C	A	0		Rv3108-moaA1	n.3477617C>A		1	368	368	0	1	0.127717	321	47	0	0.0	10914	1598	0	0.0	173	148	23	24	7.23824	3.0565	0.0	0.0	1	8.60069	6.58883	29.0	18.0	6.75262	28.1818	0.0	1921.2	0	snp	1X	1	1.0	1	60	59.838	1.0	1
3640843	T	C	3824.71		fbiA	c.301T>C	p.Trp101Arg	1	243	243	1	1	0.757202	59	184	0	0.0	2006	6256	0	0.0	37	22	96	88	11.2913	3.76559	0.0	0.0	1	4.70971	5.99147	98.0	86.0	3.76559	3.34154	0.0	880.671	0	snp	1X	1	1.0	1	60	60	1.0	1
4107799	A	G	7803.9		acs	c.8A>G	p.Glu3Gly	1	294	294	1	1	0.935374	19	275	0	0.0	646	9350	0	0.0	9	10	160	115	3.12459	19.0002	0.0	0.0	1	8.76668	12.2676	124.0	151.0	5.86085	8.61041	0.0	1796.91	0	snp	1X	1	1.0	1	60	60	1.0	1
1503859	G	C	6028.26		cysM	c.466G>C	p.Ala156Pro		215				0.0744186		16									9	7																1X				60
2873110	G	C	5100		Rv2553c	c.156C>G	p.Val52Val	1	183	211.167	0	1	0.0655738	1	12	0	0,0	33	5746,408	0	0,0	1	0	8	4	5.18177	17.0028,5.9056	0,0	0,0	1,1	24.6094,29.068	5.18177	64,12	105,0	3.6399,5.9056	5.18177	0,0	1101.66	0	snp	1M3I17M,17M1X	2	3,3	1	60	60	1,1	1
143219	G	C	0		oxcA	c.658C>G	p.Leu220Val	1	266	266	0	1	0.413534	156	110	0	0.0	5304	3740	0	0.0	79	77	57	53	3.06598	3.32615	0.0	0.0	1	3.72096	21.0502	58.0	52.0	3.32615	5.73856	0.0	318.784	0	snp	1X	1	1.0	1	60	59.8333	1.0	0.99359
207176	C	T	0		Rv0175	c.363C>T	p.Ile121Ile	1	321	321	0	1	0.286604	229	92	0	0.0	7786	3128	0	0.0	113	116	49	43	3.09564	3.86001	0.0	0.0	1	3.10471	3.09564	45.0	47.0	6.40913	5.75072	0.0	963.934	0	snp	1X	1	1.0	1	60	59.9651	1.0	0.995633
483292	A	T	0		mmpS1	c.365T>A	p.Ile122Asn	1	214	214	0	1	0.0981308	193	21	0	0.0	6562	714	0	0.0	92	101	17	4	3.92164	20.4855	0.0	0.0	1	48.6112	422.104	0.0	21.0	20.4855	3.92164	0.0	1095.99	0	snp	1X	1	1.0	1	60	59.0829	0.809524	0.621762
720755	C	T	2.43975e-13		recD	c.978G>A	p.Ala326Ala	1	241	241	0	1	0.360996	154	87	0	0.0	5236	2958	0	0.0	82	72	48	39	4.42035	5.03202	0.0	0.0	1	3.23494	3.0103	45.0	42.0	5.03202	3.0103	0.0	471.595	0	snp	1X	1	1.0	1	60	59.6818	1.0	1
1791049	C	T	0		bioB	c.766C>T	p.Pro256Ser	1	291	291	0	1	0.261168	215	76	0	0.0	7310	2584	0	0.0	88	127	33	43	18.3722	5.8675	0.0	0.0	1	3.12459	12.7163	37.0	39.0	4.83891	23.4625	0.0	967.714	0	snp	1X	1	1.0	1	60	59.814	1.0	1
1843570	T	G	2.81463e-14		Rv1637c	c.123A>C	p.Thr41Thr	1	243	243	0	1	0.0658436	227	16	0	0.0	7718	544	0	0.0	116	111	13	3	3.24945	16.582	0.0	0.0	1	37.7539	43.4265	0.0	16.0	16.582	5.77486	0.0	1487.69	0	snp	1X	1	1.0	1	60	59.6828	1.0	0.995595
2223736	G	A	0		mpt64	c.294C>T	p.Ala98Ala	1	374	374	0	1	0.331551	249	124	0	0.0	8466	4216	0	0.0	139	110	71	53	10.3445	8.68415	0.0	0.0	1	4.76149	4.97247	57.0	67.0	4.13106	3.22832	0.0	879.119	0	snp	1X	1	2.0	1	60	59.9036	1.0	1
2368863	C	T	0		PPE36-prcA	n.2368863C>T		1	335	335	0	1	0.241791	254	81	0	0.0	8636	2754	0	0.0	144	110	48	33	12.8931	9.04217	0.0	0.0	1	3.25157	5.19887	39.0	42.0	3.25157	4.24137	0.0	1215.27	0	snp	1X	1	1.0	1	60	59.9606	1.0	0.996063
2503607	C	A	5126.97		Rv2230c	c.1002G>T	p.Trp334Cys	1	298	298	1	1	0.781879	65	233	0	0.0	2210	7922	0	0.0	32	33	124	109	3.04371	5.10722	0.0	0.0	1	7.12025	8.65613	127.0	106.0	11.9665	8.65613	0.0	1180.53	0	snp	1X	1	1.0	1	60	60	1.0	1
2515197	G	A	4037.66		aceE	c.2659G>A	p.Val887Met	1	266	266	1	1	0.74812	67	199	0	0.0	2278	6766	0	0.0	43	24	98	101	14.7103	3.10851	0.0	0.0	1	3.02121	8.4876	99.0	100.0	13.4967	3.30199	0.0	929.706	0	snp	1X	1	1.0	1	60	60	1.0	1
3108676	G	A	3383.64		Rv2800	c.261G>A	p.Arg87Arg	1	212	212	1	1	0.764151	50	162	0	0.0	1700	5508	0	0.0	27	23	56	106	3.70517	36.5207	0.0	0.0	1	6.44176	7.35324	73.0	89.0	8.37196	5.78978	0.0	779.113	0	snp	1X	1	1.0	1	60	59.76	1.0	0.98
3515941	G	A	4487.11		nuoF	c.530G>A	p.Gly177Asp	1	299	299	1	1	0.745819	76	223	0	0.0	2584	7582	0	0.0	37	39	103	120	3.12459	5.82445	0.0	0.0	1	11.1996	10.3247	126.0	97.0	3.09794	4.03889	0.0	1033.19	0	snp	1X	1	1.0	1	60	60	1.0	1
3608283	G	A	6.36458e-14		Rv3230c-Rv3231c	n.3608283G>A		1	234	234	0	1	0.41453	137	97	0	0.0	4658	3298	0	0.0	49	88	33	64	27.1184	24.5235	0.0	0.0	1	11.0918	3.15295	39.0	58.0	5.71904	18.2423	0.0	279.56	0	snp	1X	1	1.0	1	59.9897	60	1.0	1
4107799	A	G	0		acs	c.8A>G	p.Glu3Gly	1	311	311	0	1	0.073955	288	23	0	0.0	9792	782	0	0.0	150	138	16	7	4.09604	10.6577	0.0	0.0	1	5.3706	8.92153	9.0	14.0	3.10471	8.92153	0.0	1862.11	0	snp	1X	1	1.0	1	60	60	1.0	1
4399372	G	A	6.46099e-14		Rv3910	c.2776G>A	p.Gly926Arg	1	281	281	0	1	0.320285	191	90	0	0.0	6494	3060	0	0.0	92	99	40	50	3.56738	5.42305	0.0	0.0	1	19.3205	4.93166	32.0	58.0	3.87889	4.93166	0.0	713.791	0	snp	1X	1	1.0	1	60	60	0.988889	1
410009	T	C	2871.15		iniB	c.648T>C	p.Val216Val		108				0.12037		13									5	8																1X				60
2380439	A	G	2.74235e-14		hisG	c.222T>C	p.Asp74Asp	1	258	258	0	1	0.0581395	243	15	0	0.0	8262	510.0	0	0.0	133	110	10	5	7.7375	6.62942	0.0	0.0	1.0	3.15506	4.5205	7.0	8.0	4.31318	21.1059	0.0	1597.21	0	snp	1X	1	1.0	1	60	59.8519	1.0	1
2591484	G	A	181.199		uspC	c.967G>A	p.Gly323Ser	1	428	428	1	1	0.507009	211	217	0	0.0	7174	7378.0	0	0.0	99	112	82	135	4.74954	31.1194	0.0	0.0	1.0	9.26454	49.2081	96.0	121.0	23.274	3.02059	0.0	41.7226	0	snp	1X	1	1.0	1	60	59.6114	1.0	0.563981
2592310	G	A	2120.01		Rv2319c	c.417C>T	p.Ile139Ile	1	368	368	1	1	0.586957	152	216	0	0.0	5168	7344.0	0	0.0	81	71	137	79	4.4389	36.829	0.0	0.0	1.0	41.6545	201.929	77.0	139.0	8.80089	17.6392	0.0	488.151	0	snp	1X	1	1.0	1	59.9815	58.625	1.0	0.578947
3834658	G	A	3.21244e-14		Rv3415c-whiB3	n.3834658G>A		1	326	326	0	1	0.0521472	309	17	0	0.0	10506	578.0	0	0.0	160	149	5	12	3.86062	9.26925	0.0	0.0	1.0	6.20364	7.40244	6.0	11.0	9.26925	8.13329	0.0	2053.11	0	snp	1X	1	1.0	1	60	59.7864	1.0	1
1035145	C	A	0		pstS3	c.243C>A	p.Tyr81*	1	382	382	0	1	0.0863874	349	33	0	0.0	11866	1122	0	0.0	207	142	14	19	29.2982	4.65535	0.0	0.0	1	3.0761	21.8318	17.0	16.0	3.60252	6.30173	0.0	2211.52	0	snp	1X	1	1.0	1	60	59.9198	1.0	0.997135
2592310	G	A	3769.93		Rv2319c	c.417C>T	p.Ile139Ile	1	580	580	1	1	0.598276	233	347	0	0.0	7922	11798	0	0.0	97	136	211	136	17.1854	38.2107	0.0	0.0	1	54.8315	315.115	128.0	219.0	10.6762	3.01962	0.0	868.059	0	snp	1X	1	1.0	1	60	58.4034	1.0	0.630901
3547315	A	G	4348.67		Rv3178-Rv3179	n.3547315A>G		1	432	432	1	1	0.664352	145	287	0	0.0	4930	9758	0	0.0	60	85	135	152	12.3701	5.1969	0.0	0.0	1	4.71267	3.14508	151.0	136.0	3.62315	7.33827	0.0	1001.32	0	snp	1X	1	1.0	1	60	60	0.996516	0.993103
3777897	T	C	3.68858e-14		spoU	c.161T>C	p.Leu54Pro	1	330	330	0	1	0.0818182	303	27	0	0.0	10302	918	0	0.0	146	157	18	9	3.87746	9.52472	0.0	0.0	1	3.73412	9.89738	12.0	15.0	3.09072	21.6506	0.0	1936.02	0	snp	1X	1	1.0	1	60	60	1.0	1
410009	T	C	2962.36		iniB	c.648T>C	p.Val216Val		112				0.125		14									4	10																1X				60
884162	C	T	3.53185e-14		Rv0790c	c.639G>A	p.Gln213Gln	1	298	298	0	1	0.0738255	276	22	0	0.0	9384	748.0	0	0.0	155	121	9	13	12.1053	4.58955	0.0	0.0	1.0	6.56362	3.51383	14.0	8.0	9.32731	3.79707	0.0	1785.07	0	snp	1X	1	1.0	1	60	59.7899	1.0	1
2591484	G	A	1108.52		uspC	c.967G>A	p.Gly323Ser	1	411	411	1	1	0.545012	187	224	0	0.0	6358	7613.0	0	0.0	100	87	73	151	4.97275	61.989	0.0	0.0	1.0	11.735	40.7382	97.0	127.0	6.88793	3.11481	0.0	255.247	0	snp	1X	1	1.0	1	60	58.6096	0.995536	0.641711
2592310	G	A	3496.78		Rv2319c	c.417C>T	p.Ile139Ile	1	420	420	1	1	0.630952	155	265	0	0.0	5270	9010.0	0	0.0	63	92	158	107	14.7923	24.3235	0.0	0.0	1.0	39.7942	169.457	99.0	166.0	16.7848	3.69677	0.0	805.163	0	snp	1X	1	1.0	1	60	57.8452	1.0	0.651613
2418080	G	A	0		murF	c.925C>T	p.His309Tyr	1	298	298	0	1	0.110738	265	33	0	0.0	9010	1122	0	0.0	134	131	16	17	3.08405	3.0761	0.0	0.0	1	3.0761	26.0279	17.0	16.0	14.1309	3.41182	0.0	1628.07	0	snp	1X	1	1.0	1	60	59.8943	1.0	1
1768011	T	C	9.571e-14		treY	c.1422A>G	p.Pro474Pro	1	300	300	0	1	0.223333	233	67	0	0.0	7922	2278	0	0.0	126	107	32	35	6.37468	3.30199	0.0	0.0	1	4.59839	31.2022	30.0	37.0	14.7103	4.13797	0.0	1162.91	0	snp	1X	1	1.0	1	60	59.9485	1.0	0.995708
2786787	T	G	3800		Rv2481c	c.112A>C	p.Ser38Arg	1	134	70.5	0	1	0.0522388	0	7	0	0,0	0	4318,238	0	0,0	0	0	5	2	0	26.4177,5.80219	0,0	0,0	1,1	21.6302,18.2106	0	47,7	80,0	9.18275,5.80219	0	0,0	834.614	0	snp	1M2D1M,2M1X1M	2	2,2	1	60	0	1,1	0
20199	C	T	0		pbpA	c.36G>A	p.Val12Val	1	290	290	0	1	0.331034	194	96	0	0.0	6596	3264.0	0	0.0	90	104	49	47	5.20416	3.10078	0.0	0.0	1.0	3.37221	3.41325	50.0	46.0	3.8246	3.41325	0.0	688.721	0	snp	1X	1	1.0	1	60	59.8454	1.0	1
1278931	C	T	1969.79		Rv1151c	c.687G>A	p.Leu229Leu	1	257	257	1	1	0.626459	96	161	0	0.0	3264	5474.0	0	0.0	49	47	89	72	3.10078	6.90816	0.0	0.0	1.0	8.95825	4.45795	70.0	91.0	14.3532	7.44372	0.0	453.562	0	snp	1X	1	1.0	1	60	60	1.0	1
2112499	G	A	0		Rv1865c	c.468C>T	p.Ala156Ala	1	251	251	0	1	0.0677291	234	17	0	0.0	7956	578.0	0	0.0	117	117	12	5	3.0103	9.26925	0.0	0.0	1.0	3.13803	4.82914	8.0	9.0	9.26925	12.5128	0.0	1524.8	0	snp	1X	1	1.0	1	60	60	1.0	0.995726
2592310	G	A	1650.01		Rv2319c	c.417C>T	p.Ile139Ile	1	394	394	1	1	0.555838	175	219	0	0.0	5950	7446.0	0	0.0	89	86	128	91	3.12198	16.5845	0.0	0.0	1.0	30.8627	285.935	83.0	136.0	4.21006	12.056	0.0	379.928	0	snp	1X	1	1.0	1	60	58.3371	1.0	0.542857
2873110	G	C	3692.21		Rv2553c	c.156C>G	p.Val52Val		133				0.0676692		9									2	7																1X				60
2592310	G	A	3872.4		Rv2319c	c.417C>T	p.Ile139Ile	1	406	406	1	1	0.650246	142	264	0	0.0	4828	8974.0	0	0.0	66	76	160	104	4.53951	28.8048	0.0	0.0	1.0	78.8144	215.937	84.0	180.0	9.45891	3.07147	0.0	891.653	0	snp	1X	1	1.0	1	60	58.5352	1.0	0.612676
4036746	C	G	3367.03		PE_PGRS59	c.1305G>C	p.Pro435Pro		128				0.125		16									5	11																1X				60
410009	T	C	4372.18		iniB	c.648T>C	p.Val216Val		159				0.0880503		14									6	8																1X				60
2591484	G	A	678.319		uspC	c.967G>A	p.Gly323Ser	1	524	524	1	1	0.520992	251	273	0	0.0	8534	9282.0	0	0.0	132	119	97	176	4.47237	52.6519	0.0	0.0	1.0	19.1174	65.5158	114.0	159.0	5.88173	7.58683	0.0	156.189	0	snp	1X	1	1.0	1	60	59.4462	1.0	0.629482
2592310	G	A	3358.21		Rv2319c	c.417C>T	p.Ile139Ile	1	479	479	1	1	0.607516	188	291	0	0.0	6392	9890.0	0	0.0	87	101	171	120	5.27418	22.4192	0.0	0.0	1.0	32.6274	229.398	114.0	177.0	10.1814	13.4056	0.0	773.256	0	snp	1X	1	1.0	1	59.9175	58.1383	0.996564	0.617021
3535649	A	G	0		Rv3167c	c.409T>C	p.Phe137Leu	1	280	280	0	1	0.107143	250	30	0	0.0	8500	1020.0	0	0.0	129	121	17	13	3.5662	4.16842	0.0	0.0	1.0	4.16842	6.48466	13.0	17.0	3.29983	28.3384	0.0	1540.12	0	snp	1X	1	1.0	1	60	59.928	1.0	1
3700612	G	A	8.31756e-15		Rv3312c-Rv3312A	n.3700612G>A		1	282	282	0	1	0.109929	251	31	0	0.0	8534	1054.0	0	0.0	134	117	15	16	5.51052	3.08035	0.0	0.0	1.0	3.64073	13.6081	17.0	14.0	4.76149	6.82552	0.0	1543.13	0	snp	1X	1	1.0	1	60	59.9402	1.0	1
4390045	T	C	6.11745e-14		Rv3903c	c.388A>G	p.Lys130Glu	1	226	226	0	1	0.0752212	209	17	0	0.0	7106	578.0	0	0.0	94	115	7	10	7.59221	4.1599	0.0	0.0	1.0	3.13803	3.10381	8.0	9.0	3.13803	11.7481	0.0	1345.34	0	snp	1X	1	1.0	1	60	59.3445	1.0	0.995215
410009	T	C	3466.85		iniB	c.648T>C	p.Val216Val		129				0.108527		14									5	9																1X				60
2591484	G	A	834.223		uspC	c.967G>A	p.Gly323Ser	1	412	412	1	1	0.533981	192	220	0	0.0	6528	7477.0	0	0.0	105	87	70	150	6.67466	66.1804	0.0	0.0	1.0	14.4204	49.335	93.0	127.0	3.99733	6.67466	0.0	192.087	0	snp	1X	1	1.0	1	59.8182	59.2812	1.0	0.640625
2592310	G	A	2005.37		Rv2319c	c.417C>T	p.Ile139Ile	1	375	375	1	1	0.581333	157	218	0	0.0	5338	7412.0	0	0.0	76	81	123	95	3.35608	10.8196	0.0	0.0	1.0	38.8695	173.422	79.0	139.0	17.3938	5.34774	0.0	461.753	0	snp	1X	1	1.0	1	60	57.9172	1.0	0.617834
2697688	C	T	5.32791e-14		subI	c.27G>A	p.Ala9Ala	1	249	249	0	1	0.0883534	227	22	0	0.0	7718	748.0	0	0.0	121	106	8	14	5.16264	6.56362	0.0	0.0	1.0	12.8806	11.0553	16.0	6.0	3.40511	31.9473	0.0	1434.56	0	snp	1X	1	1.0	1	60	60	1.0	1
3535649	A	G	0		Rv3167c	c.409T>C	p.Phe137Leu	1	191	191	0	1	0.26178	141	50	0	0.0	4794	1700.0	0	0.0	64	77	26	24	5.61299	3.18402	0.0	0.0	1.0	5.78978	9.80193	21.0	29.0	3.0103	7.46105	0.0	636.792	0	snp	1X	1	1.0	1	60	59.8723	1.0	0.992908
3700612	G	A	0		Rv3312c-Rv3312A	n.3700612G>A		1	223	223	0	1	0.300448	156	67	0	0.0	5304	2278.0	0	0.0	82	74	33	34	3.90116	3.04271	0.0	0.0	1.0	26.6372	19.1015	47.0	20.0	4.59839	3.06598	0.0	627.568	0	snp	1X	1	1.0	1	60	59.9487	1.0	1
3919550	C	G	0		yrbE4B	c.513G>C	p.Leu171Phe	1	257	257	0	1	0.132296	223	34	0	0.0	7582	1156.0	0	0.0	99	124	17	17	9.09627	3.0103	0.0	0.0	1.0	5.30951	4.18854	20.0	14.0	7.09778	10.109	0.0	1326.59	0	snp	1X	1	1.0	1	60	60	1.0	0.995516
4390045	T	C	6.41278e-14		Rv3903c	c.388A>G	p.Lys130Glu	1	154	154	0	1	0.363636	98	56	0	0.0	3332	1904.0	0	0.0	53	45	24	32	4.4284	5.49198	0.0	0.0	1.0	3.63072	3.36483	30.0	26.0	3.63072	3.09893	0.0	295.073	0	snp	1X	1	1.0	1	59.5714	58.9388	1.0	0.979592
548232	G	A	5.47261e-14		Rv0457c	c.1376C>T	p.Thr459Met	1	357	357	0	1	0.114846	316	41	0	0.0	10744	1394	0	0.0	193	123	26	15	36.6819	9.41879	0.0	0.0	1	7.30028	3.99983	16.0	25.0	3.48696	12.9331	0.0	1926.19	0	snp	1X	1	1.0	1	60	60	1.0	1
2592310	G	A	3431.84		Rv2319c	c.417C>T	p.Ile139Ile	1	445	445	1	1	0.622472	168	277	0	0.0	5712	9418	0	0.0	80	88	181	96	3.83753	59.6489	0.0	0.0	1	59.6489	201.752	96.0	181.0	21.8323	10.4553	0.0	790.21	0	snp	1X	1	1.0	1	60	58.25	1.0	0.607143
483292	A	T	2.89298e-15		mmpS1	c.365T>A	p.Ile122Asn	1	247	247	0	1	0.0526316	234	13	0	0.0	7956	442	0	0.0	111	123	10	3	4.34659	11.1951	0.0	0.0	1	31.2394	511.135	0.0	13.0	11.1951	4.34659	0.0	1401.02	0	snp	1X	1	1.0	1	60	58.5855	0.769231	0.559829
3255434	G	A	0		ppsB	c.4363G>A	p.Gly1455Ser	1	420	420	0	1	0.0833333	385	35	0	0.0	13090	1190	0	0.0	179	206	15	20	7.122	4.56135	0.0	0.0	1	8.03571	7.122	13.0	22.0	3.07234	9.15246	0.0	2459.9	0	snp	1X	1	1.0	1	60	59.9922	1.0	0.997403
410009	T	C	4454.45		iniB	c.648T>C	p.Val216Val		159				0.0754717		12									6	6																1X				60
1101202	G	A	0		mscL	c.279C>T	p.Pro93Pro	1	260	260	0	1	0.0692308	242	18	0	0.0	8228	612.0	0	0.0	130	112	9	9	5.91756	3.0103	0.0	0.0	1.0	3.49285	18.8387	8.0	10.0	10.7311	11.086	0.0	1569.59	0	snp	1X	1	1.0	1	60	60	1.0	1
2591484	G	A	217.456		uspC	c.967G>A	p.Gly323Ser	1	477	477	1	1	0.507338	235	242	0	0.0	7990	8228.0	0	0.0	121	114	98	144	3.46308	21.9972	0.0	0.0	1.0	4.76901	15.6603	114.0	128.0	7.35324	5.68075	0.0	50.0711	0	snp	1X	1	1.0	1	60	58.9745	0.995868	0.625532
2592310	G	A	2055.94		Rv2319c	c.417C>T	p.Ile139Ile	1	434	434	1	1	0.571429	186	248	0	0.0	6324	8432.0	0	0.0	98	88	144	104	4.17776	17.0198	0.0	0.0	1.0	77.1206	225.341	78.0	170.0	30.4689	23.6043	0.0	473.399	0	snp	1X	1	1.0	1	60	58.1344	1.0	0.543011
483292	A	T	0		mmpS1	c.365T>A	p.Ile122Asn	1	242	242	0	1	0.0661157	226	16	0	0.0	7684	544	0	0.0	96	130	11	5	14.1175	7.89611	0.0	0.0	1	37.7539	493.763	0.0	16.0	7.89611	14.1175	0.0	1324.18	0	snp	1X	1	1.0	1	60	58.5708	0.75	0.606195
410009	T	C	3845.38		iniB	c.648T>C	p.Val216Val		136				0.0661765		9									5	4																1X				60
1418875	T	A	0		Rv1269c	c.79A>T	p.Thr27Ser	1	228	228	0	1	0.0526316	216	12	0	0.0	7344	408.0	0	0.0	124	92	7	5	13.3047	3.73412	0.0	0.0	1.0	29.068	32.3252	12.0	0.0	3.73412	7.87601	0.0	1429.48	0	snp	1X	1	1.0	1	60	59.9306	1.0	1
2591484	G	A	0		uspC	c.967G>A	p.Gly323Ser	1	554	554	0	1	0.483755	286	268	0	0.0	9724	9112.0	0	0.0	148	138	85	183	3.76956	80.8268	0.0	0.0	1.0	18.6968	61.8071	112.0	156.0	4.59839	3.13178	0.0	132.881	0	snp	1X	1	1.0	1	59.9627	59.1364	1.0	0.636364
2592310	G	A	2326.83		Rv2319c	c.417C>T	p.Ile139Ile	1	450	450	1	1	0.577778	190	260	0	0.0	6460	8840.0	0	0.0	82	108	159	101	10.7362	31.1058	0.0	0.0	1.0	9.55812	202.146	116.0	144.0	15.0703	3.19316	0.0	535.773	0	snp	1X	1	1.0	1	60	58.3105	1.0	0.626316
410009	T	C	5097.85		iniB	c.648T>C	p.Val216Val		185				0.0918919		17									10	7																1X				60
2591484	G	A	6.12203e-12		uspC	c.967G>A	p.Gly323Ser	1	568	568	0	1	0.494718	287	281	0	0.0	9758	9554.0	0	0.0	163	124	106	175	14.5183	39.8017	0.0	0.0	1.0	5.79999	74.1998	131.0	150.0	5.79999	18.3317	0.0	27.4278	0	snp	1X	1	1.0	1	59.9858	59.3484	0.996441	0.641115
2591778	G	A	0		uspC	c.1261G>A	p.Gly421Ser	1	506	506	0	1	0.452569	276	229	0	0.0	9384	7786.0	0	0.0	81	195	70	159	105.258	78.1205	0.0	0.0	1.0	15.9917	18.2421	96.0	133.0	23.9569	8.32883	0.0	327.242	0	snp	1X	1	2.0	1	59.9694	59.9022	0.842795	0.974638
2592310	G	A	3512.97		Rv2319c	c.417C>T	p.Ile139Ile	1	479	479	1	1	0.611691	186	293	0	0.0	6324	9962.0	0	0.0	77	109	172	121	14.9651	22.2867	0.0	0.0	1.0	36.279	251.866	113.0	180.0	11.0811	3.75747	0.0	808.892	0	snp	1X	1	1.0	1	60	58.0538	1.0	0.623656
4054653	G	T	0		espD	c.44C>A	p.Ala15Asp	1	373	373	0	1	0.0536193	353	20	0	0.0	12002	680.0	0	0.0	183	170	9	11	4.0499	3.44459	0.0	0.0	1.0	3.0103	22.9965	10.0	10.0	13.8677	37.6124	0.0	2330.99	0	snp	1X	1	1.0	1	60	60	1.0	0.994334
410009	T	C	3264.14		iniB	c.648T>C	p.Val216Val		122				0.114754		14									8	6																1X				60
2591484	G	A	581.013		uspC	c.967G>A	p.Gly323Ser	1	447	447	1	1	0.521253	214	233	0	0.0	7276	7922.0	0	0.0	109	105	89	144	3.17265	31.2022	0.0	0.0	1.0	11.9665	37.145	101.0	132.0	3.01962	3.17265	0.0	133.783	0	snp	1X	1	1.0	1	60	59.2897	1.0	0.630841
2592310	G	A	3205.7		Rv2319c	c.417C>T	p.Ile139Ile	1	417	417	1	1	0.621103	158	259	0	0.0	5372	8806.0	0	0.0	68	90	166	93	9.66215	47.689	0.0	0.0	1.0	66.4693	207.568	86.0	173.0	19.988	3.06527	0.0	738.14	0	snp	1X	1	1.0	1	60	58.2152	1.0	0.620253
410009	T	C	4723.18		iniB	c.648T>C	p.Val216Val		172				0.0930233		16									10	6																1X				60
1147365	A	G	0		Rv1026	c.347A>G	p.Glu116Gly	1	227	227	0	1	0.348018	148	79	0	0.0	5032	2686.0	0	0.0	80	68	31	48	5.12308	10.954	0.0	0.0	1.0	6.33623	3.5385	45.0	34.0	3.03779	16.2152	0.0	483.909	0	snp	1X	1	1.0	1	60	59.8108	1.0	1
1763557	T	G	9.64351e-15		ilvA	c.130T>G	p.Leu44Val	1	298	298	0	1	0.305369	207	91	0	0.0	7038	3094.0	0	0.0	84	123	41	50	18.9659	4.94315	0.0	0.0	1.0	3.60686	15.8608	48.0	43.0	3.60686	5.3706	0.0	809.37	0	snp	1X	1	1.0	1	60	60	1.0	1
2591484	G	A	24.7507		uspC	c.967G>A	p.Gly323Ser	1	456	456	0	1	0.5	228	228	0	0.0	7752	7745.0	0	0.0	121	107	84	144	4.877	37.2967	0.0	0.0	1.0	4.877	60.9543	107.0	121.0	3.0484	5.44844	0.0	5.69571	0	snp	1X	1	1.0	1	60	59.5833	1.0	0.640351
2592310	G	A	2000.62		Rv2319c	c.417C>T	p.Ile139Ile	1	420	420	1	1	0.571429	180	240	0	0.0	6120	8160.0	0	0.0	81	99	135	105	6.91895	11.1533	0.0	0.0	1.0	23.8564	165.34	96.0	144.0	7.38944	6.91895	0.0	460.659	0	snp	1X	1	1.0	1	60	57.8	1.0	0.661111
3473998	G	A	9834.11		prfB-fprA	n.3473998G>A			354				0.0677966		24									2	22																1X				60
4095002	G	A	410		Rv3655c	c.299C>T	p.Ser100Leu	1	20	15.75	0	1	0.25	0	5	0	0,0,0	0	60,510,102	0	0,0,0	0	0	3	2	0	7.35324,10.1038,9.52472	0,0,0	0,0,0	1,1,1	7.35324,4.31318,3.73412	0	0,9,2	2,6,1	7.35324,20.5268,3.73412	0	0,0,0	77.8235	0	snp	1X1M1D1M,2M1D1M,2M1X1M	3	3,3,3	1	114.333	0	1,1,1	0
2592310	G	A	1578.63		Rv2319c	c.417C>T	p.Ile139Ile	1	367	367	1	1	0.564033	160	207	0	0.0	5440	7035	0	0.0	70	90	120	87	8.43898	14.4341	0.0	0.0	1	44.6459	185.631	72.0	135.0	17.3714	3.22745	0.0	363.493	0	snp	1X	1	1.0	1	60	58.2938	1.0	0.64375
3709533	G	A	0		moaX	c.182C>T	p.Ala61Val	1	145	145	0	1	0.062069	136	9	0	0.0	4624	306	0	0.0	67	69	6	3	3.07417	5.18177	0.0	0.0	1	22.5536	298.331	0.0	9.0	5.18177	3.07417	0.0	803.478	0	snp	1X	1	1.0	1	60	58.7206	0.888889	0.551471
85552	C	G	0		Rv0076c	c.21G>C	p.Pro7Pro	1	281	281	0	1	0.220641	219	62	0	0.0	7446	2108	0	0.0	107	112	25	37	3.25818	8.05372	0.0	0.0	1	5.25182	3.25818	35.0	27.0	4.27115	4.686	0.0	1105.31	0	snp	1X	1	1.0	1	60	59.8721	0.983871	1
922674	C	A	2138.24		Rv0830	c.705C>A	p.Leu235Leu	1	255	255	1	1	0.639216	92	163	0	0.0	3128	5542	0	0.0	30	62	58	105	27.1797	32.4384	0.0	0.0	1	23.2729	4.52089	101.0	62.0	8.88527	3.0103	0.0	492.349	0	snp	1X	1	1.0	1	60	60	1.0	1
1384254	T	C	0		mdh-vapB33	n.1384254T>C		1	216	216	0	1	0.226852	167	49	0	0.0	5678	1666	0	0.0	85	82	25	24	3.12733	3.05462	0.0	0.0	1	12.9813	18.9388	17.0	32.0	8.37251	61.38	0.0	815.399	0	snp	1X	1	1.0	1	60	60	1.0	1
3512903	G	A	6.16569e-14		nuoC	c.276G>A	p.Leu92Leu	1	289	289	0	1	0.0553633	273	16	0	0.0	9282	544	0	0.0	105	168	6	10	34.5802	5.18177	0.0	0.0	1	3.0103	32.6075	8.0	8.0	11.6962	30.6986	0.0	1787.88	0	snp	1X	1	1.0	1	60	60	1.0	1
123220	G	A	8315.38		Rv0104	c.904G>A	p.Val302Ile	1	369	369	1	1	0.867209	48	320	0	0.0	1632	10880	0	0.0	34	14	139	181	21.1059	14.9805	0.0	0.0	1	3.44459	4.6389	156.0	164.0	4.34033	4.6389	0.0	1914.69	0	snp	1X	1	2.0	1	59.9062	60	0.99375	0.979167
483292	A	T	0		mmpS1	c.365T>A	p.Ile122Asn	1	227	227	0	1	0.0660793	212	15	0	0.0	7208	510	0	0.0	91	121	11	4	12.2288	10.1038	0.0	0.0	1	35.5824	463.362	0.0	15.0	10.1038	12.2288	0.0	1244.85	0	snp	1X	1	1.0	1	60	58.8915	0.733333	0.622642
1020262	G	A	6726.81		PPE14	c.1068C>T	p.Ser356Ser	1	275	275	1	1	0.901818	27	248	0	0.0	918	8432	0	0.0	11	16	98	150	5.02092	26.6864	0.0	0.0	1	3.15039	3.09072	122.0	126.0	4.27115	6.95112	0.0	1548.9	0	snp	1X	1	1.0	1	60	60	1.0	1
3062615	G	A	4929.42		Rv2749	c.111G>A	p.Gln37Gln	1	226	226	1	1	0.858407	32	194	0	0.0	1088	6596	0	0.0	17	15	109	85	3.28173	9.45756	0.0	0.0	1	8.42779	3.28173	86.0	108.0	7.48756	4.09604	0.0	1135.04	0	snp	1X	1	1.0	1	60	59.4375	0.994845	1
3538227	C	T	5925.48		Rv3169	c.990C>T	p.Val330Val	1	260	260	1	1	0.876923	32	228	0	0.0	1088	7752	0	0.0	16	16	137	91	3.0103	23.1631	0.0	0.0	1	42.0206	4.09604	146.0	82.0	3.0484	4.09604	0.0	1364.39	0	snp	1X	1	1.0	1	60	60	0.995614	0.96875
4000199	C	T	0		Rv3559c	c.237G>A	p.Thr79Thr	1	285	285	0	1	0.0912281	259	26	0	0.0	8806	884	0	0.0	134	125	10	16	3.68941	6.01695	0.0	0.0	1	4.34659	26.5611	15.0	11.0	4.34659	8.25034	0.0	1632.22	0	snp	1X	1	1.0	1	60	60	1.0	1
410009	T	C	4600		iniB	c.648T>C	p.Val216Val	1	169	40.5714	0	1	0.100592	0	17	11.6667	2.66667,11.6667	0	5168,578	394	88,394	0	0	11	6	0	3.5246,6.20364	0,0	0,0	1,1	5.06748,39.9253	0	82,17	70,0	3.5246,6.20364	0	0,0	958.291	0	snp	1M12D1M,3M1X10M	2	2,2	1	60	0	1,1	0
2591484	G	A	2.15045e-13		uspC	c.967G>A	p.Gly323Ser	1	472	472	0	1	0.491525	240	232	0	0.0	8160	7888	0	0.0	131	109	76	156	7.38944	62.913	0.0	0.0	1	7.54044	29.3937	105.0	127.0	3.04774	8.22183	0.0	61.596	0	snp	1X	1	1.0	1	60	59.4333	1.0	0.641667
2592310	G	A	2575.75		Rv2319c	c.417C>T	p.Ile139Ile	1	457	457	1	1	0.584245	190	267	0	0.0	6460	9078	0	0.0	90	100	164	103	4.15318	33.2727	0.0	0.0	1	76.4093	281.142	86.0	181.0	8.09333	5.93607	0.0	593.088	0	snp	1X	1	1.0	1	60	58.4	1.0	0.6
3615017	T	C	0		Rv3239c	c.2587A>G	p.Arg863Gly	1	257	257	0	1	0.0622568	241	16	0	0.0	8194	544	0	0.0	104	137	8	8	12.8225	3.0103	0.0	0.0	1	5.18177	9.57878	10.0	6.0	3.0103	14.0479	0.0	1574.97	0	snp	1X	1	1.0	1	60	60	1.0	0.991701
4017862	G	A	0		Rv3575c	c.307C>T	p.Gln103*	1	226	226	0	1	0.0840708	207	19	0	0.0	7038	646	0	0.0	124	83	11	8	20.6443	4.03889	0.0	0.0	1	16.8392	6.04197	15.0	4.0	8.61041	3.10471	0.0	1320.55	0	snp	1X	1	1.0	1	60	60	1.0	1
1603091	C	T	4014.73		fadD12	c.838G>A	p.Ala280Thr	1	230	230	1	1	0.786957	49	181	0	0.0	1666	6151	0	0.0	18	31	75	106	10.4997	14.5395	0.0	0.0	1	3.59816	10.4997	87.0	94.0	21.2579	6.59988	0.0	924.427	0	snp	1X	1	1.0	1	60	60	1.0	1
2679488	G	T	4.21893e-14		mbtI	c.518C>A	p.Pro173Gln	1	281	281	0	1	0.106762	251	30	0	0.0	8534	1020	0	0.0	103	148	13	17	20.5292	4.16842	0.0	0.0	1	7.64277	3.08816	11.0	19.0	5.61607	3.08816	0.0	1551.29	0	snp	1X	1	1.0	1	60	60	1.0	1
2999353	C	G	9.6433e-14		dxs1	c.616G>C	p.Asp206His	1	257	257	0	1	0.175097	212	45	0	0.0	7208	1530	0	0.0	116	96	30	15	7.10742	13.8677	0.0	0.0	1	3.44459	9.93443	21.0	24.0	4.21667	4.03458	0.0	1174.07	0	snp	1X	1	1.0	1	60	60	1.0	0.995283
3125705	G	A	0		Rv2818c	c.440C>T	p.Ala147Val	1	132	132	0	1	0.0606061	124	8	0	0.0	4216	272	0	0.0	49	75	2	6	14.8483	7.35324	0.0	0.0	1	20.3821	272.273	0.0	8.0	7.35324	14.8483	0.0	728.102	0	snp	1X	1	1.0	1	60	58.4919	0.25	0.669355
3356069	G	T	6.2686e-15		Rv2997	c.971G>T	p.Arg324Leu	1	242	242	0	1	0.280992	174	68	0	0.0	5916	2312	0	0.0	81	93	30	38	4.80738	5.05404	0.0	0.0	1	4.1599	15.7895	31.0	37.0	3.13803	3.45957	0.0	742.124	0	snp	1X	1	1.0	1	60	59.7701	1.0	1
3897571	C	A	0		Rv3479	c.1752C>A	p.Leu584Leu	1	264	264	0	1	0.094697	239	25	0	0.0	8126	850	0	0.0	110	129	13	12	6.29022	3.09716	0.0	0.0	1	5.18177	4.10966	15.0	10.0	3.79203	30.4944	0.0	1497.3	0	snp	1X	1	1.0	1	60	60	1.0	1
360056	G	A	7105.85		Rv0296c	c.1100C>T	p.Pro367Leu	1	355	355	1	1	0.828169	61	294	0	0.0	2074	9996	0	0.0	26	35	125	169	5.89373	17.3095	0.0	0.0	1	4.90111	7.31765	155.0	139.0	9.65766	7.31765	0.0	1636.18	0	snp	1X	1	1.0	1	60	60	1.0	1
4027286	C	T	4.32742e-14		radA	c.843C>T	p.Asn281Asn	1	358	358	0	1	0.170391	297	61	0	0.0	10098	2074	0	0.0	156	141	39	22	4.65535	13.2981	0.0	0.0	1	15.8611	9.15915	40.0	21.0	15.8611	39.8668	0.0	1657.88	0	snp	1X	1	1.0	1	60	60	1.0	1
167717	T	C	0		Rv0142	c.7T>C	p.Ser3Pro	1	281	281	0	1	0.41637	164	117	0	0.0	5576	3978.0	0	0.0	65	99	48	69	18.3165	11.1951	0.0	0.0	1.0	5.25601	3.8577	64.0	53.0	8.37402	4.33437	0.0	330.142	0	snp	1X	1	1.0	1	60	60	1.0	1
410009	T	C	4914.69		iniB	c.648T>C	p.Val216Val		191				0.151832		29									14	15																1X				60
1506744	G	C	3.68858e-14		Rv1339-rphA	n.1506744G>C		1	319	319	0	1	0.382445	197	122	0	0.0	6698	4148.0	0	0.0	99	98	61	61	3.02132	3.0103	0.0	0.0	1.0	5.57335	19.7758	55.0	67.0	3.0815	13.6031	0.0	521.841	0	snp	1X	1	1.0	1	60	59.9391	1.0	1
2267551	C	T	2.60976e-14		Rv2022c	c.174G>A	p.Glu58Glu	1	326	326	0	1	0.0644172	305	21	0	0.0	10370	714.0	0	0.0	118	187	13	8	36.9066	5.59539	0.0	0.0	1.0	3.94093	56.8984	9.0	12.0	5.59539	6.77656	0.0	1976.45	0	snp	1X	1	1.0	1	60	59.9148	1.0	1
2591484	G	A	394.434		uspC	c.967G>A	p.Gly323Ser	1	500	500	1	1	0.514	243	257	0	0.0	8262	8738.0	0	0.0	111	132	77	180	6.95112	92.649	0.0	0.0	1.0	13.3607	58.7805	111.0	146.0	4.91139	3.01924	0.0	90.8217	0	snp	1X	1	1.0	1	59.9767	59.2922	1.0	0.502058
2592310	G	A	2189.43		Rv2319c	c.417C>T	p.Ile139Ile	1	507	507	1	1	0.56213	222	285	0	0.0	7548	9690.0	0	0.0	99	123	170	115	8.64439	26.0584	0.0	0.0	1.0	37.2129	285.693	109.0	176.0	18.4392	5.51434	0.0	504.136	0	snp	1X	1	1.0	1	60	58.1982	0.992982	0.635135
2755424	G	A	0		Rv2455c	c.1281C>T	p.Gly427Gly	1	284	284	0	1	0.056338	268	16	0	0.0	9112	544.0	0	0.0	132	136	6	10	3.13994	5.18177	0.0	0.0	1.0	3.55317	26.6372	7.0	9.0	16.582	5.63551	0.0	1768.25	0	snp	1X	1	1.0	1	60	59.8731	1.0	0.996269
2819006	T	C	0		scoB	c.122A>G	p.Asp41Gly	1	321	321	0	1	0.0841121	294	27	0	0.0	9996	918.0	0	0.0	122	172	7	20	21.4752	16.6021	0.0	0.0	1.0	16.6021	3.03984	20.0	7.0	3.73412	3.7489	0.0	1879.1	0	snp	1X	1	1.0	1	60	60	1.0	1
2592310	G	A	2293.66		Rv2319c	c.417C>T	p.Ile139Ile	1	367	367	1	1	0.594005	149	218	0	0.0	5066	7412	0	0.0	64	85	148	70	9.43728	63.6123	0.0	0.0	1	9.74386	223.495	96.0	122.0	17.3938	6.28937	0.0	528.136	0	snp	1X	1	1.0	1	60	58.7047	1.0	0.691275
3473998	G	A	6110.38		prfB-fprA	n.3473998G>A			219				0.0684932		15									4	11																1X				59.0667
4036746	C	G	1800		PE_PGRS59	c.1305G>C	p.Pro435Pro	1	79	38.0714	0	1	0.21519	0	17	0.75	0.75,0.75,0.75	0	68,2108,510	25.5	25.5,25.5,25.5	0	0	7	10	0	3.0103,23.184,4.31318	0,0,0	0,0,0	1,1,1	7.35324,8.05372,35.5824	0	0,25,15	2,37,0	3.0103,4.27115,4.31318	0	0,0,0	332.19	0	snp	1M9D2M1X1M,4M9D1M,12M1X1M	3	3,3,3	1	119.733	0	1,1,1	0
1753519	G	C	7000		fadD11.1	c.10G>C	p.Ala4Pro	1	248	282	0	1	0.0564516	1	14	0.5	0.5,0	30	7888,476	12.5	12.5,0	0	1	5	9	5.18177	43.7816,5.49198	0,0	0,0	1,1	4.35811,33.4109	5.18177	122,0	110,14	7.54044,5.49198	5.18177	0,0	1529.54	0	snp	1M1I6M,1X6M	2	3,3	1	60	60	1,1	1
2592310	G	A	2956.97		Rv2319c	c.417C>T	p.Ile139Ile	1	490	490	1	1	0.591837	200	290	0	0.0	6800	9860	0	0.0	89	111	168	122	8.26526	18.8546	0.0	0.0	1	18.8546	209.778	122.0	168.0	6.63441	7.35324	0.0	680.867	0	snp	1X	1	1.0	1	60	58.19	1.0	0.61
410009	T	C	4204.06		iniB	c.648T>C	p.Val216Val		156				0.108974		17									12	5																1X				60
1423005	C	T	9.64351e-15		Rv1273c	c.1046G>A	p.Cys349Tyr	1	322	322	0	1	0.0838509	295	27	0	0.0	10030	918.0	0	0.0	166	129	13	14	13.0874	3.09072	0.0	0.0	1.0	5.02092	12.0274	16.0	11.0	5.02092	15.384	0.0	1877.77	0	snp	1X	1	1.0	1	60	59.9559	1.0	1
2591484	G	A	351.064		uspC	c.967G>A	p.Gly323Ser	1	490	490	1	1	0.512245	238	251	0	0.0	8092	8534.0	0	0.0	133	105	70	181	10.1634	109.603	0.0	0.0	1.0	6.82552	58.5197	115.0	136.0	3.01895	4.32413	0.0	80.8355	0	snp	1X	1	2.0	1	60	59.5798	1.0	0.651261
2592310	G	A	1528.8		Rv2319c	c.417C>T	p.Ile139Ile	1	465	465	1	1	0.546237	211	254	0	0.0	7174	8636.0	0	0.0	86	125	152	102	18.6634	24.3831	0.0	0.0	1.0	19.5614	213.458	105.0	149.0	9.7128	4.74954	0.0	352.019	0	snp	1X	1	1.0	1	60	57.5877	0.996063	0.663507
3360090	G	C	0		ilvC	c.497C>G	p.Ala166Gly	1	301	301	0	1	0.129568	262	39	0	0.0	8908	1326.0	0	0.0	135	127	19	20	3.54074	3.06598	0.0	0.0	1.0	5.73856	6.32553	23.0	16.0	7.52028	10.4696	0.0	1566.74	0	snp	1X	1	1.0	1	60	59.8702	1.0	0.996183
3823629	G	C	0		Rv3403c	c.235C>G	p.Leu79Val	1	298	298	0	1	0.0838926	273	25	0	0.0	9282	850.0	0	0.0	131	142	12	13	3.97275	3.09716	0.0	0.0	1.0	3.09716	3.97275	13.0	12.0	3.09716	3.20915	0.0	1742.81	0	snp	1X	1	1.0	1	60	59.9597	0.96	1
4022436	G	A	0		cysS1	c.1368C>T	p.Ala456Ala	1	241	241	0	1	0.0539419	228	13	0	0.0	7752	442.0	0	0.0	133	95	4	9	16.763	7.18621	0.0	0.0	1.0	4.51363	10.4771	8.0	5.0	4.51363	11.5819	0.0	1504.71	0	snp	1X	1	1.0	1	60	59.7982	1.0	1
997899	C	T	4347.08		Rv0895	c.118C>T	p.Leu40Leu	1	329	329	1	1	0.683891	104	225	0	0.0	4160	9000	0	0.0	40	64	97	128	15.0369	12.2849	0.0	0.0	1	3.09716	7.10269	114.0	111.0	9.04217	3.09382	0.0	1000.95	0	snp	1X	1	1.0	1	60	60	0.995556	1
1753519	G	C	6400		fadD11.1	c.10G>C	p.Ala4Pro	1	194	220.714	0	1	0.0618557	0	12	0.5	0.5,0	0	7234,470	10	10,0	0	0	3	9	0	50.6267,9.52472	0,0	0,0	1,1	3.98206,14.5915	0	95,2	86,10	9.35676,9.52472	0	0,0	1388.9	0	snp	1M1I6M,1X6M	2	3,3	1	60	0	0.994475,1	0
483292	A	T	0		mmpS1	c.365T>A	p.Ile122Asn	1	244	244	0	1	0.057377	230	14	0	0.0	9200	560	0	0.0	97	133	8	6	15.2461	3.63072	0.0	0.0	1	33.4109	502.449	0.0	14.0	3.63072	15.2461	0.0	1626.11	0	snp	1X	1	1.0	1	60	59.1174	0.571429	0.604348
1843570	T	G	0		Rv1637c	c.123A>C	p.Thr41Thr	1	323	323	0	1	0.0650155	302	21	0	0.0	12080	840	0	0.0	156	146	18	3	3.72933	26.2761	0.0	0.0	1	48.6112	46.7561	0.0	21.0	26.2761	3.26915	0.0	2336.18	0	snp	1X	1	1.0	1	60	59.8709	1.0	1
2552982	G	C	12000		Rv2280-pitB	n.2552982G>C		1	370	439.8	0	1	0.0540541	1	20	0	0,0	40	13920,794	0	0,0	0	1	17	3	5.18177	30.1911,24.2907	0,0	0,0	1,1	8.62618,46.4397	5.18177	159,0	189,20	3.11014,24.2907	5.18177	0,0	2727.67	0	snp	1M1I4M,1X4M	2	3,3	1	60	60	0.997126,1	1
410009	T	C	4216.66		iniB	c.648T>C	p.Val216Val		131				0.0916031		12									6	6																1X				60
1894300	G	C	5000		Rv1668c	c.1043C>G	p.Pro348Arg	1	152	622	0	1	0.0657895	0	10	0	0,0	0	5600,393	0	0,0	0	0	4	6	0	13.4954,3.87889	0,0	0,0	1,1	6.05036,16.9077	0	77,1	63,9	4.00297,3.0103	0	0,0	1074.09	0	snp	1M10I2M,1X2M	2	4,4	1	60	0	1,1	0
2591484	G	A	1255.97		uspC	c.967G>A	p.Gly323Ser	1	470	470	1	1	0.534043	219	251	0	0.0	8760	10040	0	0.0	122	97	120	131	9.20742	4.05711	0.0	0.0	1	19.0065	104.157	104.0	147.0	6.82552	6.58976	0.0	289.197	0	snp	1X	1	1.0	1	60	59.5571	1.0	0.60274
2592310	G	A	4148.04		Rv2319c	c.417C>T	p.Ile139Ile	1	452	452	1	1	0.623894	170	282	0	0.0	6800	11271	0	0.0	69	101	180	102	16.0902	49.8587	0.0	0.0	1	80.0129	218.88	91.0	191.0	23.8318	3.21467	0.0	955.122	0	snp	1X	1	1.0	1	60	57.8824	1.0	0.635294
483299	C	T	0		mmpS1	c.358G>A	p.Glu120Lys	1	98	98	0	1	0.0816327	90	8	0	0.0	3600	320	0	0.0	42	48	6	2	3.87889	7.35324	0.0	0.0	1	20.3821	198.443	8.0	0.0	7.35324	3.87889	0.0	618.151	0	snp	1X	1	1.0	1	60	57.8667	0.5	0.477778
4179212	G	A	0		Rv3729	c.928G>A	p.Gly310Ser	1	272	272	0	1	0.106618	243	29	0	0.0	9720	1160	0	0.0	127	116	14	15	4.09157	3.08518	0.0	0.0	1	6.67934	10.5256	11.0	18.0	6.67934	6.23623	0.0	1767.78	0	snp	1X	1	1.0	1	60	60	1.0	1
483292	A	T	0		mmpS1	c.365T>A	p.Ile122Asn	1	118	118	0	1	0.059322	111	7	0	0.0	4440	280	0	0.0	48	63	5	2	7.41193	5.80219	0.0	0.0	1	18.2106	244.044	0.0	7.0	5.80219	7.41193	0.0	783.593	0	snp	1X	1	1.0	1	60	59.018	0.714286	0.603604
3462144	G	T	2800		Rv3093c	c.621C>A	p.Leu207Leu	1	86	110.118	0	1	0.0697674	0	6	0	0,0,0	0	66,3200,160	0	0,0,0	0	0	2	4	0	7.35324,13.8677,3.0103	0,0,0	0,0,0	1,1,1	7.35324,4.74748,11.6962	0	0,36,4	2,44,0	7.35324,3.0103,3.0103	0	0,0,0	623.94	0	snp	1M5I1M1X14M,3M5I14M,16M1X	3	3,3,3	1	120	0	1,1,1	0
3462159	A	G	2800		Rv3093c	c.606T>C	p.Arg202Arg	1	86	110.118	0	1	0.0697674	0	6	0	0,0,0	0	66,3200,160	0	0,0,0	0	0	2	4	0	7.35324,13.8677,3.0103	0,0,0	0,0,0	1,1,1	7.35324,4.74748,11.6962	0	0,36,4	2,44,0	7.35324,3.0103,3.0103	0	0,0,0	623.94	0	snp	1M5I1M1X14M,3M5I14M,16M1X	3	3,3,3	1	120	0	1,1,1	0
962477	G	T	1.29283e-14		Rv0862c	c.136C>A	p.Arg46Ser	1	216	216	0	1	0.0601852	203	13	0	0.0	8120	520	0	0.0	87	116	3	10	12.0064	11.1951	0.0	0.0	1	4.51363	5.4171	8.0	5.0	4.51363	3.53445	0.0	1568.93	0	snp	1X	1	1.0	1	60	60	1.0	1
1142367	C	T	4.79758e-14		mfd	c.3401C>T	p.Ala1134Val	1	240	240	0	1	0.0916667	218	22	0	0.0	8720	880	0	0.0	115	103	14	8	4.44467	6.56362	0.0	0.0	1	3.40511	27.9125	12.0	10.0	12.8806	66.7599	0.0	1601.62	0	snp	1X	1	1.0	1	60	60	1.0	1
1175915	G	A	0		Rv1052	c.193G>A	p.Ala65Thr	1	237	237	0	1	0.0843882	217	20	0	0.0	8680	800	0	0.0	99	118	9	11	6.62275	3.44459	0.0	0.0	1	3.44459	3.50063	9.0	11.0	9.95901	3.82085	0.0	1628.31	0	snp	1X	1	1.0	1	60	60	1.0	1
1285899	C	T	0		pimE	c.908C>T	p.Ala303Val	1	250	250	0	1	0.104	224	26	0	0.0	8960	1040	0	0.0	86	138	13	13	29.2231	3.0103	0.0	0.0	1	3.34437	3.16541	14.0	12.0	8.35546	59.0033	0.0	1618.39	0	snp	1X	1	1.0	1	60	60	1.0	1
2374941	C	T	0		mpa	c.1350G>A	p.Ser450Ser	1	243	243	0	1	0.144033	208	35	0	0.0	8320	1400	0	0.0	74	134	16	19	40.5935	3.56868	0.0	0.0	1	8.03571	6.39279	22.0	13.0	6.05036	6.39279	0.0	1421.51	0	snp	1X	1	1.0	1	60	60	1.0	1
2592310	G	A	2283.92		Rv2319c	c.417C>T	p.Ile139Ile	1	373	373	1	1	0.576408	158	215	0	0.0	6320	8600	0	0.0	69	89	135	80	8.5077	33.5624	0.0	0.0	1	18.3722	235.275	88.0	127.0	10.3731	3.2302	0.0	525.893	0	snp	1X	1	1.0	1	60	58.7595	1.0	0.613924
410009	T	C	5787.19		iniB	c.648T>C	p.Val216Val		174				0.0689655		12									9	3																1X				60
2591484	G	A	530.069		uspC	c.967G>A	p.Gly323Ser	1	573	573	1	1	0.511344	280	293	0	0.0	11200	11720.0	0	0.0	157	123	129	164	11.9754	12.089	0.0	0.0	1.0	19.3816	68.6508	123.0	170.0	8.41304	6.76385	0.0	122.053	0	snp	1X	1	1.0	1	60	59.45	1.0	0.628571
2592310	G	A	5626.22		Rv2319c	c.417C>T	p.Ile139Ile	1	477	477	1	1	0.656184	164	313	0	0.0	6560	12520.0	0	0.0	80	84	193	120	3.22215	39.9808	0.0	0.0	1.0	30.5457	277.569	125.0	188.0	9.67734	3.22215	0.0	1295.49	0	snp	1X	1	1.0	1	60	58.7317	1.0	0.542683
390330	C	T	1145		udgA	c.1071C>T	p.Tyr357Tyr	1	282	282	1	1	0.556738	125	157	0	0.0	5000	6270	0	0.0	56	69	84	73	5.94613	4.68386	0.0	0.0	1	4.68386	6.91895	84.0	73.0	16.3019	12.2	0.0	263.646	0	snp	1X	1	1.0	1	60	59.68	1.0	1
483292	A	T	0		mmpS1	c.365T>A	p.Ile122Asn	1	177	177	0	1	0.0564972	167	10	0	0.0	6680	400	0	0.0	71	96	7	3	11.1371	6.48466	0.0	0.0	1	24.725	365.646	0.0	10.0	6.48466	11.1371	0.0	1182.19	0	snp	1X	1	1.0	1	60	59.0359	0.9	0.616766
2788205	C	A	1664.25		plsB2	c.1079G>T	p.Arg360Leu	1	327	327	1	1	0.568807	141	186	0	0.0	5640	7436	0	0.0	38	103	66	120	68.0775	37.0534	0.0	0.0	1	3.19709	24.0936	95.0	91.0	14.9651	12.6356	0.0	383.208	0	snp	1X	1	1.0	1	60	60	1.0	1
3965425	G	C	0		Rv3528c-Rv3529c	n.3965425G>C		1	294	294	0	1	0.210884	232	62	0	0.0	9280	2480	0	0.0	98	134	21	41	15.1406	17.0198	0.0	0.0	1	3.15039	22.8156	32.0	30.0	11.9764	6.04287	0.0	1402.92	0	snp	1X	1	1.0	1	60	59.9655	1.0	1
410009	T	C	3485.12		iniB	c.648T>C	p.Val216Val		104				0.0576923		6									4	2																1X				60
2591484	G	A	2198.29		uspC	c.967G>A	p.Gly323Ser	1	410	410	1	1	0.573171	175	235	0	0.0	7000	9400.0	0	0.0	88	87	103	132	3.02271	10.7814	0.0	0.0	1.0	10.7814	49.182	103.0	132.0	3.75876	5.80219	0.0	506.175	0	snp	1X	1	1.0	1	60	59.3714	0.995745	0.571429
2592310	G	A	3169.72		Rv2319c	c.417C>T	p.Ile139Ile	1	372	372	1	1	0.615591	143	229	0	0.0	5720	9160.0	0	0.0	72	71	150	79	3.02549	50.8111	0.0	0.0	1.0	22.2122	128.758	92.0	137.0	31.6946	19.5469	0.0	729.854	0	snp	1X	1	1.0	1	60	57.5524	0.995633	0.58042
410009	T	C	4760.87		iniB	c.648T>C	p.Val216Val		170				0.0764706		13									7	6																1X				60
2324661	G	A	8609.88		cobI	c.1487G>A	p.Gly496Asp	1	326	326	1	1	0.935583	21	305	0	0.0	714	10370.0	0	0.0	17	4	199	106	20.4855	64.5876	0.0	0.0	1.0	12.757	3.94093	134.0	171.0	14.9783	8.07707	0.0	1982.5	0	snp	1X	1	1.0	1	60	60	0.996721	1
2591484	G	A	3.22085e-13		uspC	c.967G>A	p.Gly323Ser	1	565	565	0	1	0.472566	297	267	0	0.0	10098	9078.0	0	0.0	147	150	84	183	3.0761	82.7204	0.0	0.0	1.0	6.59689	60.9235	123.0	144.0	5.3607	3.19308	0.0	216.691	0	snp	1X	1	2.0	1	60	59.3468	1.0	0.569024
2592310	G	A	2784.81		Rv2319c	c.417C>T	p.Ile139Ile	1	502	502	1	1	0.581673	210	292	0	0.0	7140	9928.0	0	0.0	99	111	172	120	4.49931	23.1187	0.0	0.0	1.0	31.5964	287.949	115.0	177.0	9.70319	3.67208	0.0	641.225	0	snp	1X	1	1.0	1	60	58.5238	1.0	0.609524
410009	T	C	3724.62		iniB	c.648T>C	p.Val216Val		140				0.121429		17									11	6																1X				60
2591484	G	A	0		uspC	c.967G>A	p.Gly323Ser	1	429	429	0	1	0.449883	236	193	0	0.0	8024	6562.0	0	0.0	124	112	58	135	4.33527	69.7184	0.0	0.0	1.0	12.4725	17.7321	82.0	111.0	10.0423	3.15752	0.0	317.776	0	snp	1X	1	1.0	1	59.9378	59.2246	1.0	0.639831
2592310	G	A	2065.32		Rv2319c	c.417C>T	p.Ile139Ile	1	430	430	1	1	0.565116	187	243	0	0.0	6358	8262.0	0	0.0	76	111	128	115	17.2352	4.5205	0.0	0.0	1.0	30.042	311.534	94.0	149.0	10.5256	7.20229	0.0	475.558	0	snp	1X	1	1.0	1	60	58.8556	1.0	0.657754
2592310	G	A	4581.7		Rv2319c	c.417C>T	p.Ile139Ile	1	550	550	1	1	0.610909	214	336	0	0.0	8560	13440	0	0.0	99	115	197	139	5.60795	24.7509	0.0	0.0	1	53.0576	237.448	124.0	212.0	12.3425	9.86972	0.0	1054.98	0	snp	1X	1	1.0	1	60	58.9486	1.0	0.607477
3366641	C	A	0		Rv3007c-Rv3008	n.3366641C>A		1	189	189	0	1	0.0582011	178	11	0	0.0	7120	440	0	0.0	50	128	4	7	77.2307	4.78696	0.0	0.0	1	26.8965	389.532	0.0	11.0	4.78696	77.2307	0.0	1216.71	0	snp	1X	1	1.0	1	60	57.8315	0.363636	0.741573
4036746	C	G	5600		PE_PGRS59	c.1305G>C	p.Pro435Pro	1	178	48.4545	0	1	0.106742	0	19	2	2,2	0	6360,760	74.6667	74.6667,74.6667	0	0	7	12	0	4.11652,5.8675	0,0	0,0	1,1	57.2152,44.2683	0	48,19	111,0	6.08314,5.8675	0	0,0	1155.08	0	snp	1M9D1M,9M1X1M	2	2,2	1	60	0	1,1	0
483292	A	T	2.59768e-14		mmpS1	c.365T>A	p.Ile122Asn	1	226	226	0	1	0.0619469	212	14	0	0.0	7208	476	0	0.0	101	111	12	2	4.03458	18.5208	0.0	0.0	1	33.4109	463.362	0.0	14.0	18.5208	4.03458	0.0	1259.85	0	snp	1X	1	1.0	1	60	58.9434	1.0	0.599057
2574229	C	T	0		Rv2303c	c.791G>A	p.Gly264Asp	1	388	388	0	1	0.103093	348	40	0	0.0	11832	1360	0	0.0	185	163	26	14	6.03039	10.8276	0.0	0.0	1	3.87889	17.3869	22.0	18.0	6.48466	12.0207	0.0	2162.89	0	snp	1X	1	1.0	1	60	59.9655	1.0	0.994253
3473998	G	A	9300		prfB-fprA	n.3473998G>A		1	331	433.333	0	1	0.0574018	0	19	0	0,0	0	10438,646	0	0,0	0	0	3	16	0	12.6935,22.325	0,0	0,0	1,1	25.9911,44.2683	0	125,19	182,0	47.1541,22.325	0	0,0	2027.24	0	snp	1M1I2M,2M1X	2	3,3	1	60	0	0.996743,1	0
483292	A	T	0		mmpS1	c.365T>A	p.Ile122Asn	1	154	154	0	1	0.0779221	142	12	0	0.0	5680	480	0	0.0	66	76	7	5	4.53951	3.73412	0.0	0.0	1	29.068	311.359	0.0	12.0	3.73412	4.53951	0.0	978.806	0	snp	1X	1	1.0	1	57.1667	58.1901	0.75	0.598592
3255434	G	A	0		ppsB	c.4363G>A	p.Gly1455Ser	1	306	306	0	1	0.183007	250	56	0	0.0	10000	2240	0	0.0	116	134	24	32	5.82453	5.49198	0.0	0.0	1	3.16541	3.04504	27.0	29.0	4.40625	3.32299	0.0	1604.34	0	snp	1X	1	1.0	1	60	60	1.0	1
410009	T	C	3784.71		iniB	c.648T>C	p.Val216Val		142				0.119718		17									8	9																1X				60
1844169	G	T	0		uvrA	c.429G>T	p.Met143Ile	1	331	331	0	1	0.0725076	307	24	0	0.0	10438	816.0	0	0.0	148	159	12	12	3.86616	3.0103	0.0	0.0	1.0	6.26751	3.18713	9.0	15.0	3.37221	16.0886	0.0	1987.12	0	snp	1X	1	1.0	1	60	60	1.0	1
2591484	G	A	0		uspC	c.967G>A	p.Gly323Ser	1	475	475	0	1	0.467368	253	222	0	0.0	8602	7548.0	0	0.0	139	114	65	157	8.37461	85.8001	0.0	0.0	1.0	3.36243	67.9742	114.0	108.0	3.0103	5.49076	0.0	219.161	0	snp	1X	1	1.0	1	60	59.4387	1.0	0.679842
2592310	G	A	3027.93		Rv2319c	c.417C>T	p.Ile139Ile	1	502	502	1	1	0.591633	205	297	0	0.0	6970	10098.0	0	0.0	102	103	165	132	3.02089	10.9724	0.0	0.0	1.0	26.7649	219.617	120.0	177.0	13.0195	14.5456	0.0	697.206	0	snp	1X	1	1.0	1	60	58.3415	1.0	0.604878
[truncated: 29 more columns]

## Sheet: New
POS	REF	ALT	QUAL	FILTER	GENE	HGVS_C	HGVS_P	NS	DP	DPB	AC	AN	AF	RO	AO	PRO	PAO	QR	QA	PQR	PQA	SRF	SRR	SAF	SAR	SRP	SAP	AB	ABP	RUN	RPP	RPPR	RPL	RPR	EPP	EPPR	DPRA	ODDS	GTI	TYPE	CIGAR	NUMALT	MEANALT	LEN	MQM	MQMR	PAIRED	PAIREDR	MIN_DP
1323728	T	G	0		mmpL10	c.2209T>G	p.Ser737Ala	1	313	313	0	1	0.057508	295	18	0	0.0	10030	612	0	0.0	96	199	7	11	81.1023	4.9405	0.0	0.0	1	7.35324	12.0274	12.0	6.0	10.7311	3.60653	0.0	1929.46	0	snp	1X	1	1.0	1	60	59.8915	1.0	0.99661
37166	G	T	6217.71		Rv0034	c.300G>T	p.Gln100His	1	259	259	1	1	0.895753	27	232	0	0.0	918	7888	0	0.0	20	7	155	77	16.6021	59.9553	0.0	0.0	1	5.40641	6.95112	108.0	124.0	6.04287	9.52472	0.0	1431.68	0	snp	1X	1	1.0	1	60	60	1.0	1
268325	G	A	0		Rv0224c	c.303C>T	p.Thr101Thr	1	248	248	0	1	0.0645161	232	16	0	0.0	7888	544	0	0.0	129	103	7	9	9.33752	3.55317	0.0	0.0	1	3.55317	4.35811	7.0	9.0	3.0103	3.94628	0.0	1515.72	0	snp	1X	1	1.0	1	60	59.9828	1.0	1
428206	G	C	132.104		PPE8	c.6472_6474delACCinsGTG	p.Thr2158Val	1	7	7.33333	1	1	0.857143	1	6	0	1.0	34	204	0	12.0	1	0	2	4	5.18177	4.45795	0.0	0.0	1	16.0391	5.18177	6.0	0.0	4.45795	5.18177	0.0	30.418	0	complex	3X	1	1.0	3	60	60	1.0	1
428207	G	A	132.104		PPE8	c.6472_6474delACCinsGTG	p.Thr2158Val	1	7	7.33333	1	1	0.857143	1	6	0	1.0	34	204	0	12.0	1	0	2	4	5.18177	4.45795	0.0	0.0	1	16.0391	5.18177	6.0	0.0	4.45795	5.18177	0.0	30.418	0	complex	3X	1	1.0	3	60	60	1.0	1
428208	T	C	132.104		PPE8	c.6472_6474delACCinsGTG	p.Thr2158Val	1	7	7.33333	1	1	0.857143	1	6	0	1.0	34	204	0	12.0	1	0	2	4	5.18177	4.45795	0.0	0.0	1	16.0391	5.18177	6.0	0.0	4.45795	5.18177	0.0	30.418	0	complex	3X	1	1.0	3	60	60	1.0	1
483292	A	T	2.57962e-14		mmpS1	c.365T>A	p.Ile122Asn	1	190	190	0	1	0.0631579	178	12	0	0.0	6052	408	0	0.0	85	93	9	3	3.79105	9.52472	0.0	0.0	1	29.068	389.532	0.0	12.0	9.52472	3.79105	0.0	1050.4	0	snp	1X	1	1.0	1	57.5	58.382	0.833333	0.601124
1295140	C	T	4641.93		typA	c.973C>T	p.Pro325Ser	1	202	202	1	1	0.876238	25	177	0	0.0	850	6018	0	0.0	11	14	92	85	3.79203	3.61144	0.0	0.0	1	5.08363	13.5202	82.0	95.0	7.43912	3.79203	0.0	1068.84	0	snp	1X	1	1.0	1	60	60	1.0	1
1728106	G	A	0		pks5	c.304C>T	p.Pro102Ser	1	302	302	0	1	0.0860927	276	26	0	0.0	9384	884	0	0.0	153	123	15	11	10.0912	4.34659	0.0	0.0	1	3.34437	6.15736	14.0	12.0	3.0103	3.04177	0.0	1755.41	0	snp	1X	1	1.0	1	60	60	1.0	1
3305858	C	A	3.24255e-14		Rv2953	c.580C>A	p.Arg194Ser	1	269	269	0	1	0.070632	250	19	0	0.0	8500	646	0	0.0	134	116	6	13	5.82453	8.61041	0.0	0.0	1	8.61041	67.2511	13.0	6.0	4.03889	8.88196	0.0	1608.95	0	snp	1X	1	1.0	1	60	60	1.0	1
3462159	A	G	4000		Rv3093c	c.606T>C	p.Arg202Arg	1	141	185.933	0	1	0.0567376	0	8	0.5	0.5,0	0	4454,272	17	17,0	0	0	5	3	0	3.82253,4.09604	0,0	0,0	1,1	21.0617,20.3821	0	49,8	82,0	3.02688,4.09604	0	0,0	862.587	0	snp	1M5I14M,14M1X	2	4,4	1	60	0	1,1	0
483292	A	T	0		mmpS1	c.365T>A	p.Ile122Asn	1	163	163	0	1	0.0736196	151	12	0	0.0	5134	408	0	0.0	62	89	7	5	13.4938	3.73412	0.0	0.0	1	29.068	330.903	0.0	12.0	3.73412	13.4938	0.0	873.036	0	snp	1X	1	1.0	1	59.6667	58.2848	0.833333	0.642384
1843570	T	G	0		Rv1637c	c.123A>C	p.Thr41Thr	1	214	214	0	1	0.0654206	200	14	0	0.0	6800	476	0	0.0	99	101	11	3	3.05373	12.937	0.0	0.0	1	33.4109	25.9845	0.0	14.0	12.937	3.18402	0.0	1313.26	0	snp	1X	1	1.0	1	60	59.755	1.0	0.995
2592310	G	A	1697.15		Rv2319c	c.417C>T	p.Ile139Ile	1	479	479	1	1	0.551148	215	264	0	0.0	7310	8976.0	0	0.0	97	118	152	112	7.46434	16.1707	0.0	0.0	1.0	26.9952	221.258	105.0	159.0	23.5735	6.65635	0.0	390.784	0	snp	1X	1	1.0	1	59.9356	57.893	0.996212	0.674419
3473998	G	A	7980.01		prfB-fprA	n.3473998G>A			287				0.0662021		19									2	17																1X				60
2592310	G	A	1812.65		Rv2319c	c.417C>T	p.Ile139Ile	1	436	436	1	1	0.559633	192	244	0	0.0	6528	8296	0	0.0	93	99	144	100	3.41745	20.2397	0.0	0.0	1	23.5147	231.06	98.0	146.0	12.1234	4.6389	0.0	417.378	0	snp	1X	1	1.0	1	60	58.3698	1.0	0.604167
2873110	G	C	5000		Rv2553c	c.156C>G	p.Val52Val	1	182	209.889	0	1	0.0659341	1	12	0.333333	0.333333,0.333333	32	5678,408	4	4,4	0	1	4	8	5.18177	4.58364,5.9056	0,0	0,0	1,1	5.93594,29.068	5.18177	76,12	91,0	3.64744,5.9056	5.18177	0,0	1094.77	0	snp	1M3I17M,17M1X	2	3,3	1	60	60	1,1	1
3473998	G	A	7600		prfB-fprA	n.3473998G>A		1	269	353	0	1	0.063197	0	17	0	0,0	0	8568,578	0	0,0	0	0	2	15	0	18.2106,24.5973	0,0	0,0	1,1	30.0331,39.9253	0	98,17	154,0	21.2438,24.5973	0	0,0	1657.85	0	snp	1M1I2M,2M1X	2	2,2	1	60	0	1,1	0
823452	A	G	0		Rv0730	c.587A>G	p.His196Arg	1	319	319	0	1	0.0658307	298	21	0	0.0	10132	714	0	0.0	150	148	11	10	3.03945	3.1137	0.0	0.0	1	11.386	4.0596	6.0	15.0	3.94093	3.0103	0.0	1948.96	0	snp	1X	1	1.0	1	60	59.9195	1.0	0.996644
1753519	G	C	6800		fadD11.1	c.10G>C	p.Ala4Pro	1	245	277.571	0	1	0.0693878	0	17	0	0,0	0	7718,578	0	0,0	0	0	5	12	0	93.0164,9.26925	0,0	0,0	1,1	25.9782,39.9253	0	138,0	89,17	3.01987,9.26925	0	0,0	1461.62	0	snp	1M1I6M,1X6M	2	3,3	1	60	0	1,1	0
2316876	G	A	0		Rv2061c	c.210C>T	p.Arg70Arg	1	264	264	0	1	0.0530303	250	14	0	0.0	8500	476	0	0.0	102	148	8	6	21.3896	3.63072	0.0	0.0	1	3.63072	9.82004	8.0	6.0	8.59409	4.26107	0.0	1653.42	0	snp	1X	1	1.0	1	60	59.932	1.0	0.996
2768190	G	A	0		rpiB-Rv2466c	n.2768190G>A		1	164	164	0	1	0.426829	94	70	0	0.0	3196	2380	0	0.0	41	53	50	20	6.33681	30.9292	0.0	0.0	1	57.7314	8.9241	56.0	14.0	18.0245	70.3721	0.0	173.856	0	snp	1X	1	1.0	1	58.4857	59.9043	1.0	1
3316542	G	A	1.18251e-13		purU	c.14G>A	p.Ser5Asn	1	336	336	0	1	0.116071	297	39	0	0.0	10098	1326	0	0.0	160	137	23	16	6.87801	5.73856	0.0	0.0	1	4.40227	13.0195	17.0	22.0	3.51141	5.12328	0.0	1811.6	0	snp	1X	1	1.0	1	60	60	1.0	0.996633
2549544	C	T	0		Rv2277c	c.486G>A	p.Leu162Leu	1	166	166	0	1	0.0843373	152	14	0	0.0	5168	476	0	0.0	99	53	2	12	33.2395	18.5208	0.0	0.0	1	33.4109	333.074	14.0	0.0	18.5208	33.2395	0.0	866.178	0	snp	1X	1	1.0	1	60	59.0592	0.928571	0.684211
2549544	C	T	0		Rv2277c	c.486G>A	p.Leu162Leu	1	188	188	0	1	0.0797872	173	15	0	0.0	5882	510	0	0.0	103	70	4	11	16.6793	10.1038	0.0	0.0	1	35.5824	378.675	15.0	0.0	10.1038	16.6793	0.0	996.052	0	snp	1X	1	1.0	1	60	58.6821	0.8	0.606936
3480374	G	T	1.2e-13		Rv3113	c.301G>T	p.Gly101*	1	180	181.875	0	1	0.05	171	9	0	16.0	5763	306	0	520.0	111	60	2	7	36.0395	9.04217	0.0	0.0	1	22.5536	374.332	9.0	0.0	9.04217	36.0395	0.0	1000.92	0	snp	1X1M1D5M	1	1.0	1	60	58.7836	0.888889	0.695906
186597	G	A	0		Rv0157A	c.27C>T	p.Asp9Asp	1	281	281	0	1	0.088968	256	25	0	0.0	8704	850	0	0.0	124	132	15	10	3.55317	5.18177	0.0	0.0	1	3.09716	3.31566	13.0	12.0	3.09716	3.04423	0.0	1623.94	0	snp	1X	1	1.0	1	60	60	1.0	1
1073761	G	A	2.49524e-14		vapC9	c.217G>A	p.Val73Met	1	303	303	0	1	0.0627063	284	19	0	0.0	9656	646	0	0.0	129	155	11	8	8.17902	4.03889	0.0	0.0	1	5.8675	10.8398	12.0	7.0	5.8675	8.17902	0.0	1859.86	0	snp	1X	1	1.0	1	60	60	1.0	1
1694500	A	T	0		Rv1503c	c.45T>A	p.Asn15Lys	1	118	118	0	1	0.0508475	112	6	0	0.0	3808	204	0	0.0	71	41	4	2	20.4596	4.45795	0.0	0.0	1	16.0391	246.215	6.0	0.0	4.45795	20.4596	0.0	661.821	0	snp	1X	1	1.0	1	60	58.7679	0.5	0.669643
1880311	C	T	0		pks7	c.5008C>T	p.Gln1670*	1	255	255	0	1	0.0784314	235	20	0	0.0	7990	680	0	0.0	92	143	5	15	27.0443	13.8677	0.0	0.0	1	3.0103	3.46308	10.0	10.0	3.44459	3.24131	0.0	1507.52	0	snp	1X	1	1.0	1	60	59.8979	1.0	1
2582807	T	G	0		Rv2309c-Rv2309A	n.2582807T>G		1	262	262	0	1	0.0992366	236	26	0	0.0	8024	884	0	0.0	121	115	7	19	3.34154	15.0369	0.0	0.0	1	11.3621	3.0471	18.0	8.0	4.34659	6.69076	0.0	1479.91	0	snp	1X	1	1.0	1	60	60	1.0	1
2592310	G	A	2319.46		Rv2319c	c.417C>T	p.Ile139Ile	1	379	379	1	1	0.593668	154	225	0	0.0	5236	7650	0	0.0	64	90	138	87	12.5422	28.1125	0.0	0.0	1	51.6609	206.057	77.0	148.0	22.5536	3.0103	0.0	534.075	0	snp	1X	1	1.0	1	60	58.0779	0.995556	0.694805
2835052	T	C	9.59508e-14		ldtB	c.284A>G	p.Asn95Ser	1	150	150	0	1	0.413333	88	62	0	0.0	2992	2108	0	0.0	71	17	38	24	74.965	9.87495	0.0	0.0	1	14.358	3.40511	40.0	22.0	4.27115	3.89863	0.0	169.211	0	snp	1X	1	1.0	1	60	60	1.0	1
3776475	G	C	4.35155e-14		Rv3365c	c.1027C>G	p.Leu343Val	1	218	218	0	1	0.087156	199	19	0	0.0	6766	646	0	0.0	117	82	12	7	16.3774	5.8675	0.0	0.0	1	3.12459	16.3774	10.0	9.0	5.8675	19.6073	0.0	1255.54	0	snp	1X	1	1.0	1	60	59.7588	1.0	1
2273130	A	G	0		dosT	c.1379T>C	p.Val460Ala	1	325	325	0	1	0.0584615	306	19	0	0.0	10404	646	0	0.0	174	132	8	11	15.5282	4.03889	0.0	0.0	1	3.12459	20.7511	10.0	9.0	3.12459	41.8697	0.0	2001.69	0	snp	1X	1	1.0	1	60	59.9935	1.0	1
3790224	G	C	4.82399e-16		Rv3376	c.69G>C	p.Glu23Asp	1	341	341	0	1	0.134897	295	46	0	0.0	10030	1564	0	0.0	165	130	24	22	12.0274	3.19912	0.0	0.0	1	25.858	7.61088	34.0	12.0	7.73089	25.2771	0.0	1749.03	0	snp	1X	1	1.0	1	60	59.8068	1.0	1
483292	A	T	0		mmpS1	c.365T>A	p.Ile122Asn	1	184	184	0	1	0.0706522	171	13	0	0.0	5814	442.0	0	0.0	78	93	10	3	5.8675	11.1951	0.0	0.0	1.0	31.2394	374.332	0.0	13.0	11.1951	5.8675	0.0	1001.77	0	snp	1X	1	1.0	1	60	58.7953	0.846154	0.602339
2768190	G	A	2498.81		rpiB-Rv2466c	n.2768190G>A		1	120	120	1	1	0.858333	17	103	0	0.0	578	3502.0	0	0.0	6	11	70	33	6.20364	31.8719	0.0	0.0	1.0	81.4574	3.13803	82.0	21.0	35.0764	24.5973	0.0	575.373	0	snp	1X	1	1.0	1	59.1262	60	1.0	1
3424128	T	C	0		fadE22	c.1300A>G	p.Ile434Val	1	278	278	0	1	0.111511	247	31	0	0.0	8398	1054.0	0	0.0	113	134	12	19	6.8873	6.44263	0.0	0.0	1.0	3.08035	6.8873	16.0	15.0	3.64073	25.8767	0.0	1512.13	0	snp	1X	1	1.0	1	60	59.8745	0.967742	1
3462159	A	G	3360.72		Rv3093c	c.606T>C	p.Arg202Arg		120				0.0666667		8									2	6																1X				60
410009	T	C	2989.3		iniB	c.648T>C	p.Val216Val		112				0.116071		13									6	7																1X				59.5385
2591484	G	A	0		uspC	c.967G>A	p.Gly323Ser	1	332	332	0	1	0.487952	170	162	0	0.0	5780	5508.0	0	0.0	90	80	43	119	4.28764	80.4327	0.0	0.0	1.0	3.06392	32.4401	80.0	82.0	6.44176	3.21467	0.0	65.8095	0	snp	1X	1	1.0	1	60	58.8059	1.0	0.682353
2592310	G	A	1507.42		Rv2319c	c.417C>T	p.Ile139Ile	1	335	335	1	1	0.567164	145	190	0	0.0	4930	6458.0	0	0.0	65	80	117	73	6.37983	25.1365	0.0	0.0	1.0	36.3367	208.012	68.0	122.0	55.8571	3.14508	0.0	347.096	0	snp	1X	1	1.0	1	60	58.7034	1.0	0.62069
3717079	C	A	0		dacB1-sugI	n.3717079C>A		1	234	234	0	1	0.183761	191	43	0	0.0	6494	1462.0	0	0.0	77	114	16	27	18.5744	9.12072	0.0	0.0	1.0	11.5447	4.38594	28.0	15.0	3.46479	7.1145	0.0	1038.82	0	snp	1X	1	1.0	1	60	59.9372	1.0	1
3717219	C	A	1030.13		sugI	c.130C>A	p.Leu44Met	1	218	218	1	1	0.577982	92	126	0	0.0	3128	4284.0	0	0.0	62	30	84	42	27.1797	33.4109	0.0	0.0	1.0	4.73369	3.10471	68.0	58.0	3.07924	3.10471	0.0	237.197	0	snp	1X	1	1.0	1	60	59.9348	1.0	1
404564	G	T	4.35155e-14		Rv0338c	c.1278C>A	p.Phe426Leu	1	472	472	0	1	0.065678	440	31	0	0.0	14960	1054.0	0	0.0	201	239	19	12	10.1367	6.44263	0.0	0.0	1.0	3.64073	6.34647	14.0	17.0	3.08035	16.355	0.0	2872.35	0	snp	1X	1	2.0	1	60	60	1.0	1
410009	T	C	5768.06		iniB	c.648T>C	p.Val216Val		211				0.0995261		21									9	12																1X				60
2591484	G	A	1.73581e-14		uspC	c.967G>A	p.Gly323Ser	1	581	581	0	1	0.492255	294	286	0	0.0	9996	9724.0	0	0.0	146	148	109	177	3.03984	38.1183	0.0	0.0	1.0	3.28363	37.163	140.0	146.0	3.13178	3.483	0.0	53.6116	0	snp	1X	1	2.0	1	60	59.0816	1.0	0.622449
2592310	G	A	2920.43		Rv2319c	c.417C>T	p.Ile139Ile	1	574	574	1	1	0.576655	243	331	0	0.0	8262	11254.0	0	0.0	113	130	184	147	5.59283	11.9914	0.0	0.0	1.0	59.7507	258.234	119.0	212.0	7.79279	12.7417	0.0	672.453	0	snp	1X	1	1.0	1	60	58.321	1.0	0.621399
1753519	G	C	8700		fadD11.1	c.10G>C	p.Ala4Pro	1	307	348.857	0	1	0.0618893	0	19	0.5	0.5,0	0	9758,646	14.5	14.5,0	0	0	7	12	0	36.9745,5.8675	0,0	0,0	1,1	3.9258,44.2683	0	149,0	138,19	3.38104,5.8675	0	0,0	1888.13	0	snp	1M1I6M,1X6M	2	3,3	1	60	0	1,1	0
3008821	G	T	0		Rv2690c	c.389C>A	p.Ser130*	1	483	483	0	1	0.115942	427	56	0	0.0	14518	1904	0	0.0	212	215	24	32	3.05607	5.49198	0.0	0.0	1	5.49198	54.8866	24.0	32.0	18.5208	30.1105	0.0	2596.57	0	snp	1X	1	1.0	1	60	60	1.0	1
3010613	G	A	1.32113e-13		ceoC	c.590G>A	p.Gly197Asp	1	404	404	0	1	0.284653	289	115	0	0.0	9826	3910	0	0.0	153	136	68	47	5.18177	11.3374	0.0	0.0	1	4.53977	3.07792	62.0	53.0	3.18024	19.6082	0.0	1222.17	0	snp	1X	1	1.0	1	60	59.9723	1.0	0.99308
3473998	G	A	11268.2		prfB-fprA	n.3473998G>A			399				0.0501253		20									3	17																1X				60
3480374	G	T	0		Rv3113	c.301G>T	p.Gly101*	1	236	236	0	1	0.0762712	218	18	0	0.0	7412	612	0	0.0	141	77	13	5	43.8101	10.7311	0.0	0.0	1	42.0968	476.391	18.0	0.0	10.7311	43.8101	0.0	1249.93	0	snp	1X	1	1.0	1	60	58.9862	0.333333	0.688073
3551140	C	T	1.53692e-14		Rv3183-Rv3184	n.3551140C>T		1	194	194	0	1	0.056701	183	11	0	0.0	6222	374	0	0.0	91	92	8	3	3.02217	7.94546	0.0	0.0	1	26.8965	400.39	11.0	0.0	7.94546	3.02217	0.0	996.62	0	snp	1X	1	1.0	1	60	38.2131	0.454545	0.169399
3717105	C	T	0		sugI	c.16C>T	p.Gln6*	1	449	449	0	1	0.309577	310	139	0	0.0	10540	4722	0	0.0	131	179	61	78	19.1492	7.52509	0.0	0.0	1	7.52509	3.0103	78.0	61.0	11.2744	15.3667	0.0	1201.46	0	snp	1X	1	1.0	1	60	59.9161	1.0	1
2814498	C	G	0		fadE19	c.414G>C	p.Ala138Ala	1	251	251	0	1	0.0717131	233	18	0	0.0	7922	612	0	0.0	119	114	12	6	3.24329	7.35324	0.0	0.0	1	3.49285	11.9665	8.0	10.0	3.49285	7.12025	0.0	1508.7	0	snp	1X	1	1.0	1	60	60	1.0	1
4007884	G	A	1.03969e-14		nat	c.299C>T	p.Ala100Val	1	236	236	0	1	0.0508475	224	12	0	0.0	7616	408	0	0.0	99	125	6	6	9.56349	3.0103	0.0	0.0	1	3.0103	12.937	6.0	6.0	3.0103	3.04908	0.0	1485.13	0	snp	1X	1	1.0	1	60	60	1.0	1
850083	C	A	0		PPE12-Rv0755A	n.850083C>A		1	188	188	0	1	0.0531915	178	10	0	0.0	6052	340.0	0	0.0	79	99	2	8	7.89001	10.8276	0.0	0.0	1.0	24.725	389.532	0.0	10.0	10.8276	7.89001	0.0	1063.61	0	snp	1X	1	1.0	1	60	58.5112	0.4	0.657303
1806130	G	T	0		hisI-chaA	n.1806130G>T		1	404	404	0	1	0.0569307	381	23	0	0.0	12954	782.0	0	0.0	171	210	11	12	11.6791	3.10471	0.0	0.0	1.0	3.10471	8.48743	11.0	12.0	3.10471	7.16516	0.0	2513.24	0	snp	1X	1	1.0	1	60	59.9213	1.0	1
1960078	C	A	9.45043e-14		Rv1733c	c.410G>T	p.Gly137Val	1	304	304	0	1	0.223684	236	68	0	0.0	8024	2312.0	0	0.0	103	133	28	40	11.2913	7.60871	0.0	0.0	1.0	3.13803	5.3658	35.0	33.0	9.26925	3.34154	0.0	1181.43	0	snp	1X	1	1.0	1	60	59.9237	1.0	1
2529780	C	T	1.62248e-13		Rv2256c	c.95G>A	p.Cys32Tyr	1	416	416	0	1	0.209135	329	87	0	0.0	11186	2958.0	0	0.0	177	152	48	39	7.13544	5.03202	0.0	0.0	1.0	3.03526	11.0956	43.0	44.0	4.23331	27.5697	0.0	1694.84	0	snp	1X	1	1.0	1	60	60	1.0	1
2873110	G	C	5814.06		Rv2553c	c.156C>G	p.Val52Val		208				0.0721154		15									3	12																1X				60
3473998	G	A	10037		prfB-fprA	n.3473998G>A			357				0.0504202		18									2	16																1X				59.2222
3626989	G	A	4.33994e-15		mtrA	c.361C>T	p.Arg121Cys	1	307	307	0	1	0.0716612	285	22	0	0.0	9690	748.0	0	0.0	108	177	8	14	39.2853	6.56362	0.0	0.0	1.0	3.40511	7.04086	10.0	12.0	3.40511	29.5327	0.0	1833.72	0	snp	1X	1	1.0	1	60	59.8105	1.0	1
3627349	T	C	4.24306e-14		mtrA	c.1A>G	p.Met1?	1	434	434	0	1	0.230415	333	100	0	0.0	11322	3400.0	0	0.0	165	168	48	52	3.06899	3.35774	0.0	0.0	1.0	5.18177	32.2828	55.0	45.0	3.09716	16.2152	0.0	1630.03	0	snp	1X	1	2.0	1	60	59.8919	1.0	1
3736967	T	C	2.14568e-14		PPE54-PE_PGRS49	n.3736967T>C		1	202	202	0	1	0.0742574	187	15	0	0.0	6358	510.0	0	0.0	83	104	8	7	8.13126	3.15506	0.0	0.0	1.0	4.31318	17.2352	9.0	6.0	6.62942	8.13126	0.0	1203.25	0	snp	1X	1	1.0	1	60	60	1.0	1
3473998	G	A	11531.6		prfB-fprA	n.3473998G>A			412				0.0533981		22									3	19																1X				60
42418	C	T	1.6876e-14		Rv0039c-mtc28	n.42418C>T		1	331	331	0	1	0.0543807	313	18	0	0.0	10642	612	0	0.0	171	142	14	4	8.84483	15.074	0.0	0.0	1	3.49285	14.6724	8.0	10.0	7.35324	14.6724	0.0	2070.76	0	snp	1X	1	1.0	1	60	60	1.0	1
1843570	T	G	0		Rv1637c	c.123A>C	p.Thr41Thr	1	243	243	0	1	0.0534979	230	13	0	0.0	7820	442	0	0.0	119	111	11	2	3.61454	16.5402	0.0	0.0	1	31.2394	39.3022	0.0	13.0	16.5402	3.16136	0.0	1528.77	0	snp	1X	1	1.0	1	60	59.4739	1.0	1
4239677	C	T	480.558		aftA	c.1746C>T	p.Phe582Phe	1	257	257	1	1	0.533074	120	137	0	0.0	4080	4658	0	0.0	48	72	84	53	13.4334	18.2423	0.0	0.0	1	58.1847	23.9288	98.0	39.0	3.02615	4.81986	0.0	110.653	0	snp	1X	1	1.0	1	60	60	1.0	1
1753519	G	C	8900		fadD11.1	c.10G>C	p.Ala4Pro	1	314	356.286	0	1	0.0541401	0	17	0	0,0	0	10030,578	0	0,0	0	0	8	9	0	75.1547,3.13803	0,0	0,0	1,1	14.2063,39.9253	0	167,0	128,17	5.66759,3.13803	0	0,0	1943.94	0	snp	1M1I6M,1X6M	2	4,4	1	60	0	1,1	0
1960057	A	C	0		Rv1733c	c.431T>G	p.Val144Gly	1	403	403	0	1	0.0595533	379	24	0	0.0	12886	816	0	0.0	172	207	17	7	10.0289	12.0581	0.0	0.0	1	3.37221	3.97858	13.0	11.0	3.0103	3.97858	0.0	2496.43	0	snp	1X	1	1.0	1	60	59.9578	1.0	0.997361
3449820	G	A	0		Rv3083	c.1317G>A	p.Leu439Leu	1	485	485	0	1	0.0742268	449	36	0	0.0	15266	1224	0	0.0	233	216	21	15	4.40797	5.18177	0.0	0.0	1	3.25157	9.63111	19.0	17.0	11.6962	28.7826	0.0	2899.78	0	snp	1X	1	1.0	1	60	59.8976	1.0	0.997773
3451681	C	T	9.07673e-14		Rv3085	c.762C>T	p.Arg254Arg	1	435	435	0	1	0.114943	385	50	0	0.0	13090	1700	0	0.0	191	194	33	17	3.06106	14.1282	0.0	0.0	1	4.57376	14.4317	22.0	28.0	14.1282	51.7923	0.0	2348.08	0	snp	1X	1	1.0	1	60	60	1.0	1
3499126	C	A	0		devS	c.140G>T	p.Arg47Leu	1	481	481	0	1	0.0748441	445	36	0	0.0	15130	1224	0	0.0	215	230	19	17	4.10824	3.25157	0.0	0.0	1	3.9754	6.56761	16.0	20.0	14.8328	5.59167	0.0	2878.41	0	snp	1X	1	1.0	1	60	59.9708	1.0	1
2592310	G	A	3035.45		Rv2319c	c.417C>T	p.Ile139Ile	1	511	511	1	1	0.587084	211	300	0	0.0	7174	10196	0	0.0	87	124	173	127	17.0991	18.3264	0.0	0.0	1	30.8341	303.939	119.0	181.0	19.6872	7.54878	0.0	698.938	0	snp	1X	1	1.0	1	60	58.3555	1.0	0.696682
3560260	G	A	1710.28		Rv3193c	c.2913C>T	p.Phe971Phe	1	69	69	1	1	0.913043	6	63	0	0.0	204	2142	0	0.0	0	6	37	26	16.0391	7.18091	0.0	0.0	1	31.9977	4.45795	46.0	17.0	3.32051	4.45795	0.0	393.807	0	snp	1X	1	1.0	1	59.9365	60	1.0	1
3709533	G	A	4.66498e-14		moaX	c.182C>T	p.Ala61Val	1	180	180	0	1	0.0555556	170	10	0	0.0	5780	340	0	0.0	93	77	8	2	6.28028	10.8276	0.0	0.0	1	24.725	354.993	0.0	10.0	10.8276	4.84966	0.0	1023.48	0	snp	1X	1	1.0	1	60	58.3882	0.9	0.558824
410009	T	C	2990.42		iniB	c.648T>C	p.Val216Val		121				0.181818		22									12	10																1X				60
549637	G	A	5502.27		Rv0457c-Rv0458	n.549637G>A		1	301	301	1	1	0.800664	60	241	0	0.0	2040	8194.0	0	0.0	30	30	118	123	3.0103	3.23556	0.0	0.0	1.0	18.1565	3.58936	100.0	141.0	22.914	12.2752	0.0	1266.94	0	snp	1X	1	1.0	1	60	60	1.0	1
2383734	G	A	5805.2		metH	c.2334C>T	p.Asp778Asp	1	324	324	1	1	0.796296	66	258	0	0.0	2244	8770.0	0	0.0	30	36	103	155	4.19474	25.7687	0.0	0.0	1.0	27.553	3.0103	102.0	156.0	13.9182	3.0103	0.0	1336.7	0	snp	1X	1	1.0	1	59.8992	60	1.0	1
2591484	G	A	34.4774		uspC	c.967G>A	p.Gly323Ser	1	439	439	1	1	0.501139	219	220	0	0.0	7446	7476.0	0	0.0	114	105	72	148	3.81345	60.0213	0.0	0.0	1.0	3.36563	58.7844	107.0	113.0	6.20829	3.81345	0.0	7.93835	0	snp	1X	1	1.0	1	59.8182	59.0137	1.0	0.643836
2592310	G	A	3612.12		Rv2319c	c.417C>T	p.Ile139Ile	1	442	442	1	1	0.626697	165	277	0	0.0	5610	9418.0	0	0.0	68	97	173	104	14.0782	40.333	0.0	0.0	1.0	36.1311	228.857	106.0	171.0	18.8848	3.65516	0.0	831.722	0	snp	1X	1	1.0	1	59.9531	58.3879	1.0	0.684848
2732273	C	A	0		Rv2435c	c.477G>T	p.Leu159Leu	1	107	107	0	1	0.0934579	97	10	0	0.0	3298	340.0	0	0.0	39	58	8	2	11.0918	10.8276	0.0	0.0	1.0	24.725	213.643	0.0	10.0	10.8276	11.0918	0.0	549.481	0	snp	1X	1	1.0	1	60	58.5155	1.0	0.618557
3447960	A	C	0		virS	c.467T>G	p.Leu156Arg	1	288	288	0	1	0.458333	156	132	0	0.0	5304	4488.0	0	0.0	75	81	66	66	3.51141	3.0103	0.0	0.0	1.0	19.8557	19.1015	82.0	50.0	12.4858	11.028	0.0	169.135	0	snp	1X	1	1.0	1	59.9621	59.8462	1.0	1
410009	T	C	3449.02		iniB	c.648T>C	p.Val216Val		134				0.149254		20									5	15																1X				60
2591484	G	A	937.227		uspC	c.967G>A	p.Gly323Ser	1	509	509	1	1	0.528487	240	269	0	0.0	8160	9146.0	0	0.0	138	102	112	157	14.7363	19.3569	0.0	0.0	1.0	22.3921	63.8477	110.0	159.0	3.98706	11.1533	0.0	215.805	0	snp	1X	1	1.0	1	60	59.45	1.0	0.704167
2592310	G	A	4536.16		Rv2319c	c.417C>T	p.Ile139Ile	1	467	467	1	1	0.650964	163	304	0	0.0	5542	10336.0	0	0.0	74	89	176	128	6.00773	19.4678	0.0	0.0	1.0	12.2676	217.879	134.0	170.0	12.2676	4.08938	0.0	1044.49	0	snp	1X	1	1.0	1	60	57.9509	1.0	0.588957
3962507	G	T	5.30404e-15		kshA	c.69G>T	p.Ala23Ala	1	321	321	0	1	0.121495	282	39	0	0.0	9588	1326.0	0	0.0	123	159	18	21	12.9898	3.51141	0.0	0.0	1.0	15.538	10.8954	27.0	12.0	5.73856	54.7868	0.0	1696.1	0	snp	1X	1	1.0	1	60	59.9787	1.0	1
1192178	G	A	4.70112e-14		PE_PGRS20-Rv1069c	n.1192178G>A		1	258	258	0	1	0.0658915	241	17	0	0.0	8194	578	0	0.0	107	134	7	10	9.57878	4.1599	0.0	0.0	1	6.20364	3.01931	6.0	11.0	3.13803	26.446	0.0	1567.9	0	snp	1X	1	1.0	1	60	60	1.0	0.991701
2665158	G	C	8.13698e-15		mbtE	c.1958C>G	p.Ala653Gly	1	275	275	0	1	0.0509091	261	14	0	0.0	8874	476	0	0.0	115	146	7	7	11.0056	3.0103	0.0	0.0	1	5.49198	26.3807	5.0	9.0	8.59409	24.6501	0.0	1724.98	0	snp	1X	1	1.0	1	60	59.9732	1.0	0.996169
2796131	G	C	3400		PE_PGRS42	c.1255C>G	p.Pro419Ala	1	120	131.636	0	1	0.0583333	0	7	0.5	0.5,2	0	3808,238	15	15,44	0	0	5	2	0	3.70827,5.80219	0,0	0,0	1,1	3.70827,18.2106	0	59,0	53,7	10.7656,5.80219	0	0,0	738.162	0	snp	1M1I10M,1X10M	2	3,3	1	60	0	1,1	0
3098951	C	T	6424.74		fadE21-ltp1	n.3098951C>T		1	273	273	1	1	0.886447	31	242	0	0.0	1054	8228	0	0.0	18	13	118	124	4.76149	3.33333	0.0	0.0	1	20.3821	8.68415	99.0	143.0	14.6393	8.68415	0.0	1479.35	0	snp	1X	1	1.0	1	60	60	1.0	1
3551140	C	T	0		Rv3183-Rv3184	n.3551140C>T		1	138	138	0	1	0.0507246	131	7	0	0.0	4454	238	0	0.0	69	62	4	3	3.82253	3.32051	0.0	0.0	1	18.2106	287.473	7.0	0.0	3.32051	3.82253	0.0	706.984	0	snp	1X	1	1.0	1	60	35.687	0.428571	0.0687023
1102892	C	T	0		Rv0987	c.351C>T	p.Asp117Asp	1	480	480	0	1	0.410417	283	197	0	0.0	9622	6698	0	0.0	156	127	108	89	9.46333	6.9895	0.0	0.0	1	44.0258	48.5038	68.0	129.0	4.87314	4.30704	0.0	603.757	0	snp	1X	1	1.0	1	59.9746	60	1.0	1
1843570	T	G	0		Rv1637c	c.123A>C	p.Thr41Thr	1	250	250	0	1	0.064	234	16	0	0.0	7956	544	0	0.0	122	112	13	3	3.93828	16.582	0.0	0.0	1	37.7539	41.0203	0.0	16.0	16.582	3.60421	0.0	1537.5	0	snp	1X	1	1.0	1	60	59.3974	1.0	0.995726
3009839	G	A	2.02509e-14		ceoB	c.496G>A	p.Glu166Lys	1	263	263	0	1	0.334601	175	88	0	0.0	5950	2992	0	0.0	68	107	35	53	21.8835	11.0053	0.0	0.0	1	5.47788	18.2106	39.0	49.0	3.0103	8.48241	0.0	604.687	0	snp	1X	1	1.0	1	60	59.8686	1.0	0.994286
3098404	C	T	0		fadE21	c.535G>A	p.Gly179Arg	1	290	290	0	1	0.272414	211	79	0	0.0	7174	2686	0	0.0	97	114	42	37	5.9845	3.69747	0.0	0.0	1	3.03779	6.72547	40.0	39.0	3.25768	23.8503	0.0	922.192	0	snp	1X	1	1.0	1	59.8608	60	1.0	1
2907513	C	T	0		ppiB	c.700C>T	p.Pro234Ser	1	252	252	0	1	0.142857	216	36	0	0.0	7344	1224	0	0.0	81	135	17	19	32.3252	3.25157	0.0	0.0	1	5.18177	3.0103	15.0	21.0	3.9754	9.8062	0.0	1257.6	0	snp	1X	1	1.0	1	60	60	1.0	1
3374209	G	A	8.96829e-14		ligA	c.412C>T	p.Leu138Leu	1	186	186	0	1	0.204301	148	38	0	0.0	5032	1292	0	0.0	90	58	17	21	18.0345	3.9246	0.0	0.0	1	3.9246	7.76406	21.0	17.0	5.06748	12.9286	0.0	766.79	0	snp	1X	1	1.0	1	60	59.8986	1.0	0.993243
2592310	G	A	3018.45		Rv2319c	c.417C>T	p.Ile139Ile	1	513	513	1	1	0.590643	210	303	0	0.0	7140	10302	0	0.0	101	109	188	115	3.67208	41.201	0.0	0.0	1	54.7888	248.242	109.0	194.0	21.6506	7.14644	0.0	695.024	0	snp	1X	1	1.0	1	60	58.4476	1.0	0.642857
2873110	G	C	5559.01		Rv2553c	c.156C>G	p.Val52Val		203				0.0541872		11									3	8																1X				60
3851887	A	C	1100		Rv3433c	c.1326_1327delATinsGG	p.Ser443Ala	1	48	47.4286	1	1	0.895833	0	43	0	2,0,0	0	90,68,1442	0	12,0,0	0	0	6	37	0	9.52472,7.35324,51.5402	0,0,0	0,0,0	1,1,1	3.73412,7.35324,45.4803	0	1,0,7	2,2,36	3.73412,7.35324,58.0041	0	0,0,0	241.254	0	mnp	1X3M2X1M,3M3D1M,4M2X1M	3	3,3,3	2	57.814	0	1,1,1	0
3851888	T	C	1100		Rv3433c	c.1326_1327delATinsGG	p.Ser443Ala	1	48	47.4286	1	1	0.895833	0	43	0	2,0,0	0	90,68,1442	0	12,0,0	0	0	6	37	0	9.52472,7.35324,51.5402	0,0,0	0,0,0	1,1,1	3.73412,7.35324,45.4803	0	1,0,7	2,2,36	3.73412,7.35324,58.0041	0	0,0,0	241.254	0	mnp	1X3M2X1M,3M3D1M,4M2X1M	3	3,3,3	2	57.814	0	1,1,1	0
2592310	G	A	3714.16		Rv2319c	c.417C>T	p.Ile139Ile	1	625	625	1	1	0.5888	257	368	0	0.0	8738	12512	0	0.0	111	146	222	146	13.3607	37.093	0.0	0.0	1	66.8327	351.198	132.0	236.0	10.6577	3.22153	0.0	855.218	0	snp	1X	1	1.0	1	59.9212	58.1946	0.997283	0.669261
2873110	G	C	5676.47		Rv2553c	c.156C>G	p.Val52Val		206				0.0533981		11									7	4																1X				60
3473998	G	A	10000		prfB-fprA	n.3473998G>A		1	378	495.333	0	1	0.0634921	0	24	0	0,0	0	11832,816	0	0,0	0	0	2	22	0	37.1798,39.2015	0,0	0,0	1,1	60.5169,55.1256	0	126,24	222,0	58.1457,39.2015	0	0,0	2277.25	0	snp	1M1I2M,2M1X	2	6,6	1	60	0	1,1	0
410009	T	C	5467.08		iniB	c.648T>C	p.Val216Val		204				0.117647		24									14	10																1X				60
851701	A	G	0.000364571		phoP	c.94A>G	p.Ile32Val	1	433	433	0	1	0.498845	217	216	0	0.0	7378	7344.0	0	0.0	80	137	81	135	35.5223	32.3252	0.0	0.0	1.0	8.80089	4.70145	120.0	96.0	20.744	11.426	0.0	9.3853	0	snp	1X	1	1.0	1	60	60	0.703704	0.682028
1555282	T	G	0		pyrC	c.1095T>G	p.Asp365Glu	1	409	409	0	1	0.0537897	387	22	0	0.0	13158	748.0	0	0.0	194	193	14	8	3.01591	6.56362	0.0	0.0	1.0	4.58955	16.4824	13.0	9.0	3.0103	18.7717	0.0	2560.85	0	snp	1X	1	1.0	1	60	59.8811	1.0	0.997416
2022225	A	G	0		eccC5	c.2969A>G	p.Asn990Ser	1	402	402	0	1	0.164179	336	66	0	0.0	11424	2244.0	0	0.0	117	219	28	38	70.2484	6.30041	0.0	0.0	1.0	4.19474	4.27699	30.0	36.0	13.6703	3.42391	0.0	1886.75	0	snp	1X	1	1.0	1	60	60	1.0	0.997024
2075037	G	A	0		Rv1830	c.197G>A	p.Arg66His	1	482	482	0	1	0.0954357	436	46	0	0.0	14824	1564.0	0	0.0	237	199	27	19	10.2021	6.03148	0.0	0.0	1.0	6.03148	8.11027	27.0	19.0	7.73089	22.1551	0.0	2738.85	0	snp	1X	1	1.0	1	60	59.9794	1.0	1
2591484	G	A	7.7532e-13		uspC	c.967G>A	p.Gly323Ser	1	740	740	0	1	0.494595	374	366	0	0.0	12716	12444.0	0	0.0	229	145	142	224	43.978	42.9037	0.0	0.0	1.0	15.5645	43.978	160.0	206.0	4.17316	4.89147	0.0	45.1272	0	snp	1X	1	1.0	1	59.9727	59.1497	1.0	0.687166
2592310	G	A	2298.5		Rv2319c	c.417C>T	p.Ile139Ile	1	712	712	1	1	0.543539	325	387	0	0.0	11050	13158.0	0	0.0	148	177	235	152	8.6294	41.6648	0.0	0.0	1.0	58.0041	444.314	144.0	243.0	25.2805	6.54479	0.0	529.249	0	snp	1X	1	1.0	1	60	58.5569	1.0	0.667692
2599295	A	C	0		Rv2326c	c.653T>G	p.Leu218Trp	1	439	439	0	1	0.0751708	406	33	0	0.0	13804	1122.0	0	0.0	158	248	16	17	46.3328	3.0761	0.0	0.0	1.0	3.0761	10.7335	17.0	16.0	3.0761	10.7335	0.0	2609.98	0	snp	1X	1	1.0	1	60	59.9778	1.0	1
2988890	T	C	3.34139e-13		Rv2672	c.1209T>C	p.Asp403Asp	1	453	453	0	1	0.437086	255	198	0	0.0	8670	6732.0	0	0.0	129	126	98	100	3.08694	3.05417	0.0	0.0	1.0	10.424	6.76567	86.0	112.0	10.424	4.92631	0.0	403.207	0	snp	1X	1	1.0	1	59.9394	59.9216	0.994949	1
3717105	C	T	3.87178e-13		sugI	c.16C>T	p.Gln6*	1	412	412	0	1	0.415049	241	171	0	0.0	8194	5814.0	0	0.0	81	160	74	97	59.2433	9.7279	0.0	0.0	1.0	3.63253	8.64171	82.0	89.0	44.2683	7.77673	0.0	488.351	0	snp	1X	1	1.0	1	59.9181	60	1.0	1
3989323	C	A	4.93015e-14		echA20	c.171C>A	p.Gly57Gly	1	292	292	0	1	0.113014	259	33	0	0.0	8806	1122.0	0	0.0	129	130	17	16	3.01868	3.0761	0.0	0.0	1.0	3.60252	4.42721	18.0	15.0	4.65535	3.08576	0.0	1588.81	0	snp	1X	1	1.0	1	60	59.8803	1.0	1
1132562	C	T	9.18524e-14		pks16	c.938C>T	p.Ala313Val	1	317	317	0	1	0.211356	250	67	0	0.0	8500	2278	0	0.0	123	127	31	36	3.14927	3.82055	0.0	0.0	1	3.30199	13.0512	35.0	32.0	8.4876	5.23389	0.0	1285.66	0	snp	1X	1	1.0	1	60	59.952	1.0	1
1895655	C	T	0		Rv1668c-Rv1669	n.1895655C>T		1	154	154	0	1	0.0649351	144	10	0	0.0	4896	340	0	0.0	98	46	2	8	43.7857	10.8276	0.0	0.0	1	24.725	315.702	10.0	0.0	10.8276	43.7857	0.0	829.688	0	snp	1X	1	1.0	1	60	58.125	0.9	0.729167
472711	T	C	4300		ndhA-Rv0393	n.472711T>C		1	238	282.079	0	1	0.10084	30	24	0.666667	0.666667,0.666667,3	993	5948,68,812	8	8,8,31	13	17	12	12	4.16842	155.894,7.35324,3.0103	0,0,0	0,0,0	1,1,1	30.4205,7.35324,46.8017	59.7581	64,2,1	111,0,23	12.056,7.35324,3.37221	5.61607	0,0,0	993.966	0	snp	1M9I37M,27M9I11M,1X37M	3	10,10,10	1	60	60	1,1,1	1
987259	G	T	7660.89		Rv0888	c.27G>T	p.Gln9His	1	430	430	1	1	0.793023	89	341	0	0.0	3026	11594	0	0.0	39	50	162	179	5.96253	4.85064	0.0	0.0	1	73.217	40.1205	223.0	118.0	13.7148	4.98658	0.0	1763.98	0	snp	1X	1	1.0	1	60	59.5506	1.0	1
1112338	A	G	0		rimJ-Rv0996	n.1112338A>G		1	502	502	0	1	0.181275	411	91	0	0.0	13974	3094	0	0.0	203	208	48	43	3.14238	3.60686	0.0	0.0	1	3.03416	5.34027	46.0	45.0	3.60686	3.01558	0.0	2251.05	0	snp	1X	1	1.0	1	60	59.8248	1.0	0.997567
1150009	A	G	7.47356e-14		kdpD	c.1678T>C	p.Cys560Arg	1	359	359	0	1	0.225627	278	81	0	0.0	9452	2754	0	0.0	109	169	29	52	31.1301	17.1919	0.0	0.0	1	5.18177	11.0088	45.0	36.0	7.5409	10.0402	0.0	1380.6	0	snp	1X	1	1.0	1	60	60	1.0	0.996403
1540253	C	T	7818.92		Rv1367c	c.393G>A	p.Ala131Ala	1	413	413	1	1	0.811138	78	335	0	0.0	2652	11390	0	0.0	47	31	189	146	10.1372	14.9955	0.0	0.0	1	33.8711	4.79202	133.0	202.0	3.17235	4.01252	0.0	1800.37	0	snp	1X	1	1.0	1	60	60	1.0	1
1548034	C	T	8626.12		Rv1375	c.203C>T	p.Pro68Leu	1	504	504	1	1	0.781746	110	394	0	0.0	3740	13396	0	0.0	59	51	243	151	4.2737	49.6584	0.0	0.0	1	6.18484	3.72096	185.0	209.0	7.97052	3.32615	0.0	1986.24	0	snp	1X	1	1.0	1	59.9569	59.8909	1.0	1
1647303	C	G	1.84432e-14		Rv1461	c.315C>G	p.Ser105Ser	1	434	434	0	1	0.152074	368	66	0	0.0	12512	2244	0	0.0	182	186	42	24	3.10471	13.6703	0.0	0.0	1	3.0103	3.10471	33.0	33.0	3.0103	18.9659	0.0	2123.24	0	snp	1X	1	1.0	1	60	59.8804	1.0	1
1688612	G	A	3007.49		lipL	c.672G>A	p.Thr224Thr	1	120	120	1	1	0.916667	10	110	0	0.0	340	3740	0	0.0	5	5	36	74	3.0103	31.5158	0.0	0.0	1	8.06391	3.0103	47.0	63.0	3.32615	3.87889	0.0	692.5	0	snp	1X	1	1.0	1	58.7909	60	0.990909	1
1895655	C	T	3.03163e-14		Rv1668c-Rv1669	n.1895655C>T		1	188	188	0	1	0.0531915	178	10	0	0.0	6052	340	0	0.0	124	54	4	6	62.7868	3.87889	0.0	0.0	1	24.725	380.895	10.0	0.0	3.87889	66.2514	0.0	1039.11	0	snp	1X	1	1.0	1	57	58.6236	0.8	0.730337
2141175	T	C	7670.45		Rv1894c	c.695A>G	p.Gln232Arg	1	429	429	1	1	0.792541	89	340	0	0.0	3026	11560	0	0.0	49	40	166	174	4.98658	3.41905	0.0	0.0	1	14.2764	18.2594	149.0	191.0	8.75832	4.20583	0.0	1766.19	0	snp	1X	1	1.0	1	60	60	1.0	1
2490322	C	A	1.00531e-13		glnE	c.2032G>T	p.Val678Leu	1	327	327	0	1	0.134557	283	44	0	0.0	9622	1496	0	0.0	171	112	28	16	29.7202	10.1169	0.0	0.0	1	3.0103	13.5147	22.0	22.0	15.6443	90.859	0.0	1655.91	0	snp	1X	1	1.0	1	60	59.9682	1.0	0.992933
2661452	G	A	8331.22		mbtF	c.634C>T	p.Leu212Phe	1	426	426	1	1	0.821596	76	350	0	0.0	2584	11900	0	0.0	43	33	196	154	5.8675	13.9545	0.0	0.0	1	25.3454	4.83891	145.0	205.0	15.0216	3.12459	0.0	1918.33	0	snp	1X	1	1.0	1	60	60	1.0	1
3007339	A	G	4237.49		Rv2690c	c.1871T>C	p.Leu624Ser	1	467	467	1	1	0.648822	164	303	0	0.0	5576	10302	0	0.0	82	82	151	152	3.0103	3.01747	0.0	0.0	1	3.59079	6.39992	156.0	147.0	18.8413	4.91696	0.0	975.718	0	snp	1X	1	1.0	1	60	59.7073	1.0	1
3499372	T	C	6608.71		devR	c.544A>G	p.Lys182Glu	1	502	502	1	1	0.715139	143	359	0	0.0	4862	12206	0	0.0	75	68	166	193	3.75437	7.41978	0.0	0.0	1	5.19387	9.70694	189.0	170.0	3.30668	9.70694	0.0	1521.71	0	snp	1X	1	1.0	1	60	60	1.0	1
503895	G	A	2.47156e-15		lpqL	c.400G>A	p.Gly134Ser	1	301	301	0	1	0.0697674	280	21	0	0.0	9520	714	0	0.0	137	143	8	13	3.28949	5.59539	0.0	0.0	1	8.07707	5.523	7.0	14.0	3.1137	13.0611	0.0	1819.18	0	snp	1X	1	1.0	1	60	59.8929	1.0	1
2524682	G	A	6.06321e-14		glpD1	c.110C>T	p.Thr37Ile	1	262	262	0	1	0.0648855	245	17	0	0.0	8330	578	0	0.0	115	130	9	8	5.00451	3.13803	0.0	0.0	1	4.1599	9.47154	7.0	10.0	3.13803	3.44459	0.0	1600.22	0	snp	1X	1	1.0	1	60	59.9388	1.0	1
3423249	C	G	0		Rv3060c-fadE22	n.3423249C>G		1	76	76	0	1	0.0789474	70	6	0	0.0	2380	204	0	0.0	34	36	4	2	3.13438	4.45795	0.0	0.0	1	16.0391	155.013	0.0	6.0	4.45795	3.13438	0.0	403.965	0	snp	1X	1	1.0	1	56	58.8	1.0	0.985714
3499366	A	G	2.20595e-14		devR	c.550T>C	p.Tyr184His	1	346	346	0	1	0.066474	323	23	0	0.0	10982	782	0	0.0	156	167	9	14	3.82376	5.3706	0.0	0.0	1	3.10471	16.624	12.0	11.0	3.86001	3.07081	0.0	2106.54	0	snp	1X	1	1.0	1	60	59.9598	1.0	1
4380693	C	T	4.71315e-14		eccB2	c.1248G>A	p.Ser416Ser	1	264	264	0	1	0.0757576	244	20	0	0.0	8296	680	0	0.0	97	147	10	10	25.259	3.0103	0.0	0.0	1	3.44459	14.544	11.0	9.0	13.8677	3.33068	0.0	1568.16	0	snp	1X	1	1.0	1	60	59.6967	1.0	1
4393782	G	A	0		mutT4	c.334G>A	p.Glu112Lys	1	244	244	0	1	0.110656	217	27	0	0.0	7378	918	0	0.0	111	106	11	16	3.26047	5.02092	0.0	0.0	1	9.52472	6.62275	9.0	18.0	16.6021	3.02031	0.0	1339.36	0	snp	1X	1	1.0	1	60	59.9954	1.0	1
1753519	G	C	6700		fadD11.1	c.10G>C	p.Ala4Pro	1	240	272.429	0	1	0.0541667	1	13	0.5	0.5,0	30	7616,442	6	6,0	0	1	5	8	5.18177	53.2644,4.51363	0,0	0,0	1,1	15.5738,31.2394	5.18177	130,0	94,13	10.6105,4.51363	5.18177	0,0	1473.73	0	snp	1M1I6M,1X6M	2	3,3	1	60	60	0.995536,1	1
3007645	G	T	6146.37		Rv2690c	c.1565C>A	p.Thr522Lys	1	353	353	1	1	0.784703	75	277	0	0.0	2550	9418	0	0.0	35	40	129	148	3.73412	5.84027	0.0	0.0	1	9.60311	3.27088	124.0	153.0	20.3272	4.429	0.0	1415.25	0	snp	1X	1	2.0	1	60	60	1.0	1
448783	C	T	1.20564e-15		Rv0372c	c.603G>A	p.Glu201Glu	1	247	247	0	1	0.303644	172	75	0	0.0	5848	2550	0	0.0	68	104	42	33	19.3721	5.35549	0.0	0.0	1	5.35549	11.5447	33.0	42.0	18.3264	21.2406	0.0	676.643	0	snp	1X	1	1.0	1	60	59.9302	1.0	0.994186
1872183	C	T	0		argG	c.821C>T	p.Ala274Val	1	215	215	0	1	0.204651	171	44	0	0.0	5814	1496	0	0.0	62	109	11	33	31.0617	26.8965	0.0	0.0	1	3.79993	20.3948	20.0	24.0	4.78696	6.68022	0.0	887.358	0	snp	1X	1	1.0	1	60	60	1.0	1
2594507	C	G	0		rocD2	c.193G>C	p.Gly65Arg	1	228	228	0	1	0.254386	170	58	0	0.0	5780	1972	0	0.0	96	74	30	28	9.19261	3.16006	0.0	0.0	1	3.60933	6.28028	31.0	27.0	5.40641	4.84966	0.0	785.408	0	snp	1X	1	1.0	1	60	60	0.982759	0.994118
3256451	C	A	0		ppsC	c.767C>A	p.Ser256*	1	254	254	0	1	0.393701	154	100	0	0.0	5236	3396	0	0.0	86	68	57	43	7.57885	7.26639	0.0	0.0	1	3.79203	3.23591	53.0	47.0	4.40004	6.62002	0.0	379.874	0	snp	1X	1	1.0	1	60	59.7792	1.0	1
3902974	T	C	0		Rv3483c-cpsA	n.3902974T>C		1	232	232	0	1	0.310345	160	72	0	0.0	5440	2448	0	0.0	83	77	37	35	3.49888	3.13094	0.0	0.0	1	4.09604	3.87889	33.0	39.0	4.9405	5.67035	0.0	618.443	0	snp	1X	1	1.0	1	60	60	1.0	1
2873110	G	C	4547.43		Rv2553c	c.156C>G	p.Val52Val		166				0.0662651		11									4	7																1X				60
3517187	G	A	0		nuoG	c.442G>A	p.Ala148Thr	1	245	245	0	1	0.0897959	222	22	0	0.0	7548	748.0	0	0.0	108	114	13	9	3.36243	4.58955	0.0	0.0	1.0	6.56362	27.4638	14.0	8.0	17.2236	3.36243	0.0	1403.8	0	snp	1X	1	2.0	1	60	59.8739	1.0	1
178085	C	T	6.60564e-14		PE1	c.1225G>A	p.Val409Ile	1	573	573	0	1	0.104712	513	60	0	0.0	17442	2040	0	0.0	253	260	32	28	3.21771	3.58936	0.0	0.0	1	8.22183	28.1071	24.0	36.0	3.58936	8.19559	0.0	3181.58	0	snp	1X	1	1.0	1	60	59.8986	1.0	0.998051
3499384	C	T	1539.54		devR	c.532G>A	p.Glu178Lys	1	552	552	1	1	0.54529	251	301	0	0.0	8534	10234	0	0.0	106	145	147	154	16.1689	3.3638	0.0	0.0	1	28.1229	27.3118	180.0	121.0	5.61462	3.08816	0.0	354.493	0	snp	1X	1	1.0	1	60	59.8406	0.996678	1
3517187	G	A	1.84669e-13		nuoG	c.442G>A	p.Ala148Thr	1	532	532	0	1	0.144737	455	77	0	0.0	15470	2618	0	0.0	237	218	39	38	4.73316	3.0385	0.0	0.0	1	15.4469	39.1331	49.0	28.0	3.71532	5.53493	0.0	2653.55	0	snp	1X	1	1.0	1	60	59.9978	1.0	1
410009	T	C	3755.15		iniB	c.648T>C	p.Val216Val		148				0.162162		24									12	12																1X				60
2591484	G	A	1336.25		uspC	c.967G>A	p.Gly323Ser	1	546	546	1	1	0.538462	252	294	0	0.0	8568	9992.0	0	0.0	139	113	119	175	8.83536	26.1727	0.0	0.0	1.0	14.8278	75.9442	127.0	167.0	3.03984	3.872	0.0	307.683	0	snp	1X	1	1.0	1	60	59.2302	1.0	0.68254
2592310	G	A	2572.07		Rv2319c	c.417C>T	p.Ile139Ile	1	493	493	1	1	0.578093	208	285	0	0.0	7072	9690.0	0	0.0	95	113	182	103	6.39279	50.5617	0.0	0.0	1.0	37.2129	263.629	109.0	176.0	7.7723	7.18621	0.0	592.242	0	snp	1X	1	1.0	1	59.9298	58.2163	0.996491	0.610577
3717105	C	T	4960.25		sugI	c.16C>T	p.Gln6*	1	353	353	1	1	0.730878	95	258	0	0.0	3230	8772.0	0	0.0	32	63	106	152	24.9765	20.8197	0.0	0.0	1.0	6.37692	11.2619	139.0	119.0	33.3099	4.86177	0.0	1142.14	0	snp	1X	1	1.0	1	60	60	1.0	0.989474
295557	C	A	4.42388e-14		fadE5	c.77G>T	p.Gly26Val	1	253	253	0	1	0.110672	225	28	0	0.0	7650	952.0	0	0.0	71	154	5	23	69.496	28.1373	0.0	0.0	1.0	18.2106	22.5536	7.0	21.0	4.25114	13.5202	0.0	1371.69	0	snp	1X	1	1.0	1	60	59.9289	1.0	1
410009	T	C	2614.76		iniB	c.648T>C	p.Val216Val		98				0.112245		11									5	6																1X				60
526346	T	C	1.79606e-14		moeA2	c.1015A>G	p.Thr339Ala	1	259	259	0	1	0.0694981	241	18	0	0.0	8194	612.0	0	0.0	106	135	7	11	10.5879	4.9405	0.0	0.0	1.0	7.35324	45.9081	12.0	6.0	4.9405	8.64171	0.0	1555.68	0	snp	1X	1	1.0	1	60	60	1.0	1
1296200	T	G	3.49569e-14		lpqW	c.49_53delTTGGTinsGTGGG	p.LeuVal17ValGly	1	217	217.2	0	1	0.0737327	201	16	0	1.0	6770	540.0	0	26.0	79	122	8	8	22.9857	3.0103	0.0	0.0	1.0	7.89611	6.13247	5.0	11.0	7.89611	33.3569	0.0	1276.65	0	complex	1X3M1X	1	1.0	5	60	59.8806	1.0	0.995025
1296204	T	G	3.49569e-14		lpqW	c.49_53delTTGGTinsGTGGG	p.LeuVal17ValGly	1	217	217.2	0	1	0.0737327	201	16	0	1.0	6770	540.0	0	26.0	79	122	8	8	22.9857	3.0103	0.0	0.0	1.0	7.89611	6.13247	5.0	11.0	7.89611	33.3569	0.0	1276.65	0	complex	1X3M1X	1	1.0	5	60	59.8806	1.0	0.995025
2591484	G	A	1.47542e-13		uspC	c.967G>A	p.Gly323Ser	1	458	458	0	1	0.491266	233	225	0	0.0	7922	7650.0	0	0.0	129	104	82	143	8.83507	38.9216	0.0	0.0	1.0	5.18177	37.6886	105.0	120.0	8.11567	10.8481	0.0	55.0367	0	snp	1X	1	1.0	1	60	59.794	1.0	0.67382
2592310	G	A	4021.93		Rv2319c	c.417C>T	p.Ile139Ile	1	431	431	1	1	0.647332	152	279	0	0.0	5168	9482.0	0	0.0	82	70	178	101	5.06748	49.156	0.0	0.0	1.0	33.9012	215.643	108.0	171.0	40.0654	9.92473	0.0	926.084	0	snp	1X	1	1.0	1	60	58.0395	1.0	0.519737
3626075	A	G	3.35104e-14		mtrB	c.539T>C	p.Leu180Pro	1	260	260	0	1	0.0769231	240	20	0	0.0	8160	680.0	0	0.0	110	130	6	14	6.62942	9.95901	0.0	0.0	1.0	4.74748	27.4756	12.0	8.0	4.74748	5.32654	0.0	1541.2	0	snp	1X	1	1.0	1	60	59.9417	1.0	1
33207	G	C	6200		Rv0029-Rv0030	n.33207G>C		1	237	344.25	0	1	0.0506329	7	12	0	0,0,0	238	238,7174,408	0	0,0,0	7	0	6	6	18.2106	18.2106,6.72547,3.0103	0,0,0	0,0,0	1,1,1	18.2106,52.0074,14.5915	18.2106	0,140,2	7,71,10	18.2106,3.26758,5.9056	18.2106	0,0,0	1388.36	0	snp	1M1I3M,1M2I3M,1X3M	3	3,3,3	1	60	60	1,1,1	1
410009	T	C	3520.39		iniB	c.648T>C	p.Val216Val		139				0.151079		21									9	12																1X				60
549637	G	A	5159.58		Rv0457c-Rv0458	n.549637G>A		1	295	295	1	1	0.789831	62	233	0	0.0	2108	7922	0	0.0	27	35	134	99	5.25182	14.4268	0.0	0.0	1	49.9905	3.57068	81.0	152.0	10.8481	4.27115	0.0	1188.04	0	snp	1X	1	1.0	1	60	60	1.0	1
2591484	G	A	1118.7		uspC	c.967G>A	p.Gly323Ser	1	430	430	1	1	0.54186	197	233	0	0.0	6698	7922	0	0.0	118	79	78	155	19.7758	58.2664	0.0	0.0	1	15.7689	61.7503	98.0	135.0	3.09418	8.84131	0.0	257.59	0	snp	1X	1	1.0	1	60	59.4416	1.0	0.725888
2592310	G	A	2673.24		Rv2319c	c.417C>T	p.Ile139Ile	1	415	415	1	1	0.59759	167	248	0	0.0	5678	8432	0	0.0	77	90	142	106	5.20778	14.358	0.0	0.0	1	53.5846	239.987	86.0	162.0	23.184	4.58364	0.0	615.536	0	snp	1X	1	1.0	1	60	58.5449	1.0	0.658683
33207	G	C	7300		Rv0029-Rv0030	n.33207G>C		1	277	403.25	0	1	0.0505415	6	14	0	0,0,0	204	306,8398,476	0	0,0,0	4	2	7	7	4.45795	14.8328,3.01909,3.0103	0,0,0	0,0,0	1,1,1	22.5536,55.1344,25.3454	16.0391	0,162,1	9,85,13	14.8328,3.01909,3.63072	4.45795	0,0,0	1630.39	0	snp	1M1I3M,1M2I3M,1X3M	3	4,4,4	1	60	60	1,1,1	1
66184	C	T	0		celA1	c.633C>T	p.Ala211Ala	1	249	249	0	1	0.0843373	228	21	0	0.0	7752	714	0	0.0	126	102	10	11	8.49612	3.1137	0.0	0.0	1	3.94093	10.4771	9.0	12.0	8.07707	5.44844	0.0	1452.12	0	snp	1X	1	1.0	1	60	59.9123	1.0	1
410009	T	C	3812.19		iniB	c.648T>C	p.Val216Val		149				0.154362		23									12	11																1X				60
2591484	G	A	1149.08		uspC	c.967G>A	p.Gly323Ser	1	508	508	1	1	0.537402	235	273	0	0.0	7990	9282	0	0.0	138	97	95	178	18.5433	57.8062	0.0	0.0	1	4.35454	30.9622	130.0	143.0	4.79998	3.24131	0.0	264.586	0	snp	1X	1	1.0	1	60	59.7362	1.0	0.723404
2592310	G	A	2887.71		Rv2319c	c.417C>T	p.Ile139Ile	1	447	447	1	1	0.595078	181	266	0	0.0	6154	9044	0	0.0	77	104	156	110	11.7562	20.2841	0.0	0.0	1	21.8188	276.556	109.0	157.0	11.3697	5.03781	0.0	664.919	0	snp	1X	1	1.0	1	60	58.663	1.0	0.696133
3717108	C	A	0		sugI	c.19C>A	p.Pro7Thr	1	338	338	0	1	0.100592	304	34	0	0.0	10336	1156	0	0.0	143	161	15	19	5.32463	4.03217	0.0	0.0	1	9.39698	3.12459	22.0	12.0	12.2071	15.6106	0.0	1898.81	0	snp	1X	1	1.0	1	60	59.9408	1.0	1
3886335	G	T	0		mhpE	c.749C>A	p.Ala250Glu	1	314	314	0	1	0.11465	277	36	0	0.0	9418	1224	0	0.0	132	145	17	19	4.33513	3.25157	0.0	0.0	1	6.8707	3.01814	14.0	22.0	3.25157	4.33513	0.0	1694.85	0	snp	1X	1	2.0	1	60	60	1.0	1
410009	T	C	3726.4		iniB	c.648T>C	p.Val216Val		144				0.145833		21									13	8																1X				60
1667770	C	T	4.31541e-14		ripA	c.781C>T	p.Arg261Cys	1	316	316	0	1	0.0727848	293	23	0	0.0	9962	782.0	0	0.0	145	148	11	12	3.077	3.10471	0.0	0.0	1.0	3.10471	8.41304	11.0	12.0	5.3706	6.93081	0.0	1896.39	0	snp	1X	1	1.0	1	60	59.9454	1.0	0.993174
2591484	G	A	661.696		uspC	c.967G>A	p.Gly323Ser	1	540	540	1	1	0.52037	259	281	0	0.0	8806	9554.0	0	0.0	145	114	106	175	11.0674	39.8017	0.0	0.0	1.0	17.2987	47.689	119.0	162.0	20.0807	4.42721	0.0	152.361	0	snp	1X	1	1.0	1	59.9359	59.4093	1.0	0.671815
2592310	G	A	4014.8		Rv2319c	c.417C>T	p.Ile139Ile	1	535	535	1	1	0.614953	206	329	0	0.0	7004	11186.0	0	0.0	100	106	196	133	3.38978	29.2066	0.0	0.0	1.0	55.2906	300.523	120.0	209.0	22.976	5.70883	0.0	924.442	0	snp	1X	1	1.0	1	59.997	58.2379	1.0	0.597087
3717105	C	T	8.84775e-14		sugI	c.16C>T	p.Gln6*	1	382	382	0	1	0.306283	264	117	0	0.0	8976	3976.0	0	0.0	98	166	56	61	41.044	3.47429	0.0	0.0	1.0	3.02886	3.1419	58.0	59.0	25.7458	25.2514	0.0	1025.91	0	snp	1X	1	2.0	1	60	59.875	1.0	1
410009	T	C	4200		iniB	c.648T>C	p.Val216Val	1	158	40.2143	0	1	0.113924	0	18	14	3,14	0	4760,612	473.333	99.3333,473.333	0	0	11	7	0	3.0103,4.9405	0,0	0,0	1,1	3.0103,42.0968	0	70,18	70,0	6.98099,4.9405	0	0,0	866.814	0	snp	1M12D1M,3M1X10M	2	2,2	1	60	0	1,1	0
2591484	G	A	855.806		uspC	c.967G>A	p.Gly323Ser	1	519	519	1	1	0.526012	246	273	0	0.0	8364	9279	0	0.0	130	116	99	174	4.74042	47.7522	0.0	0.0	1	13.8995	77.7231	118.0	155.0	3.40005	12.0493	0.0	197.057	0	snp	1X	1	1.0	1	59.9377	59.4512	0.996337	0.626016
2592310	G	A	2560.47		Rv2319c	c.417C>T	p.Ile139Ile	1	460	460	1	1	0.584783	191	269	0	0.0	6494	9146	0	0.0	87	104	170	99	6.29593	43.7032	0.0	0.0	1	58.621	262.234	93.0	176.0	37.1161	9.02448	0.0	589.569	0	snp	1X	1	1.0	1	59.9405	58.2723	1.0	0.617801
2687840	T	C	5.12301e-14		che1	c.713T>C	p.Leu238Pro	1	262	262	0	1	0.240458	199	63	0	0.0	6766	2142	0	0.0	100	99	35	28	3.02121	4.69922	0.0	0.0	1	4.69922	3.10851	28.0	35.0	7.18091	14.8934	0.0	955.144	0	snp	1X	1	1.0	1	60	59.9397	1.0	0.994975
3473998	G	A	7831.59		prfB-fprA	n.3473998G>A			282				0.0602837		17									2	15																1X				60
3717105	C	T	2810.61		sugI	c.16C>T	p.Gln6*	1	387	387	1	1	0.620155	147	240	0	0.0	4998	8156	0	0.0	55	92	98	142	23.2331	20.5268	0.0	0.0	1	5.32654	9.52472	128.0	112.0	44.8473	10.8246	0.0	647.167	0	snp	1X	1	1.0	1	60	60	1.0	1
4266734	G	T	3863.82		fbpA-aftB	n.4266734G>T		1	275	275	1	1	0.730909	73	201	0	0.0	2482	6834	0	0.0	39	34	118	83	3.75395	16.2444	0.0	0.0	1	33.3569	3.27802	74.0	127.0	5.44105	3.04005	0.0	889.678	0	snp	1X	1	2.0	1	60	59.8904	1.0	1
483292	A	T	0		mmpS1	c.365T>A	p.Ile122Asn	1	208	208	0	1	0.0673077	194	14	0	0.0	6596	476	0	0.0	88	106	10	4	6.63688	8.59409	0.0	0.0	1	33.4109	424.276	0.0	14.0	8.59409	6.63688	0.0	1140.09	0	snp	1X	1	1.0	1	57.8571	58.8454	0.857143	0.603093
298048	C	T	4.15625e-13		Rv0246	c.1240C>T	p.Pro414Ser	1	425	425	0	1	0.390588	259	166	0	0.0	8806	5644	0	0.0	144	115	92	74	10.0613	7.2486	0.0	0.0	1	3.06262	4.42721	84.0	82.0	5.57421	3.42112	0.0	653.527	0	snp	1X	1	1.0	1	60	59.8456	1.0	1
1843570	T	G	0		Rv1637c	c.123A>C	p.Thr41Thr	1	253	253	0	1	0.055336	239	14	0	0.0	8126	476	0	0.0	133	106	11	3	9.63375	12.937	0.0	0.0	1	33.4109	62.6213	0.0	14.0	12.937	5.63606	0.0	1576.75	0	snp	1X	1	1.0	1	60	59.7406	1.0	0.991632
2722726	C	A	0		Rv2425c	c.583G>T	p.Ala195Ser	1	329	329	0	1	0.0668693	307	22	0	0.0	10438	748	0	0.0	125	182	11	11	25.9911	3.0103	0.0	0.0	1	3.0103	3.58323	11.0	11.0	3.40511	4.60177	0.0	1997.78	0	snp	1X	1	1.0	1	60	59.9642	1.0	1
3719463	A	C	3.07384e-14		nagA	c.869A>C	p.Glu290Ala	1	292	292	0	1	0.0924658	265	27	0	0.0	9010	918	0	0.0	129	136	15	12	3.41182	3.73412	0.0	0.0	1	3.09072	7.34505	14.0	13.0	5.02092	3.01849	0.0	1672.53	0	snp	1X	1	1.0	1	60	60	1.0	0.996226
2873110	G	C	4967.67		Rv2553c	c.156C>G	p.Val52Val		178				0.0561798		10									5	5																1X				56
3282619	G	A	7.83587e-15		mas	c.97C>T	p.Arg33Cys	1	316	316	0	1	0.10443	283	33	0	0.0	9622	1122.0	0	0.0	124	159	17	16	12.4098	3.0761	0.0	0.0	1.0	4.65535	14.681	19.0	14.0	8.34028	3.93874	0.0	1754.23	0	snp	1X	1	1.0	1	60	59.9717	1.0	1
3522824	C	T	3.20041e-14		nuoL	c.591C>T	p.Ser197Ser	1	307	307	0	1	0.0814332	282	25	0	0.0	9588	850.0	0	0.0	137	145	11	14	3.50312	3.79203	0.0	0.0	1.0	3.79203	28.914	14.0	11.0	5.18177	10.8954	0.0	1799.52	0	snp	1X	1	1.0	1	60	59.9574	1.0	1
2592310	G	A	2073.34		Rv2319c	c.417C>T	p.Ile139Ile	1	442	442	1	1	0.570136	190	252	0	0.0	6460	8568	0	0.0	81	109	159	93	11.9705	40.5458	0.0	0.0	1	26.3105	208.226	100.0	152.0	7.18091	7.58182	0.0	477.404	0	snp	1X	1	1.0	1	60	58.5947	1.0	0.678947
4036746	C	G	2400		PE_PGRS59	c.1305G>C	p.Pro435Pro	1	99	34.0909	0	1	0.171717	1	17	5.16667	4.66667,5.16667	32	2720,578	168.333	151.333,168.333	1	0	7	10	5.18177	6.91895,4.1599	0,0	0,0	1,1	18.6449,39.9253	5.18177	28,17	52,0	18.6449,4.1599	5.18177	0,0	443.909	0	snp	1M9D1M,9M1X1M	2	3,3	1	60	60	1,1	1
967959	A	C	1.34524e-13		cspB	c.62A>C	p.Glu21Ala	1	286	286	0	1	0.283217	205	81	0	0.0	6970	2754	0	0.0	95	110	40	41	5.39362	3.03711	0.0	0.0	1	6.2541	6.07155	35.0	46.0	7.5409	39.883	0.0	863.989	0	snp	1X	1	1.0	1	60	60	1.0	1
1337402	A	C	0		Rv1194c	c.1112T>G	p.Leu371Arg	1	370	370	0	1	0.186486	301	69	0	0.0	10234	2346	0	0.0	159	142	35	34	5.0952	3.04177	0.0	0.0	1	3.04177	21.7744	35.0	34.0	3.29354	8.26945	0.0	1625.99	0	snp	1X	1	1.0	1	60	59.9934	1.0	0.996678
1337664	G	T	4162.56		Rv1194c	c.850C>A	p.Arg284Ser	1	321	321	1	1	0.713396	92	229	0	0.0	3128	7786	0	0.0	37	55	94	135	10.6577	18.9502	0.0	0.0	1	9.92298	5.3706	101.0	128.0	15.9917	6.40913	0.0	958.465	0	snp	1X	1	1.0	1	60	59.8043	1.0	1
1338877	C	T	0		Rv1194c-PE13	n.1338877C>T		1	387	387	0	1	0.0594315	364	23	0	0.0	12376	782	0	0.0	169	195	13	10	7.04303	3.86001	0.0	0.0	1	3.86001	9.11906	13.0	10.0	3.86001	43.1229	0.0	2386.72	0	snp	1X	1	1.0	1	60	60	1.0	0.997253
1406066	C	G	4.33994e-15		Rv1257c	c.19G>C	p.Ala7Pro	1	330	330	0	1	0.0727273	306	24	0	0.0	10404	816	0	0.0	133	173	14	10	14.3644	4.45795	0.0	0.0	1	3.37221	3.03869	13.0	11.0	6.26751	3.0103	0.0	1981.03	0	snp	1X	1	1.0	1	60	60	1.0	0.996732
1558625	T	C	4929.3		carB	c.1525T>C	p.Leu509Leu	1	347	347	1	1	0.731988	93	254	0	0.0	3162	8636	0	0.0	41	52	117	137	5.83555	6.42994	0.0	0.0	1	3.0103	25.4488	127.0	127.0	15.3552	4.15441	0.0	1135.01	0	snp	1X	1	1.0	1	60	60	0.996063	1
2592310	G	A	2188.66		Rv2319c	c.417C>T	p.Ile139Ile	1	537	537	1	1	0.560521	236	301	0	0.0	8024	10234	0	0.0	101	135	178	123	13.6468	24.8332	0.0	0.0	1	28.1229	226.93	121.0	180.0	26.4492	4.81373	0.0	503.958	0	snp	1X	1	1.0	1	60	57.7373	1.0	0.665254
2873110	G	C	5290.43		Rv2553c	c.156C>G	p.Val52Val		193				0.0880829		17									11	6																1X				60
2999073	A	G	0		dxs1	c.896T>C	p.Val299Ala	1	378	378	0	1	0.0529101	358	20	0	0.0	12172	680	0	0.0	162	196	13	7	10.0221	6.91895	0.0	0.0	1	3.0103	4.97554	10.0	10.0	3.44459	4.97554	0.0	2374.88	0	snp	1X	1	1.0	1	60	59.9497	0.95	1
3031496	A	G	8.44493e-16		Rv2719c	c.42T>C	p.Asn14Asn	1	314	314	0	1	0.0605096	295	19	0	0.0	10030	646	0	0.0	144	151	7	12	3.37099	5.8675	0.0	0.0	1	3.12459	14.2063	10.0	9.0	4.03889	5.66759	0.0	1937.18	0	snp	1X	1	1.0	1	60	59.8576	1.0	1
3274952	T	G	0		papA5	c.4T>G	p.Phe2Val	1	384	384	0	1	0.299479	269	115	0	0.0	9146	3910	0	0.0	148	121	59	56	8.89507	3.18024	0.0	0.0	1	3.02918	6.57022	57.0	58.0	3.48236	4.37453	0.0	1080.92	0	snp	1X	1	1.0	1	60	59.9257	1.0	1
3473998	G	A	9200		prfB-fprA	n.3473998G>A		1	332	433.333	0	1	0.0753012	0	25	0	0,0	0	10336,850	0	0,0	0	0	2	23	0	19.4678,41.3151	0,0	0,0	1,1	36.0395,57.2971	0	118,25	186,0	32.268,41.3151	0	0,0	1978.37	0	snp	1M1I2M,2M1X	2	3,3	1	59.04	0	0.996711,1	0
3640256	T	G	3100.32		whiB2-fbiA	n.3640256T>G		1	378	378	1	1	0.640212	136	242	0	0.0	4624	8228	0	0.0	75	61	155	87	6.13977	44.5016	0.0	0.0	1	85.7057	49.5692	73.0	169.0	89.1872	28.557	0.0	713.876	0	snp	1X	1	1.0	1	60	60	1.0	1
3640408	T	G	2.57962e-14		whiB2-fbiA	n.3640408T>G		1	457	457	0	1	0.293217	323	134	0	0.0	10982	4556	0	0.0	149	174	64	70	7.21207	3.59368	0.0	0.0	1	7.15878	3.07081	59.0	75.0	5.34382	4.9532	0.0	1330.01	0	snp	1X	1	1.0	1	59.9925	59.8947	1.0	1
3835974	C	A	0		groEL1	c.918G>T	p.Val306Val	1	277	277	0	1	0.296029	195	82	0	0.0	6630	2788	0	0.0	92	103	38	44	4.35773	3.96363	0.0	0.0	1	6.82362	4.35773	47.0	35.0	4.70511	44.4464	0.0	785.827	0	snp	1X	1	1.0	1	60	59.9538	0.987805	1
4401357	C	T	0		Rv3912	c.488C>T	p.Pro163Leu	1	278	278	0	1	0.23741	212	66	0	0.0	7208	2244	0	0.0	88	124	40	26	16.285	9.45891	0.0	0.0	1	4.19474	3.17418	30.0	36.0	6.30041	13.4989	0.0	1023.17	0	snp	1X	1	1.0	1	60	59.6604	1.0	1
274135	T	C	309.24		Rv0228	c.1081T>C	p.Leu361Leu	1	13	13	1	1	0.923077	1	12	0	0.0	34	408	0	0.0	1	0	2	10	5.18177	14.5915	0.0	0.0	1	5.9056	5.18177	8.0	4.0	5.9056	5.18177	0.0	71.2051	0	snp	1X	1	1.0	1	60	60	1.0	1
2592310	G	A	2225.33		Rv2319c	c.417C>T	p.Ile139Ile	1	301	301	1	1	0.61794	115	186	0	0.0	3910	6324	0	0.0	46	69	114	72	12.9991	23.6043	0.0	0.0	1	29.9085	87.7733	69.0	117.0	3.19709	3.18024	0.0	512.4	0	snp	1X	1	1.0	1	60	58.1043	1.0	0.678261
2796131	G	C	2500		PE_PGRS42	c.1255C>G	p.Pro419Ala	1	94	102.818	0	1	0.0638298	2	6	0.5	0.5,3	68	2890,204	6	6,96	1	1	4	2	3.0103	7.3277,4.45795	0,0	0,0	1,1	3.64897,8.80089	7.35324	45,1	40,5	3.64897,8.80089	3.0103	0,0	553.861	0	snp	1M1I10M,1X10M	2	3,3	1	60	60	1,1	1
3338229	A	C	670.145		gpdA2	c.771T>G	p.Arg257Arg	1	29	29	1	1	0.931034	2	27	0	0.0	68	918	0	0.0	1	1	8	19	3.0103	12.7417	0.0	0.0	1	53.2759	3.0103	26.0	1.0	16.6021	7.35324	0.0	154.307	0	snp	1X	1	1.0	1	59.4815	60	1.0	1
360439	C	T	0		Rv0296c	c.717G>A	p.Pro239Pro	1	262	262	0	1	0.156489	221	41	0	0.0	7514	1394	0	0.0	128	93	28	13	15.0467	14.9269	0.0	0.0	1	5.60547	13.7105	17.0	24.0	18.3165	17.9551	0.0	1263.47	0	snp	1X	1	1.0	1	60	59.8914	1.0	1
2592310	G	A	2246.34		Rv2319c	c.417C>T	p.Ile139Ile	1	380	380	1	1	0.586842	156	223	0	0.0	5304	7582.0	0	0.0	71	85	139	84	5.73856	32.4664	0.0	0.0	1.0	17.8211	223.999	92.0	131.0	21.015	3.0103	0.0	517.24	0	snp	1X	1	2.0	1	59.9776	58.4167	1.0	0.653846
4036746	C	G	2639.44		PE_PGRS59	c.1305G>C	p.Pro435Pro		110				0.2		22									13	9																1X				59.0909
162087	C	T	0		ephF	c.317C>T	p.Ala106Val	1	232	232	0	1	0.258621	172	60	0	0.0	5848	2040.0	0	0.0	82	90	31	29	3.81829	3.15506	0.0	0.0	1.0	8.22183	4.27278	36.0	24.0	14.7363	5.48477	0.0	790.087	0	snp	1X	1	1.0	1	60	59.8372	1.0	0.994186
237572	T	C	0		Rv0200	c.367T>C	p.Ser123Pro	1	190	190	0	1	0.131579	165	25	0	0.0	5610	850.0	0	0.0	92	73	11	14	7.76122	3.79203	0.0	0.0	1.0	3.09716	3.02346	13.0	12.0	10.0459	19.1318	0.0	980.271	0	snp	1X	1	1.0	1	60	59.9515	1.0	1
1117516	G	C	0		arcA	c.332G>C	p.Ser111Thr	1	251	251	0	1	0.0796813	231	20	0	0.0	7854	680.0	0	0.0	131	100	10	10	12.044	3.0103	0.0	0.0	1.0	4.74748	9.86313	12.0	8.0	3.0103	4.14774	0.0	1479.03	0	snp	1X	1	1.0	1	60	59.9481	1.0	1
1358738	C	T	0		Rv1215c	c.707G>A	p.Arg236His	1	121	121	0	1	0.132231	105	16	0	0.0	3570	544.0	0	0.0	64	41	8	8	13.9504	3.0103	0.0	0.0	1.0	5.18177	13.9504	6.0	10.0	3.0103	15.9357	0.0	616.545	0	snp	1X	1	1.0	1	60	59.8952	1.0	0.980952
2104642	A	C	0		Rv1856c	c.182T>G	p.Leu61Arg	1	147	147	0	1	0.129252	128	19	0	0.0	4352	646.0	0	0.0	79	49	14	5	18.2785	12.2676	0.0	0.0	1.0	3.12459	16.3106	9.0	10.0	16.8392	86.137	0.0	743.599	0	snp	1X	1	1.0	1	60	59.9375	0.947368	1
2592310	G	A	2481.41		Rv2319c	c.417C>T	p.Ile139Ile	1	348	348	1	1	0.612069	135	213	0	0.0	4590	7242.0	0	0.0	56	79	126	87	11.5193	18.5164	0.0	0.0	1.0	40.9448	136.21	76.0	137.0	8.4033	3.15506	0.0	571.367	0	snp	1X	1	1.0	1	60	58.3111	1.0	0.681481
4036746	C	G	1873.7		PE_PGRS59	c.1305G>C	p.Pro435Pro		76				0.171053		13									5	8																1X				60
137278	A	G	0		gca-gmhA	n.137278A>G		1	374	374	0	1	0.0508021	355	19	0	0.0	12070	646	0	0.0	158	197	9	10	12.314	3.12459	0.0	0.0	1	3.12459	3.31002	10.0	9.0	4.03889	15.3969	0.0	2357.4	0	snp	1X	1	1.0	1	60	59.9155	1.0	1
1350707	G	A	0		fadD6	c.1376G>A	p.Gly459Asp	1	308	308	0	1	0.0649351	288	20	0	0.0	9792	680	0	0.0	144	144	9	11	3.0103	3.44459	0.0	0.0	1	6.91895	61.3988	7.0	13.0	4.74748	3.49285	0.0	1871.35	0	snp	1X	1	1.0	1	60	59.9861	1.0	0.996528
1895655	C	T	1.47065e-14		Rv1668c-Rv1669	n.1895655C>T		1	135	135	0	1	0.0666667	126	9	0	0.0	4284	306	0	0.0	80	46	2	7	22.9327	9.04217	0.0	0.0	1	22.5536	276.616	9.0	0.0	9.04217	22.9327	0.0	731.618	0	snp	1X	1	1.0	1	56.6667	58.2698	0.888889	0.706349
3707493	C	T	0		sdhB	c.722C>T	p.Ser241Phe	1	256	256	0	1	0.0585938	241	15	0	0.0	8194	506	0	0.0	105	136	7	8	11.6692	3.15506	0.0	0.0	1	6.62942	14.0479	10.0	5.0	20.5268	51.026	0.0	1577.74	0	snp	1X	1	1.0	1	60	59.8506	1.0	0.991701
237012	C	A	7.83521e-14		Rv0199	c.463C>A	p.Gln155Lys	1	409	409	0	1	0.305623	284	125	0	0.0	9656	4250	0	0.0	154	130	71	54	7.41441	8.03074	0.0	0.0	1	3.16665	3.49965	61.0	64.0	3.44459	7.41441	0.0	1117.79	0	snp	1X	1	1.0	1	60	59.8521	1.0	1
967959	A	C	0		cspB	c.62A>C	p.Glu21Ala	1	318	318	0	1	0.138365	274	44	0	0.0	9316	1496	0	0.0	135	139	21	23	3.1371	3.20771	0.0	0.0	1	3.0103	6.84604	22.0	22.0	12.6832	44.0939	0.0	1609.05	0	snp	1X	1	1.0	1	60	59.8285	1.0	1
1337664	G	T	0		Rv1194c	c.850C>A	p.Arg284Ser	1	360	360	0	1	0.447222	199	161	0	0.0	6766	5474	0	0.0	101	98	63	98	3.10851	19.5324	0.0	0.0	1	4.64228	3.10851	75.0	86.0	3.67118	10.9651	0.0	269.406	0	snp	1X	1	1.0	1	60	59.799	1.0	1
1338877	C	T	1.45373e-13		Rv1194c-PE13	n.1338877C>T		1	427	427	0	1	0.309133	295	132	0	0.0	10030	4488	0	0.0	126	169	64	68	16.6206	3.27351	0.0	0.0	1	12.4858	4.2543	54.0	78.0	5.37918	11.0263	0.0	1144.42	0	snp	1X	1	1.0	1	60	59.9729	1.0	1
1444377	A	G	2.2276e-13		Rv1290c	c.671T>C	p.Ile224Thr	1	382	382	0	1	0.332461	255	127	0	0.0	8670	4318	0	0.0	115	140	65	62	8.33254	3.16418	0.0	0.0	1	3.84811	28.7699	67.0	60.0	4.39525	3.70006	0.0	893.75	0	snp	1X	1	1.0	1	60	59.9843	1.0	1
1558625	T	C	3.84285e-13		carB	c.1525T>C	p.Leu509Leu	1	337	337	0	1	0.448071	186	151	0	0.0	6324	5134	0	0.0	76	110	68	83	16.5061	6.24594	0.0	0.0	1	11.9982	37.0534	88.0	63.0	7.1663	8.6608	0.0	237.648	0	snp	1X	1	1.0	1	60	59.9355	1.0	1
2592310	G	A	4180.87		Rv2319c	c.417C>T	p.Ile139Ile	1	568	568	1	1	0.610915	221	347	0	0.0	7514	11798	0	0.0	103	118	187	160	5.22108	7.57227	0.0	0.0	1	34.5561	310.839	138.0	209.0	3.7675	3.80618	0.0	962.681	0	snp	1X	1	1.0	1	59.9942	58.4118	1.0	0.58371
2625538	T	C	0		Rv2345	c.1718T>C	p.Ile573Thr	1	321	321	0	1	0.352025	208	113	0	0.0	7072	3842	0	0.0	90	118	42	71	11.1951	19.1714	0.0	0.0	1	11.4848	11.1951	67.0	46.0	4.56684	16.5402	0.0	667.482	0	snp	1X	1	1.0	1	59.7965	59.9567	1.0	1
2760287	T	C	0		mmuM	c.509T>C	p.Val170Ala	1	323	323	0	1	0.154799	273	50	0	0.0	9282	1700	0	0.0	137	136	27	23	3.01825	3.70517	0.0	0.0	1	7.35324	3.20915	30.0	20.0	3.70517	3.97275	0.0	1569.22	0	snp	1X	1	1.0	1	60	59.9744	1.0	0.996337
3099681	T	C	2.7634e-14		ltp1	c.489A>G	p.Glu163Glu	1	240	240	0	1	0.0625	225	15	0	0.0	7650	510	0	0.0	138	87	6	9	28.1125	4.31318	0.0	0.0	1	6.62942	7.26639	10.0	5.0	4.31318	17.6895	0.0	1466.34	0	snp	1X	1	1.0	1	60	59.9733	1.0	1
3274952	T	G	851.55		papA5	c.4T>G	p.Phe2Val	1	416	416	1	1	0.533654	194	222	0	0.0	6596	7548	0	0.0	109	85	112	110	9.45756	3.04943	0.0	0.0	1	6.17948	5.87575	102.0	120.0	14.3176	4.12962	0.0	196.077	0	snp	1X	1	1.0	1	60	60	1.0	0.994845
3640256	T	G	0		whiB2-fbiA	n.3640256T>G		1	381	381	0	1	0.472441	201	180	0	0.0	6834	6120	0	0.0	112	89	112	68	8.72527	26.3657	0.0	0.0	1	46.4397	24.8871	60.0	120.0	30.8051	63.7791	0.0	149.07	0	snp	1X	1	1.0	1	60	59.9104	1.0	1
3640408	T	G	0		whiB2-fbiA	n.3640408T>G		1	446	446	0	1	0.311659	307	139	0	0.0	10438	4726	0	0.0	123	184	65	74	29.3297	4.27569	0.0	0.0	1	3.02592	16.0886	69.0	70.0	7.52509	25.9911	0.0	1169.08	0	snp	1X	1	1.0	1	60	60	1.0	1
3995767	A	G	0		Rv3555c-fadA6	n.3995767A>G		1	392	392	0	1	0.160714	329	63	0	0.0	11186	2142	0	0.0	156	173	29	34	4.91776	3.872	0.0	0.0	1	7.18091	4.49535	37.0	26.0	3.04477	6.50182	0.0	1870.71	0	snp	1X	1	1.0	1	60	60	1.0	1
3008745	G	A	1.4e-14		Rv2690c	c.465C>T	p.Ile155Ile	1	239	235.8	0	1	0.0669456	223	16	0	0.0	7508	544	0	0.0	113	110	9	7	3.09794	3.55317	0.0	0.0	1	3.0103	7.30456	8.0	8.0	16.582	14.9388	0.0	1438.32	0	snp	1X2M1D1M	1	1.0	1	60	60	1.0	1
3473998	G	A	6200		prfB-fprA	n.3473998G>A		1	231	300.333	0	1	0.0909091	0	21	0	0,0	0	7038,714	0	0,0	0	0	2	19	0	20.6443,32.8939	0,0	0,0	1,1	50.1008,48.6112	0	70,21	137,0	37.093,32.8939	0	0,0	1311.52	0	snp	1M1I2M,2M1X	2	4,4	1	58.8571	0	0.995169,1	0
3527974	G	A	1300		PPE53	c.1190C>T	p.Thr397Ile	1	70	48.75	1	1	0.671429	0	47	5	0,5	0	782,1598	137	0,137	0	0	29	18	0	7.63648,8.60069	0,0	0,0	1,1	37.093,105.07	0	2,47	21,0	7.63648,8.60069	0	0,0	145.673	0	snp	1M30D1M,26M1X5M	2	2,2	1	60	0	1,1	0
3527982	G	C	0		PPE53	c.1182C>G	p.Ala394Ala	1	205	205	0	1	0.195122	165	40	0	0.0	5610	1360	0	0.0	93	72	26	14	8.81405	10.8276	0.0	0.0	1	89.8692	12.6043	40.0	0.0	10.8276	5.9714	0.0	903.342	0	snp	1X	1	1.0	1	60	60	1.0	1
3527991	G	A	1.09451e-13		PPE53	c.1173C>T	p.Phe391Phe	1	228	228	0	1	0.166667	190	38	0	0.0	6460	1292	0	0.0	104	86	25	13	6.71323	11.239	0.0	0.0	1	85.5263	10.7362	38.0	0.0	11.239	5.25035	0.0	1092.93	0	snp	1X	1	1.0	1	60	59.8158	1.0	1
3551140	C	T	4.2732e-14		Rv3183-Rv3184	n.3551140C>T		1	99	99	0	1	0.0808081	91	8	0	0.0	3094	272	0	0.0	56	35	5	3	13.5336	4.09604	0.0	0.0	1	20.3821	200.614	8.0	0.0	4.09604	13.5336	0.0	474.965	0	snp	1X	1	1.0	1	60	39.1758	0.375	0.208791
3796535	G	A	0		lytB1	c.903C>T	p.Arg301Arg	1	270	270	0	1	0.0592593	254	16	0	0.0	8636	544	0	0.0	135	119	6	10	5.19887	5.18177	0.0	0.0	1	7.89611	10.7045	11.0	5.0	16.582	7.93458	0.0	1673.57	0	snp	1X	1	1.0	1	60	60	0.4375	0.645669
1753519	G	C	5644.52		fadD11.1	c.10G>C	p.Ala4Pro		198				0.0505051		10									4	6																1X				60
3462159	A	G	2600		Rv3093c	c.606T>C	p.Arg202Arg	1	93	122	0	1	0.0645161	0	6	0	0,0	0	2958,204	0	0,0	0	0	3	3	0	33.5856,3.0103	0,0	0,0	1,1	3.63429,16.0391	0	46,6	41,0	18.61,3.0103	0	0,0	558.738	0	snp	1M5I14M,14M1X	2	2,2	1	60	0	1,1	0
1753519	G	C	7200		fadD11.1	c.10G>C	p.Ala4Pro	1	252	286.143	0	1	0.0555556	0	14	0.5	0.5,0	0	8092,476	6	6,0	0	0	5	9	0	87.0956,5.49198	0,0	0,0	1,1	5.346,33.4109	0	127,0	111,14	3.92268,5.49198	0	0,0	1562.17	0	snp	1M1I6M,1X6M	2	2,2	1	60	0	1,1	0
849333	A	G	0		PPE12	c.708T>C	p.Gly236Gly	1	410	410	0	1	0.353659	265	145	0	0.0	9010	4930	0	0.0	122	143	86	59	6.62396	13.9276	0.0	0.0	1	17.4019	10.885	57.0	88.0	19.3188	4.0018	0.0	851.026	0	snp	1X	1	1.0	1	60	59.9321	1.0	1
2613780	T	C	0		moeW	c.284A>G	p.Gln95Arg	1	586	586	0	1	0.131399	509	77	0	0.0	17306	2618	0	0.0	244	265	39	38	4.89167	3.0385	0.0	0.0	1	6.42261	3.11695	33.0	44.0	26.7273	3.01457	0.0	3045.87	0	snp	1X	1	1.0	1	60	59.9784	1.0	1
758400	G	T	0		atsD	c.2264G>T	p.Arg755Leu	1	283	283	0	1	0.0530035	268	15	0	0.0	9112	510	0	0.0	130	138	6	9	3.52886	4.31318	0.0	0.0	1	3.15506	12.3768	7.0	8.0	3.15506	3.04271	0.0	1775.73	0	snp	1X	1	1.0	1	60	59.8955	1.0	1
1894300	G	C	2900		Rv1668c	c.1043C>G	p.Pro348Arg	1	107	437	0	1	0.0560748	0	6	0	0,0	0	3326,204	0	0,0	0	0	2	4	0	67.6227,4.45795	0,0	0,0	1,1	13.7347,8.80089	0	60,1	38,5	3.80798,8.80089	0	0,0	627.189	0	snp	1M10I2M,1X2M	2	4,4	1	60	0	1,1	0
3286498	G	A	0		mmpL7	c.1429G>A	p.Val477Ile	1	272	272	0	1	0.0514706	258	14	0	0.0	8772	476	0	0.0	151	107	6	8	19.3048	3.63072	0.0	0.0	1	3.0103	5.16494	7.0	7.0	3.0103	12.7398	0.0	1707.7	0	snp	1X	1	1.0	1	60	59.8062	1.0	1
3480374	G	T	0		Rv3113	c.301G>T	p.Gly101*	1	142	142.25	0	1	0.0633803	133	9	3	8.0	4448	306	0	272.0	88	45	2	7	33.1987	9.04217	0.0	0.0	1	22.5536	291.816	9.0	0.0	9.04217	33.1987	0.0	756.911	0	snp	1X1M1D5M	1	1.0	1	55.5556	58.4737	1.0	0.691729
2796131	G	C	3000		PE_PGRS42	c.1255C>G	p.Pro419Ala	1	108	117.182	0	1	0.0648148	0	7	0	0,0	0	3434,238	0	0,0	0	0	5	2	0	4.75178,5.80219	0,0	0,0	1,1	6.64375,10.7656	0	57,1	44,6	12.4917,10.7656	0	0,0	658.71	0	snp	1M1I10M,1X10M	2	2,2	1	60	0	1,1	0
3286498	G	A	2.16978e-14		mmpL7	c.1429G>A	p.Val477Ile	1	231	231	0	1	0.147186	197	34	0	0.0	6698	1156	0	0.0	107	90	26	8	6.19586	23.7032	0.0	0.0	1	12.2071	3.28587	23.0	11.0	4.03217	3.90314	0.0	1151.62	0	snp	1X	1	1.0	1	60	59.8782	1.0	1
4101430	G	A	3.86936e-14		Rv3662c	c.606C>T	p.Pro202Pro	1	222	222	0	1	0.121622	195	27	0	0.0	6630	918	0	0.0	83	112	12	15	12.3755	3.73412	0.0	0.0	1	9.52472	16.6516	18.0	9.0	3.09072	7.92117	0.0	1175.42	0	snp	1X	1	1.0	1	60	59.8974	1.0	1
483292	A	T	1.53692e-14		mmpS1	c.365T>A	p.Ile122Asn	1	194	194	0	1	0.056701	183	11	0	0.0	6222	374	0	0.0	74	109	9	2	17.5461	12.6832	0.0	0.0	1	26.8965	400.39	0.0	11.0	12.6832	17.5461	0.0	1085.79	0	snp	1X	1	1.0	1	60	58.918	0.818182	0.68306
1454523	T	G	0		rho	c.1320T>G	p.Asp440Glu	1	304	304	0	1	0.0526316	287	16	0	0.0	9758	544	0	0.0	134	153	8	8	5.74166	3.0103	0.0	0.0	1	3.55317	12.2788	7.0	9.0	7.89611	12.2788	0.0	1900.85	0	snp	1X	1	2.0	1	60	60	1.0	1
3447520	G	T	0		virS	c.907C>A	p.Gln303Lys	1	287	287	0	1	0.390244	175	112	0	0.0	5950	3808	0	0.0	98	77	47	65	8.48241	9.29206	0.0	0.0	1	6.81038	12.056	63.0	49.0	7.97367	3.02271	0.0	443.094	0	snp	1X	1	1.0	1	60	59.76	1.0	1
3449952	G	A	0		Rv3083	c.1449G>A	p.Leu483Leu	1	257	257	0	1	0.48249	132	124	0	0.0	4488	4216	0	0.0	65	67	70	54	3.0761	7.49334	0.0	0.0	1	3.64073	7.22164	59.0	65.0	3.64073	3.60252	0.0	56.4736	0	snp	1X	1	2.0	1	59.8871	60	1.0	1
3527974	G	A	2000		PPE53	c.1190C>T	p.Thr397Ile	1	107	78.6875	1	1	0.691589	0	74	13	1,13	0	1088,2516	410.833	30.3333,410.833	0	0	45	29	0	7.35324,10.5224	0,0	0,0	1,1	35.8538,163.699	0	5,74	27,0	3.28173,10.5224	0	0,0	251.217	0	snp	1M30D1M,26M1X5M	2	3,3	1	60	0	1,1	0
3527982	G	C	2.50727e-14		PPE53	c.1182C>G	p.Ala394Ala	1	276	276	0	1	0.228261	213	63	0	0.0	7242	2139	0	0.0	122	91	42	21	12.8074	18.2106	0.0	0.0	1	139.813	18.5164	63.0	0.0	18.2106	3.83607	0.0	1097.64	0	snp	1X	1	1.0	1	59.9048	59.8216	1.0	1
3527991	G	A	0		PPE53	c.1173C>T	p.Phe391Phe	1	299	299	0	1	0.19398	241	58	0	0.0	8194	1972	0	0.0	132	109	36	22	7.77673	10.3484	0.0	0.0	1	128.956	30.2663	58.0	0.0	10.3484	3.74013	0.0	1320.54	0	snp	1X	1	1.0	1	60	59.8921	1.0	1
410009	T	C	3098.62		iniB	c.648T>C	p.Val216Val		118				0.0847458		10									8	2																1X				60
2591484	G	A	357.877		uspC	c.967G>A	p.Gly323Ser	1	413	413	1	1	0.515738	200	213	0	0.0	6800	7240.0	0	0.0	114	86	64	149	11.5225	76.6671	0.0	0.0	1.0	10.4422	30.1537	93.0	120.0	3.50984	3.05373	0.0	82.4041	0	snp	1X	1	1.0	1	60	59.04	1.0	0.65
2592310	G	A	2554.31		Rv2319c	c.417C>T	p.Ile139Ile	1	393	393	1	1	0.59542	159	234	0	0.0	5406	7956.0	0	0.0	63	96	124	110	17.8828	4.82914	0.0	0.0	1.0	32.1117	244.59	89.0	145.0	10.2857	6.08314	0.0	588.152	0	snp	1X	1	1.0	1	59.9188	58.9371	1.0	0.691824
1753519	G	C	5800		fadD11.1	c.10G>C	p.Ala4Pro	1	207	236.429	0	1	0.0531401	0	11	1	1,0	0	6630,374	21	21,0	0	0	2	9	0	107.787,12.6832	0,0	0,0	1,1	8.90111,19.0002	0	109,1	86,10	4.89224,7.94546	0	0,0	1271.89	0	snp	1M1I6M,1X6M	2	3,3	1	60	0	1,1	0
410009	T	C	2500		iniB	c.648T>C	p.Val216Val	1	101	30.5714	0	1	0.168317	0	17	10	2,10	0	2856,578	326.333	65.3333,326.333	0	0	8	9	0	4.66476,3.13803	0,0	0,0	1,1	6.73282,39.9253	0	36,17	48,0	3.42391,3.13803	0	0,0	478.287	0	snp	1M12D1M,3M1X10M	2	2,2	1	60	0	1,1	0
1753519	G	C	4673.8		fadD11.1	c.10G>C	p.Ala4Pro		169				0.0532544		9									4	5																1X				60
2591484	G	A	894.883		uspC	c.967G>A	p.Gly323Ser	1	420	420	1	1	0.533333	196	224	0	0.0	6664	7614	0	0.0	96	100	81	143	3.18756	40.2743	0.0	0.0	1	8.59409	73.9155	100.0	124.0	3.35929	9.39177	0.0	206.054	0	snp	1X	1	1.0	1	60	59.4133	1.0	0.576531
2592310	G	A	2206.09		Rv2319c	c.417C>T	p.Ile139Ile	1	407	407	1	1	0.58231	170	237	0	0.0	5780	8058	0	0.0	79	91	144	93	4.84966	26.8415	0.0	0.0	1	39.3756	218.88	87.0	150.0	41.7211	3.8278	0.0	507.971	0	snp	1X	1	1.0	1	60	57.7235	0.995781	0.582353
2273911	T	A	0		dosT	c.598A>T	p.Asn200Tyr	1	243	243	0	1	0.0617284	228	15	0	0.0	7752	510	0	0.0	124	104	8	7	6.8199	3.15506	0.0	0.0	1	4.31318	23.1631	9.0	6.0	4.31318	3.35316	0.0	1491.25	0	snp	1X	1	1.0	1	60	60	1.0	1
2274331	G	A	2.51634e-14		dosT	c.178C>T	p.Leu60Phe	1	280	280	0	1	0.05	266	14	0	0.0	9044	476	0	0.0	158	108	5	9	23.4189	5.49198	0.0	0.0	1	5.49198	6.27567	5.0	9.0	3.63072	25.0842	0.0	1761.28	0	snp	1X	1	1.0	1	60	59.9549	1.0	0.996241
2873110	G	C	3600		Rv2553c	c.156C>G	p.Val52Val	1	132	152.167	0	1	0.0757576	1	10	1.16667	1.16667,0.666667	33	4046,340	14	14,8	1	0	5	5	5.18177	3.90444,3.0103	0,0	0,0	1,1	25.3637,24.725	5.18177	42,10	77,0	3.90444,3.0103	5.18177	0,0	764.031	0	snp	1M3I17M,17M1X	2	4,4	1	60	60	1,1	1
3499360	A	G	2.5736e-14		devR	c.556T>C	p.Ser186Pro	1	329	329	0	1	0.0699088	306	23	0	0.0	10404	782	0	0.0	138	168	14	9	9.39698	5.3706	0.0	0.0	1	3.10471	12.2071	11.0	12.0	5.3706	22.1987	0.0	1982.35	0	snp	1X	1	1.0	1	60	59.8889	1.0	0.973856
236708	G	A	2.12876e-13		Rv0199	c.159G>A	p.Ser53Ser	1	228	228	0	1	0.320175	155	73	0	0.0	5270	2482	0	0.0	80	75	36	37	3.36054	3.04005	0.0	0.0	1	5.41974	4.14507	32.0	41.0	13.7487	3.69677	0.0	578.981	0	snp	1X	1	1.0	1	60	60	1.0	1
298048	C	T	0		Rv0246	c.1240C>T	p.Pro414Ser	1	277	277	0	1	0.241877	210	67	0	0.0	7140	2278	0	0.0	107	103	34	33	3.17575	3.04271	0.0	0.0	1	3.30199	3.17575	35.0	32.0	3.82055	4.04433	0.0	1005.48	0	snp	1X	1	1.0	1	60	60	1.0	1
1226305	C	T	0		fum	c.1261G>A	p.Ala421Thr	1	257	257	0	1	0.0505837	244	13	0	0.0	8296	442	0	0.0	110	134	8	5	8.1364	4.51363	0.0	0.0	1	11.1951	14.544	3.0	10.0	4.51363	35.0484	0.0	1613.96	0	snp	1X	1	1.0	1	60	60	1.0	1
1843570	T	G	0		Rv1637c	c.123A>C	p.Thr41Thr	1	201	201	0	1	0.0746269	186	15	0	0.0	6324	510	0	0.0	102	84	13	2	6.79286	20.5268	0.0	0.0	1	35.5824	81.5102	0.0	15.0	20.5268	3.057	0.0	1198	0	snp	1X	1	1.0	1	60	59.6344	1.0	1
3114120	A	C	1.06081e-14		Rv2807	c.463A>C	p.Ser155Arg	1	245	245	0	1	0.355102	158	87	0	0.0	5372	2958	0	0.0	87	71	55	32	6.52863	16.2139	0.0	0.0	1	5.03202	3.88988	39.0	48.0	3.03526	9.66215	0.0	500.181	0	snp	1X	1	1.0	1	60	60	1.0	0.993671
4210653	C	T	0		tcrY	c.357G>A	p.Leu119Leu	1	259	259	0	1	0.339768	171	88	0	0.0	5814	2992	0	0.0	93	78	42	46	5.8675	3.40511	0.0	0.0	1	3.40511	3.023	42.0	46.0	17.2236	38.6809	0.0	578.129	0	snp	1X	1	1.0	1	60	60	1.0	1
3462159	A	G	1900		Rv3093c	c.606T>C	p.Arg202Arg	1	76	96.5882	0	1	0.105263	0	8	0	0,0,0	0	60,2210,204	0	0,0,0	0	0	3	5	0	7.35324,17.7429,3.0103	0,0,0	0,0,0	1,1,1	7.35324,5.71629,16.0391	0	2,28,6	0,37,0	7.35324,3.04371,3.0103	0	0,0,0	411.102	0	snp	1M5I1M1X14M,3M5I14M,16M1X	3	6,6,6	1	120	0	1,1,1	0
410009	T	C	2300		iniB	c.648T>C	p.Val216Val	1	94	31	0	1	0.202128	0	19	8.16667	1.66667,8.16667	0	2550,646	255.667	46.6667,255.667	0	0	14	5	0	3.73412,12.2676	0,0	0,0	1,1	7.90335,44.2683	0	44,19	31,0	4.429,12.2676	0	0,0	406.37	0	snp	1M12D1M,3M1X10M	2	2,2	1	59.9474	0	1,1	0
2591484	G	A	307.407		uspC	c.967G>A	p.Gly323Ser	1	456	456	1	1	0.508772	223	232	0	0.0	7582	7888	0	0.0	122	101	89	143	7.30456	30.3035	0.0	0.0	1	9.33752	57.784	103.0	129.0	3.16006	5.82445	0.0	70.7831	0	snp	1X	1	2.0	1	60	59.5516	1.0	0.636771
2592310	G	A	1874.69		Rv2319c	c.417C>T	p.Ile139Ile	1	395	395	1	1	0.56962	170	225	0	0.0	5780	7650	0	0.0	76	94	133	92	7.14887	19.2336	0.0	0.0	1	54.4404	225.573	76.0	149.0	7.26639	3.8278	0.0	431.664	0	snp	1X	1	1.0	1	59.9111	58.5	1.0	0.641176
2959753	T	C	0		Rv2633c	c.68A>G	p.Glu23Gly	1	281	281	0	1	0.113879	249	32	0	0.0	8466	1088	0	0.0	121	128	19	13	3.43762	5.45321	0.0	0.0	1	5.45321	54.7158	13.0	19.0	12.7819	12.5072	0.0	1514.4	0	snp	1X	1	1.0	1	60	59.9799	1.0	1
3640256	T	G	3034.19		whiB2-fbiA	n.3640256T>G		1	277	277	1	1	0.6787	89	188	0	0.0	3026	6392	0	0.0	57	32	105	83	18.2594	8.60069	0.0	0.0	1	25.3718	40.1205	72.0	116.0	47.41	32.8985	0.0	698.648	0	snp	1X	1	1.0	1	60	59.8652	1.0	1
4338242	G	A	1.20564e-15		whiB6	c.280C>T	p.Gln94*	1	256	256	0	1	0.222656	199	57	0	0.0	6766	1938	0	0.0	118	81	29	28	17.9487	3.0484	0.0	0.0	1	6.09608	3.89417	33.0	24.0	6.09608	13.4967	0.0	993.655	0	snp	1X	1	1.0	1	60	59.9095	1.0	1
410009	T	C	2902.54		iniB	c.648T>C	p.Val216Val		105				0.0857143		9									5	4																1X				60
1073310	T	C	1.62735e-14		Rv0959-vapB9	n.1073310T>C		1	212	212	0	1	0.146226	181	31	0	0.0	6154	1054.0	0	0.0	100	81	19	12	7.34125	6.44263	0.0	0.0	1.0	11.486	4.46195	21.0	10.0	8.68415	7.34125	0.0	1055.56	0	snp	1X	1	1.0	1	60	59.9448	1.0	1
2591484	G	A	3.33737e-07		uspC	c.967G>A	p.Gly323Ser	1	385	385	0	1	0.496104	192	191	0	0.0	6528	6494.0	0	0.0	98	94	64	127	3.19126	48.1337	0.0	0.0	1.0	10.1159	11.8771	83.0	108.0	7.1145	3.73412	0.0	16.3815	0	snp	1X	1	2.0	1	60	59.2188	1.0	0.583333
2592310	G	A	1561.7		Rv2319c	c.417C>T	p.Ile139Ile	1	399	399	1	1	0.553885	178	221	0	0.0	6052	7514.0	0	0.0	77	101	133	88	10.0371	22.9073	0.0	0.0	1.0	32.7329	263.05	83.0	138.0	15.0467	3.20549	0.0	359.596	0	snp	1X	1	1.0	1	60	58.8539	1.0	0.646067
2789631	C	A	0		plsC	c.1392G>T	p.Pro464Pro	1	216	216	0	1	0.458333	117	99	0	0.0	3978	3366.0	0	0.0	62	55	48	51	3.91972	3.20771	0.0	0.0	1.0	3.03223	3.17734	49.0	50.0	3.55865	12.8283	0.0	124.21	0	snp	1X	1	1.0	1	60	60	1.0	1
410009	T	C	2700		iniB	c.648T>C	p.Val216Val	1	109	34.2143	0	1	0.183486	0	20	9.16667	2.66667,9.16667	0	3026,680	311.667	90.6667,311.667	0	0	10	10	0	4.98658,3.0103	0,0	0,0	1,1	3.22989,46.4397	0	43,20	46,0	4.98658,3.0103	0	0,0	494.87	0	snp	1M12D1M,3M1X10M	2	2,2	1	60	0	1,1	0
2591484	G	A	1106.74		uspC	c.967G>A	p.Gly323Ser	1	409	409	1	1	0.545232	186	223	0	0.0	6324	7582	0	0.0	111	75	69	154	18.1406	73.3641	0.0	0.0	1	17.8211	39.6218	92.0	131.0	3.09794	10.9023	0.0	254.837	0	snp	1X	1	1.0	1	60	59.4731	1.0	0.698925
2592310	G	A	2588.92		Rv2319c	c.417C>T	p.Ile139Ile	1	376	376	1	1	0.606383	147	228	0	0.0	4998	7752	0	0.0	70	77	153	75	3.73412	60.9543	0.0	0.0	1	73.4498	226.495	71.0	157.0	24.9536	3.02507	0.0	596.122	0	snp	1X	1	2.0	1	60	58.7075	1.0	0.598639
2592310	G	A	1993.7		Rv2319c	c.417C>T	p.Ile139Ile	1	308	308	1	1	0.600649	123	185	0	0.0	4182	6290	0	0.0	61	62	125	60	3.02795	52.602	0.0	0.0	1	31.1925	169.119	68.0	117.0	22.7414	4.44029	0.0	459.067	0	snp	1X	1	1.0	1	60	58.0407	1.0	0.569106
3449952	G	A	5756.5		Rv3083	c.1449G>A	p.Leu483Leu	1	241	241	1	1	0.892116	26	215	0	0.0	884	7310	0	0.0	15	11	99	116	4.34659	5.92916	0.0	0.0	1	4.71718	3.34437	114.0	101.0	12.7163	4.34659	0.0	1325.48	0	snp	1X	1	1.0	1	60	60	1.0	1
3498758	G	T	5708.12		devS	c.508C>A	p.Leu170Met	1	236	236	1	1	0.898305	24	212	0	0.0	816	7208	0	0.0	15	9	116	96	6.26751	7.10742	0.0	0.0	1	8.91015	4.45795	118.0	94.0	26.6097	3.37221	0.0	1314.34	0	snp	1X	1	1.0	1	60	60	1.0	1
775917	A	G	0		mmpL5	c.2564T>C	p.Val855Ala	1	306	306	0	1	0.111111	271	34	0	0.0	9214	1156	0	0.0	127	144	15	19	5.326	4.03217	0.0	0.0	1	3.26577	5.90293	16.0	18.0	3.0103	4.36447	0.0	1665.03	0	snp	1X	1	2.0	1	60	60	1.0	1
2592310	G	A	2497.23		Rv2319c	c.417C>T	p.Ile139Ile	1	446	446	1	1	0.585202	185	261	0	0.0	6290	8874	0	0.0	79	106	154	107	11.5671	21.3888	0.0	0.0	1	26.3807	192.327	104.0	157.0	13.2021	3.58545	0.0	575.01	0	snp	1X	1	1.0	1	59.977	57.5676	0.992337	0.659459
3473998	G	A	5053.8		prfB-fprA	n.3473998G>A			186				0.0752688		14									2	12																1X				60
199272	G	A	1339.52		mce1A	c.739G>A	p.Ala247Thr	1	53	53	1	1	0.924528	3	49	0	0.0	102	1666	0	0.0	0	3	18	31	9.52472	10.4997	0.0	0.0	1	51.2702	9.52472	8.0	41.0	10.4997	9.52472	0.0	308.437	0	snp	1X	1	2.0	1	60	60	1.0	1
365513	G	A	5060.53		Rv0303	c.280G>A	p.Val94Met	1	188	188	1	1	0.941489	11	177	0	0.0	374	6018	0	0.0	4	7	92	85	4.78696	3.61144	0.0	0.0	1	5.77065	7.94546	96.0	81.0	5.77065	3.20771	0.0	1165.23	0	snp	1X	1	1.0	1	60	60	1.0	1
1835057	G	T	1298.71		coaE	c.45G>T	p.Ser15Ser	1	58	58	1	1	0.87931	7	51	0	0.0	238	1734	0	0.0	3	4	14	37	3.32051	25.534	0.0	0.0	1	3.3935	3.32051	24.0	27.0	15.3153	3.32051	0.0	299.038	0	snp	1X	1	1.0	1	60	60	1.0	1
2185674	A	G	0		fadE17	c.515T>C	p.Ile172Thr	1	200	200	0	1	0.055	189	11	0	0.0	6426	374	0	0.0	68	121	7	4	35.2837	4.78696	0.0	0.0	1	3.20771	14.0515	5.0	6.0	3.20771	20.4855	0.0	1235.97	0	snp	1X	1	1.0	1	60	59.9894	1.0	1
2412104	G	A	7.06372e-14		murC	c.19C>T	p.Pro7Ser	1	204	204	0	1	0.279412	147	57	0	0.0	4998	1938	0	0.0	69	78	28	29	4.20683	3.0484	0.0	0.0	1	9.44853	12.2428	35.0	22.0	3.0484	3.14325	0.0	631.576	0	snp	1X	1	1.0	1	60	60	1.0	0.993197
2505085	G	A	1.67554e-14		cobC	c.615C>T	p.Ala205Ala	1	233	233	0	1	0.055794	220	13	0	0.0	7480	442	0	0.0	120	100	8	5	6.95843	4.51363	0.0	0.0	1	3.17734	3.04978	7.0	6.0	11.1951	20.4216	0.0	1451.1	0	snp	1X	1	1.0	1	60	60	1.0	1
2623778	G	A	0		dgt-Rv2345	n.2623778G>A		1	199	199	0	1	0.0502513	189	10	0	0.0	6426	340	0	0.0	115	74	8	2	22.3238	10.8276	0.0	0.0	1	3.87889	9.08812	4.0	6.0	3.87889	4.95199	0.0	1252.26	0	snp	1X	1	1.0	1	60	59.9894	1.0	1
3075906	G	A	1248.16		Rv2766c	c.465C>T	p.Tyr155Tyr	1	233	233	1	1	0.587983	96	137	0	0.0	3264	4658	0	0.0	44	52	62	75	4.45795	5.68898	0.0	0.0	1	4.29416	4.45795	73.0	64.0	5.68898	3.0103	0.0	287.4	0	snp	1X	1	1.0	1	60	59.9792	1.0	1
3499422	A	G	6.20788e-14		devR	c.494T>C	p.Leu165Pro	1	214	214	0	1	0.252336	160	54	0	0.0	5440	1836	0	0.0	56	104	20	34	34.2795	10.8919	0.0	0.0	1	19.0953	16.9077	37.0	17.0	5.5839	20.5992	0.0	736.378	0	snp	1X	1	1.0	1	60	59.7875	1.0	1
3499674	A	G	0		devR	c.242T>C	p.Leu81Pro	1	233	233	0	1	0.0944206	211	22	0	0.0	7174	748	0	0.0	109	102	15	7	3.51458	9.32731	0.0	0.0	1	12.8806	22.039	6.0	16.0	9.32731	20.31	0.0	1324.48	0	snp	1X	1	1.0	1	60	60	1.0	0.981043
4171733	A	G	1536.57		Rv3726	c.313A>G	p.Asn105Asp	1	62	62	1	1	0.919355	5	57	0	0.0	170	1934	0	0.0	2	3	41	16	3.44459	26.8203	0.0	0.0	1	14.02	3.44459	20.0	37.0	3.9627	3.44459	0.0	353.808	0	snp	1X	1	1.0	1	59.5614	60	1.0	1
24294	C	T	0		fhaA	c.1151G>A	p.Arg384Gln	1	321	321	0	1	0.0965732	290	31	0	0.0	9860	1054.0	0	0.0	130	160	16	15	9.74935	3.08035	0.0	0.0	1.0	28.2974	3.13011	25.0	6.0	8.68415	6.00543	0.0	1826.03	0	snp	1X	1	1.0	1	60	59.9931	1.0	0.996552
295621	G	T	6.50921e-14		fadE5	c.13C>A	p.Arg5Arg	1	312	312	0	1	0.36859	197	115	0	0.0	6698	3910.0	0	0.0	62	135	40	75	61.7503	26.1412	0.0	0.0	1.0	6.20142	9.89949	64.0	51.0	8.4673	21.5395	0.0	564.48	0	snp	1X	1	1.0	1	60	60	0.991304	1
410009	T	C	2715.16		iniB	c.648T>C	p.Val216Val		108				0.157407		17									12	5																1X				59.8235
851701	A	G	1932.56		phoP	c.94A>G	p.Ile32Val	1	281	281	1	1	0.6121	109	172	0	0.0	3706	5848.0	0	0.0	43	66	93	79	13.5489	5.48477	0.0	0.0	1.0	9.12072	8.76769	97.0	75.0	4.82828	5.42083	0.0	444.988	0	snp	1X	1	1.0	1	60	59.8899	0.784884	0.752294
853660	A	C	0		phoR	c.1265A>C	p.Asp422Ala	1	274	274	0	1	0.452555	150	124	0	0.0	5100	4216.0	0	0.0	103	47	75	49	48.4085	14.8483	0.0	0.0	1.0	11.486	11.3488	51.0	73.0	4.13106	3.53145	0.0	175.267	0	snp	1X	1	1.0	1	59.8468	60	1.0	1
1856578	T	C	8.14122e-16		PE17	c.815T>C	p.Leu272Ser	1	265	265	0	1	0.0528302	251	14	0	0.0	8534	476.0	0	0.0	108	143	6	8	13.6081	3.63072	0.0	0.0	1.0	3.0103	11.3242	7.0	7.0	5.49198	17.5531	0.0	1658.08	0	snp	1X	1	1.0	1	59.0714	60	0.928571	0.996016
2147804	A	C	5.58107e-14		cinA	c.143A>C	p.Asp48Ala	1	304	304	0	1	0.0723684	282	22	0	0.0	9588	748.0	0	0.0	126	156	8	14	9.94053	6.56362	0.0	0.0	1.0	12.8806	17.918	16.0	6.0	3.40511	4.98157	0.0	1825.13	0	snp	1X	1	1.0	1	60	59.9149	1.0	1
2455853	G	A	0		trpD	c.891C>T	p.Asn297Asn	1	227	227	0	1	0.061674	213	14	0	0.0	7242	476.0	0	0.0	136	77	9	5	38.4981	5.49198	0.0	0.0	1.0	8.59409	66.6355	4.0	10.0	5.49198	57.3379	0.0	1364.09	0	snp	1X	1	1.0	1	60	60	1.0	1
2591484	G	A	835.783		uspC	c.967G>A	p.Gly323Ser	1	423	423	1	1	0.531915	197	225	0	0.0	6698	7646.0	0	0.0	111	86	75	150	9.89949	57.2971	0.0	0.0	1.0	17.6895	36.354	93.0	132.0	7.26639	13.6031	0.0	192.446	0	snp	1X	1	2.0	1	59.9556	59.2792	1.0	0.619289
2592310	G	A	3185.32		Rv2319c	c.417C>T	p.Ile139Ile	1	446	446	1	1	0.609865	174	272	0	0.0	5916	9248.0	0	0.0	66	108	176	96	25.0245	54.1038	0.0	0.0	1.0	37.7858	227.096	103.0	169.0	14.5383	5.45633	0.0	733.448	0	snp	1X	1	1.0	1	59.9559	58.3563	1.0	0.689655
3088156	T	C	1668.3		Rv2781c	c.829A>G	p.Asn277Asp	1	292	292	1	1	0.592466	119	173	0	0.0	4046	5882.0	0	0.0	36	83	70	103	43.3194	16.6793	0.0	0.0	1.0	5.83447	3.02855	79.0	94.0	9.65024	3.90444	0.0	384.141	0	snp	1X	1	1.0	1	60	60	1.0	1
4175107	T	C	4.94241e-15		Rv3728	c.235T>C	p.Ser79Pro	1	271	271	0	1	0.0811808	249	22	0	0.0	8466	748.0	0	0.0	127	122	7	15	3.22832	9.32731	0.0	0.0	1.0	9.32731	4.48411	7.0	15.0	3.40511	3.71668	0.0	1597.68	0	snp	1X	1	1.0	1	60	59.992	1.0	1
295621	G	T	0		fadE5	c.13C>A	p.Arg5Arg	1	375	375	0	1	0.0533333	355	20	0	0.0	12070	680.0	0	0.0	129	226	6	14	60.5635	9.95901	0.0	0.0	1.0	9.95901	6.2461	14.0	6.0	3.0103	14.3203	0.0	2341.58	0	snp	1X	1	1.0	1	60	59.9465	1.0	0.997183
410009	T	C	3909.26		iniB	c.648T>C	p.Val216Val		149				0.134228		20									11	9																1X				60
1105832	C	G	0		Rv0988	c.717C>G	p.Ser239Arg	1	347	347	0	1	0.138329	299	48	0	0.0	10166	1632.0	0	0.0	154	145	24	24	3.59856	3.0103	0.0	0.0	1.0	5.9056	9.98951	28.0	20.0	29.068	43.8616	0.0	1760.8	0	snp	1X	1	1.0	1	60	60	1.0	1
1550356	C	G	0		Rv1376	c.1209C>G	p.Leu403Leu	1	352	352	0	1	0.105114	315	37	0	0.0	10710	1258.0	0	0.0	156	159	19	18	3.07234	3.06899	0.0	0.0	1.0	7.76406	10.5174	14.0	23.0	4.47751	13.4954	0.0	1952.21	0	snp	1X	1	1.0	1	60	60	1.0	1
1574564	A	G	6.0294e-16		vapB10	c.204T>C	p.Arg68Arg	1	305	305	0	1	0.095082	275	29	0	0.0	9350	986.0	0	0.0	138	137	9	20	3.0182	12.0706	0.0	0.0	1.0	3.08518	9.65106	14.0	15.0	4.88226	4.78696	0.0	1729.95	0	snp	1X	1	2.0	1	60	60	1.0	1
1647448	A	G	1.05594e-13		Rv1461	c.460A>G	p.Ile154Val	1	367	367	0	1	0.13624	317	50	0	0.0	10778	1700.0	0	0.0	157	160	27	23	3.07195	3.70517	0.0	0.0	1.0	17.0814	3.01715	16.0	34.0	3.0103	4.98997	0.0	1880.83	0	snp	1X	1	1.0	1	60	60	1.0	1
1753519	G	C	5435.99		fadD11.1	c.10G>C	p.Ala4Pro		194				0.0618557		12									4	8																1X				60
2147804	A	C	3.54393e-14		cinA	c.143A>C	p.Asp48Ala	1	318	318	0	1	0.116352	281	37	0	0.0	9554	1258.0	0	0.0	136	145	20	17	3.63624	3.5385	0.0	0.0	1.0	16.2152	10.4366	26.0	11.0	3.5385	3.63624	0.0	1716.87	0	snp	1X	1	1.0	1	59.6757	59.8719	0.972973	1
2370851	G	A	0		pup-dop	n.2370851G>A		1	328	328	0	1	0.0518293	310	17	0	0.0	10540	578.0	0	0.0	104	206	9	8	75.8877	3.13803	0.0	0.0	1.0	9.26925	4.80352	5.0	12.0	3.13803	10.1832	0.0	2041.83	0	snp	1X	1	2.0	1	60	60	1.0	0.996774
2455853	G	A	0		trpD	c.891C>T	p.Asn297Asn	1	276	276	0	1	0.105072	247	29	0	0.0	8398	986.0	0	0.0	137	110	23	6	9.41922	24.6501	0.0	0.0	1.0	30.0414	79.047	5.0	24.0	6.67934	4.49604	0.0	1525.08	0	snp	1X	1	1.0	1	60	60	1.0	1
2501803	T	C	2.001e-14		Rv2228c	c.936A>G	p.Ser312Ser	1	338	338	0	1	0.106509	301	36	0	0.0	10234	1224.0	0	0.0	134	167	16	20	10.8666	3.9754	0.0	0.0	1.0	3.0103	4.63349	18.0	18.0	3.9754	9.07744	0.0	1860.26	0	snp	1X	1	2.0	1	60	60	1.0	0.996678
2591484	G	A	1.92889e-15		uspC	c.967G>A	p.Gly323Ser	1	474	474	0	1	0.474684	249	225	0	0.0	8466	7646.0	0	0.0	147	102	78	147	20.6699	48.9587	0.0	0.0	1.0	3.01995	66.0179	113.0	112.0	7.26639	6.85616	0.0	161.406	0	snp	1X	1	1.0	1	60	59.7108	1.0	0.670683
2592310	G	A	3677.44		Rv2319c	c.417C>T	p.Ile139Ile	1	476	476	1	1	0.619748	181	295	0	0.0	6154	10030.0	0	0.0	85	96	189	106	4.46195	53.7197	0.0	0.0	1.0	40.1167	262.255	112.0	183.0	25.2771	3.11827	0.0	846.761	0	snp	1X	1	1.0	1	60	58.8343	1.0	0.60221
2734424	G	A	0		Rv2437	c.49G>A	p.Val17Ile	1	314	314	0	1	0.10828	280	34	0	0.0	9520	1156.0	0	0.0	141	139	16	18	3.04132	3.26577	0.0	0.0	1.0	7.09778	43.2136	13.0	21.0	7.09778	6.76385	0.0	1721.3	0	snp	1X	1	1.0	1	60	60	1.0	1
3088156	T	C	7134.16		Rv2781c	c.829A>G	p.Asn277Asp	1	263	263	1	1	0.946768	14	249	0	0.0	476	8466.0	0	0.0	6	8	96	153	3.63072	31.3441	0.0	0.0	1.0	4.97247	3.63072	117.0	132.0	10.3445	3.63072	0.0	1642.7	0	snp	1X	1	1.0	1	60	60	1.0	1
3432826	A	C	0		pgmA	c.797T>G	p.Phe266Cys	1	244	244	0	1	0.0819672	223	20	0	0.0	7582	680.0	0	0.0	72	151	9	11	63.7823	3.44459	0.0	0.0	1.0	4.74748	8.16146	8.0	12.0	13.8677	52.0973	0.0	1402.37	0	snp	1X	1	2.0	1	60	59.9955	1.0	1
3527258	A	G	1.20662e-13		nuoN	c.1469A>G	p.His490Arg	1	331	331	0	1	0.0996979	298	33	0	0.0	10132	1122.0	0	0.0	120	178	14	19	27.5232	4.65535	0.0	0.0	1.0	3.60252	40.7852	18.0	15.0	10.9724	19.7991	0.0	1847.11	0	snp	1X	1	1.0	1	60	59.8859	1.0	1
4205166	C	A	1.85633e-14		proX	c.208G>T	p.Asp70Tyr	1	360	360	0	1	0.0583333	339	21	0	0.0	11526	714.0	0	0.0	163	176	7	14	4.09283	8.07707	0.0	0.0	1.0	20.4855	39.0414	4.0	17.0	3.94093	84.8024	0.0	2213.45	0	snp	1X	1	1.0	1	60	60	1.0	1
4360931	G	A	0		espB	c.995C>T	p.Pro332Leu	1	254	254	0	1	0.0708661	236	18	0	0.0	8024	612.0	0	0.0	109	127	10	8	5.99147	3.49285	0.0	0.0	1.0	4.9405	3.34154	7.0	11.0	3.0103	3.15752	0.0	1531.4	0	snp	1X	1	1.0	1	60	59.9492	1.0	1
410009	T	C	2748.45		iniB	c.648T>C	p.Val216Val		109				0.165138		18									9	9																1X				60
472711	T	C	2500		ndhA-Rv0393	n.472711T>C		1	137	163.053	0	1	0.109489	17	15	1	1,0	558	3468,504	32	32,0	12	5	8	7	9.26925	65.0889,3.15506	0,0	0,0	1,1	40.564,20.5268	39.9253	30,2	72,13	22.1704,6.62942	9.26925	0,0	584.988	0	snp	1M9I37M,1X37M	2	5,5	1	60	60	1,1	1
1972018	A	C	0		idi-pknF	n.1972018A>C		1	293	293	0	1	0.146758	250	43	0	0.0	8500	1462	0	0.0	142	108	29	14	13.0512	14.3727	0.0	0.0	1	4.27278	5.82453	24.0	19.0	4.27278	3.87889	0.0	1455.42	0	snp	1X	1	1.0	1	60	59.952	1.0	0.996
2591484	G	A	1136.39		uspC	c.967G>A	p.Gly323Ser	1	472	472	1	1	0.536017	219	253	0	0.0	7446	8602	0	0.0	131	88	88	165	21.3439	53.8983	0.0	0.0	1	6.79536	116.532	116.0	137.0	3.43086	12.539	0.0	261.663	0	snp	1X	1	1.0	1	60	59.3196	1.0	0.694064
2592310	G	A	1934.32		Rv2319c	c.417C>T	p.Ile139Ile	1	379	379	1	1	0.575198	161	218	0	0.0	5474	7412	0	0.0	63	98	127	91	19.5324	15.9196	0.0	0.0	1	24.0875	194.005	86.0	132.0	18.9477	4.10278	0.0	445.394	0	snp	1X	1	1.0	1	60	57.6584	1.0	0.670807
436293	G	A	2.04319e-14		purA	c.477C>T	p.His159His	1	295	295	0	1	0.0542373	279	16	0	0.0	9486	544	0	0.0	147	132	10	6	4.76149	5.18177	0.0	0.0	1	22.5536	13.6653	2.0	14.0	5.18177	5.2596	0.0	1850.48	0	snp	1X	1	1.0	1	60	59.957	1.0	1
1753519	G	C	4400		fadD11.1	c.10G>C	p.Ala4Pro	1	155	176.429	0	1	0.0645161	0	10	0.5	0.5,0	0	4930,340	10	10,0	0	0	3	7	0	21.3555,6.48466	0,0	0,0	1,1	3.14508,24.725	0	74,0	71,10	3.38469,6.48466	0	0,0	949.584	0	snp	1M1I6M,1X6M	2	2,2	1	60	0	1,1	0
4296996	C	G	0		pks2	c.2610G>C	p.Val870Val	1	328	328	0	1	0.070122	305	23	0	0.0	10370	782	0	0.0	135	170	9	14	11.7318	5.3706	0.0	0.0	1	5.3706	9.85222	9.0	14.0	14.4341	3.58699	0.0	1982.31	0	snp	1X	1	1.0	1	60	59.9443	1.0	0.996721
2592310	G	A	3682.12		Rv2319c	c.417C>T	p.Ile139Ile	1	413	413	1	1	0.639225	149	264	0	0.0	5066	8976	0	0.0	69	80	155	109	4.77371	20.415	0.0	0.0	1	53.0529	209.388	93.0	171.0	16.1707	3.02487	0.0	847.839	0	snp	1X	1	1.0	1	59.9924	58.3758	0.996212	0.597315
4036746	C	G	2200		PE_PGRS59	c.1305G>C	p.Pro435Pro	1	95	34.1818	0	1	0.210526	0	20	2	2,2	0	2550,680	68	68,68	0	0	11	9	0	6.51361,3.44459	0,0	0,0	1,1	11.3777,46.4397	0	29,20	46,0	18.3264,3.44459	0	0,0	391.486	0	snp	1M9D1M,9M1X1M	2	2,2	1	59.9	0	1,1	0
214309	A	G	2.27222e-14		Rv0183	c.222A>G	p.Lys74Lys	1	173	173	0	1	0.0578035	163	10	0	0.0	5542	340.0	0	0.0	52	111	6	4	49.3839	3.87889	0.0	0.0	1.0	3.0103	6.00773	5.0	5.0	3.0103	3.66307	0.0	1062.05	0	snp	1X	1	1.0	1	60	59.9693	1.0	1
372953	C	T	1672.64		PPE6	c.2759G>A	p.Gly920Glu	1	237	237	1	1	0.616034	91	146	0	0.0	3094	4964.0	0	0.0	37	54	63	83	9.90651	8.95954	0.0	0.0	1.0	3.06979	4.17955	72.0	74.0	14.6708	5.89764	0.0	385.139	0	snp	1X	1	1.0	1	60	60	1.0	1
2251423	A	G	3149.5		Rv2005c	c.461T>C	p.Ile154Thr	1	241	241	1	1	0.713693	69	172	0	0.0	2346	5844.0	0	0.0	25	44	74	98	14.3712	10.2822	0.0	0.0	1.0	3.2123	3.79707	84.0	88.0	3.2123	6.81824	0.0	725.2	0	snp	1X	1	1.0	1	60	60	1.0	1
2592310	G	A	1966.48		Rv2319c	c.417C>T	p.Ile139Ile	1	382	382	1	1	0.575916	162	220	0	0.0	5508	7480.0	0	0.0	63	99	129	91	20.3821	17.2631	0.0	0.0	1.0	25.7515	202.518	86.0	134.0	17.2631	3.86817	0.0	452.799	0	snp	1X	1	1.0	1	60	58.4259	1.0	0.679012
4036746	C	G	1541.02		PE_PGRS59	c.1305G>C	p.Pro435Pro		75				0.306667		23									5	18																1X				59.7826
362461	C	A	1000		PE_PGRS5	c.1128C>A	p.Gly376Gly	1	43	13.6364	0	1	0.139535	0	6	0.25	0.25,0.25,0.25	0	34,1224,204	0	0,0,0	0	0	3	3	0	5.18177,9.04217,3.0103	0,0,0	0,0,0	1,1,1	5.18177,9.04217,16.0391	0	1,13,6	0,23,0	5.18177,18.4519,3.0103	0	0,0,0	205.409	0	snp	3M1X4M1X2M,1M9D1M,8M1X2M	3	3,3,3	1	60	0	1,1,1	0
362466	A	C	1047.46		PE_PGRS5	c.1133A>C	p.Asn378Thr		43				0.162791		7									3	4																1X				60
1503859	G	C	7232.01		cysM	c.466G>C	p.Ala156Pro		260				0.0846154		22									11	11																1X				59.8182
1925092	C	A	2.36267e-14		pyrG	c.1264C>A	p.Pro422Thr	1	333	333	0	1	0.0540541	315	18	0	0.0	10710	612	0	0.0	175	140	7	11	11.4549	4.9405	0.0	0.0	1	4.9405	8.80779	11.0	7.0	3.49285	3.01719	0.0	2085.23	0	snp	1X	1	1.0	1	60	59.9397	1.0	1
2232437	G	T	0		erm(37)-Rv1989c	n.2232437G>T		1	227	227	0	1	0.0881057	207	20	0	0.0	7038	680	0	0.0	108	99	9	11	3.86001	3.44459	0.0	0.0	1	6.91895	30.2953	13.0	7.0	4.74748	6.04197	0.0	1307.83	0	snp	1X	1	1.0	1	60	60	1.0	1
2685806	C	T	0		sirA	c.1128C>T	p.Ala376Ala	1	242	242	0	1	0.0619835	227	15	0	0.0	7718	510	0	0.0	114	113	8	7	3.01987	3.15506	0.0	0.0	1	3.15506	8.07069	7.0	8.0	20.5268	12.2032	0.0	1490.1	0	snp	1X	1	1.0	1	60	59.9119	1.0	1
2873110	G	C	3800		Rv2553c	c.156C>G	p.Val52Val	1	139	161.778	0	1	0.0503597	0	7	1.33333	1.33333,2.33333	0	4284,238	16	16,46	0	0	3	4	0	8.59409,3.32051	0,0	0,0	1,1	9.90386,18.2106	0	53,7	73,0	12.937,3.32051	0	0,0	832.574	0	snp	1M3I17M,17M1X	2	8,8	1	60	0	1,1	0
4205940	G	A	0		fadE36	c.978C>T	p.Thr326Thr	1	341	341	0	1	0.228739	263	78	0	0.0	8942	2652	0	0.0	122	141	30	48	5.99091	12.0303	0.0	0.0	1	16.4846	10.9448	28.0	50.0	16.4846	10.9448	0.0	1305.1	0	snp	1X	1	1.0	1	60	59.8935	1.0	1
376255	C	T	1.68757e-13		Rv0306	c.342C>T	p.Ser114Ser	1	254	254	0	1	0.326772	171	83	0	0.0	5814	2822	0	0.0	71	100	42	41	13.6899	3.03646	0.0	0.0	1	3.03646	10.947	42.0	41.0	3.24576	3.12459	0.0	614.521	0	snp	1X	1	1.0	1	60	60	1.0	1
1503859	G	C	4854.27		cysM	c.466G>C	p.Ala156Pro		176				0.0852273		15									9	6																1X				60
1753519	G	C	4600		fadD11.1	c.10G>C	p.Ala4Pro	1	164	186	0	1	0.0609756	0	10	0	0,0	0	5234,340	0	0,0	0	0	6	4	0	47.2294,3.87889	0,0	0,0	1,1	14.0651,24.725	0	91,0	63,10	3.0667,3.87889	0	0,0	1002.81	0	snp	1M1I6M,1X6M	2	2,2	1	60	0	1,1	0
2873110	G	C	3000		Rv2553c	c.156C>G	p.Val52Val	1	110	126.833	0	1	0.0818182	0	9	0	0,0	0	3366,306	0	0,0	0	0	4	5	0	7.94546,3.25157	0,0	0,0	1,1	26.8965,22.5536	0	33,9	66,0	4.78696,3.25157	0	0,0	628.227	0	snp	1M3I17M,17M1X	2	4,4	1	60	0	1,1	0
410009	T	C	2803.42		iniB	c.648T>C	p.Val216Val		106				0.103774		11									7	4																1X				60
410021	C	A	2800		iniB	c.660C>A	p.Val220Val	1	106	36.6875	0	1	0.122642	0	13	10.25	4.75,5.75,10.25	0	68,3162,374	346.5	159.5,193.5,346.5	0	0	8	5	0	3.0103,5.83555,4.78696	0,0,0	0,0,0	1,1,1	7.35324,4.15441,26.8965	0	0,50,11	2,43,0	3.0103,6.95631,4.78696	0	0,0,0	579.311	0	snp	1M12D2M1X,1M12D3M,3M1X12M	3	3,3,3	1	120	0	1,1,1	0
859111	T	G	3.0256e-14		cyp123	c.962A>C	p.Asp321Ala	1	292	292	0	1	0.215753	229	63	0	0.0	7786	2142	0	0.0	98	131	34	29	13.3366	3.872	0.0	0.0	1	15.4532	48.1561	41.0	22.0	3.872	3.01978	0.0	1157.68	0	snp	1X	1	1.0	1	60	60	1.0	1
2591484	G	A	8.19702e-15		uspC	c.967G>A	p.Gly323Ser	1	479	479	0	1	0.473904	252	227	0	0.0	8568	7718	0	0.0	142	110	76	151	11.8341	56.8188	0.0	0.0	1	8.07069	50.1967	102.0	125.0	3.01987	8.83536	0.0	174.031	0	snp	1X	1	1.0	1	60	59.5873	1.0	0.666667
2592310	G	A	1710.76		Rv2319c	c.417C>T	p.Ile139Ile	1	410	410	1	1	0.560976	180	230	0	0.0	6120	7820	0	0.0	86	94	136	94	3.78238	19.6645	0.0	0.0	1	44.1361	232.752	82.0	148.0	30.5408	3.44459	0.0	393.918	0	snp	1X	1	1.0	1	59.9435	58.6389	1.0	0.605556
3490234	C	A	2.71822e-14		moaR1	c.729C>A	p.His243Gln	1	394	394	0	1	0.0837563	361	33	0	0.0	12274	1122	0	0.0	193	168	16	17	6.76977	3.0761	0.0	0.0	1	6.23461	8.79087	13.0	20.0	3.60252	4.02686	0.0	2305.2	0	snp	1X	1	1.0	1	60	60	1.0	1
3914121	C	A	0		lprN	c.414G>T	p.Glu138Asp	1	297	297	0	1	0.104377	266	31	0	0.0	9044	1054	0	0.0	139	127	18	13	4.18583	4.76149	0.0	0.0	1	11.486	23.4189	10.0	21.0	14.8483	11.3697	0.0	1650.16	0	snp	1X	1	1.0	1	60	59.8797	1.0	0.996241
410009	T	C	3572.15		iniB	c.648T>C	p.Val216Val		137				0.138686		19									9	10																1X				60
2591484	G	A	1477.09		uspC	c.967G>A	p.Gly323Ser	1	457	457	1	1	0.553611	203	253	0	0.0	6902	8602.0	0	0.0	115	88	73	180	10.8083	101.276	0.0	0.0	1.0	3.43086	37.7646	123.0	130.0	3.22487	9.69587	0.0	340.114	0	snp	1X	1	2.0	1	59.8656	59.5616	1.0	0.665025
2592310	G	A	1678.64		Rv2319c	c.417C>T	p.Ile139Ile	1	444	444	1	1	0.554054	198	246	0	0.0	6732	8362.0	0	0.0	83	115	149	97	14.2405	26.8788	0.0	0.0	1.0	43.8269	243.232	89.0	157.0	21.6885	3.05417	0.0	386.521	0	snp	1X	1	1.0	1	60	58.1869	1.0	0.681818
3099692	C	T	6.50945e-15		ltp1	c.478G>A	p.Ala160Thr	1	267	267	0	1	0.153558	226	41	0	0.0	7684	1390.0	0	0.0	126	100	20	21	9.5055	3.06326	0.0	0.0	1.0	5.60547	18.3836	24.0	17.0	4.33437	47.439	0.0	1286.74	0	snp	1X	1	1.0	1	60	59.8894	1.0	1
3473998	G	A	6546.97		prfB-fprA	n.3473998G>A			230				0.0521739		12									3	9																1X				60
2075178	T	C	0		Rv1830	c.338T>C	p.Val113Ala	1	240	240	0	1	0.1	216	24	0	0.0	7344	816	0	0.0	98	118	10	14	7.03155	4.45795	0.0	0.0	1	8.80089	8.80089	16.0	8.0	4.45795	22.4731	0.0	1344.31	0	snp	1X	1	1.0	1	60	59.9907	1.0	1
3161822	C	A	0		mqo	c.240G>T	p.Ala80Ala	1	215	215	0	1	0.125581	188	27	0	0.0	6392	918	0	0.0	96	92	17	10	3.19511	6.95112	0.0	0.0	1	3.73412	27.4509	12.0	15.0	6.95112	4.16534	0.0	1127.11	0	snp	1X	1	1.0	1	60	60	1.0	1
3480374	G	T	0		Rv3113	c.301G>T	p.Gly101*	1	145	145	0	1	0.0689655	135	10	0	0.0	4590	340	0	0.0	104	31	8	2	88.7272	10.8276	0.0	0.0	1	24.725	296.159	10.0	0.0	10.8276	88.7272	0.0	749.957	0	snp	1X	1	1.0	1	60	57.7926	0.3	0.785185
4246040	C	T	1.07281e-14		embA	c.2808C>T	p.Ala936Ala	1	149	149	0	1	0.120805	131	18	0	0.0	4454	608	0	0.0	57	74	12	6	7.8008	7.35324	0.0	0.0	1	4.9405	21.0617	11.0	7.0	4.9405	8.99428	0.0	788.963	0	snp	1X	1	1.0	1	60	59.9084	1.0	1
4377517	C	G	0		eccC2	c.2936G>C	p.Gly979Ala	1	309	309	0	1	0.132686	268	41	0	0.0	9112	1394	0	0.0	148	120	23	18	9.36267	4.33437	0.0	0.0	1	9.41879	18.6968	15.0	26.0	11.961	36.1982	0.0	1587.15	0	snp	1X	1	1.0	1	60	60	1.0	0.996269
1150252	T	C	5.15918e-14		kdpD	c.1435A>G	p.Thr479Ala	1	230	230	0	1	0.295652	162	68	0	0.0	5508	2312	0	0.0	99	63	34	34	20.3821	3.0103	0.0	0.0	1	11.1853	24.4569	42.0	26.0	7.60871	4.35072	0.0	654.455	0	snp	1X	1	1.0	1	59.7059	59.8765	1.0	1
1753519	G	C	4600		fadD11.1	c.10G>C	p.Ala4Pro	1	166	188.429	0	1	0.0542169	0	9	0	0,0	0	5266,306	0	0,0	0	0	3	6	0	45.389,5.18177	0,0	0,0	1,1	13.2232,22.5536	0	91,0	64,9	8.06773,5.18177	0	0,0	1015.63	0	snp	1M1I6M,1X6M	2	4,4	1	60	0	1,1	0
2234010	G	A	0		Rv1990A	c.207C>T	p.Asp69Asp	1	246	246	0	1	0.0894309	224	22	0	0.0	7616	748	0	0.0	105	119	19	3	4.91034	28.2783	0.0	0.0	1	6.56362	9.56349	8.0	14.0	3.0103	6.88793	0.0	1423.45	0	snp	1X	1	1.0	1	60	60	1.0	1
648134	C	T	792.153		Rv0556	c.176C>T	p.Ala59Val	1	318	318	1	1	0.540881	146	172	0	0.0	4964	5848	0	0.0	77	69	81	91	3.96218	4.27278	0.0	0.0	1	9.12072	10.2089	97.0	75.0	8.06024	5.15203	0.0	182.4	0	snp	1X	1	1.0	1	60	60	1.0	1
1014703	A	T	0		Rv0909	c.23A>T	p.Lys8Met	1	246	246	0	1	0.256098	183	63	0	0.0	6222	2142	0	0.0	99	84	23	40	5.68014	12.9715	0.0	0.0	1	139.813	138.864	63.0	0.0	12.9715	4.44608	0.0	858.133	0	snp	1X	1	1.0	1	56.619	59.224	0.650794	0.852459
2372652	C	T	0		Rv2113	c.23C>T	p.Pro8Leu	1	208	208	0	1	0.456731	113	95	0	0.0	3842	3230	0	0.0	66	47	52	43	9.94748	4.86177	0.0	0.0	1	24.9765	13.1759	32.0	63.0	3.58174	8.56389	0.0	127.185	0	snp	1X	1	1.0	1	59.6421	60	1.0	1
3171359	G	A	0		Rv2859c	c.288C>T	p.Gly96Gly	1	210	210	0	1	0.395238	126	83	0	0.0	4284	2822	0	0.0	84	42	30	53	33.4109	16.8502	0.0	0.0	1	25.0128	3.07924	56.0	27.0	10.5712	11.3515	0.0	302.878	0	snp	1X	1	2.0	1	60	59.6825	0.987952	1
3360463	C	G	0		ilvC	c.124G>C	p.Val42Leu	1	303	303	0	1	0.455446	165	138	0	0.0	5610	4692	0	0.0	86	79	69	69	3.65516	3.0103	0.0	0.0	1	4.01736	3.02346	65.0	73.0	13.6474	5.9714	0.0	191.759	0	snp	1X	1	1.0	1	60	60	0.992754	1
4044781	G	A	0		panC	c.430C>T	p.Leu144Leu	1	207	207	0	1	0.449275	114	93	0	0.0	3876	3162	0	0.0	62	52	44	49	4.9151	3.59403	0.0	0.0	1	5.83555	7.88659	41.0	52.0	3.03365	3.31507	0.0	146.755	0	snp	1X	1	1.0	1	60	59.9123	1.0	0.991228
4193379	C	A	921.589		Rv3742c-ctpJ	n.4193379C>A		1	332	332	1	1	0.545181	151	181	0	0.0	5134	6154	0	0.0	78	73	94	87	3.36982	3.59816	0.0	0.0	1	6.47746	3.71495	99.0	82.0	13.0998	20.6265	0.0	212.204	0	snp	1X	1	1.0	1	60	59.8146	1.0	1
2079842	A	C	6.02728e-15		lipZ	c.13A>C	p.Ser5Arg	1	250	250	0	1	0.448	138	112	0	0.0	4692	3800	0	0.0	81	57	58	54	12.0738	3.32051	0.0	0.0	1	10.7656	3.0103	46.0	66.0	3.32051	4.58383	0.0	183.958	0	snp	1X	1	1.0	1	60	60	1.0	1
4355524	G	A	0		eccD1	c.518G>A	p.Trp173*	1	286	286	0	1	0.0559441	270	16	0	0.0	9180	544	0	0.0	126	144	6	10	5.61607	5.18177	0.0	0.0	1	5.18177	4.58663	6.0	10.0	5.18177	3.29983	0.0	1785.29	0	snp	1X	1	1.0	1	60	60	1.0	1
410009	T	C	3349.17		iniB	c.648T>C	p.Val216Val		123				0.097561		12									2	10																1X				60
852556	C	T	0		phoR	c.161C>T	p.Ala54Val	1	294	294	0	1	0.0612245	276	18	0	0.0	9384	612.0	0	0.0	122	154	10	8	11.0668	3.49285	0.0	0.0	1.0	7.35324	3.79707	12.0	6.0	15.074	12.1053	0.0	1812.71	0	snp	1X	1	1.0	1	60	59.8768	1.0	1
852685	A	G	0		phoR	c.290A>G	p.Asn97Ser	1	254	254	0	1	0.208661	201	53	0	0.0	6834	1802.0	0	0.0	112	89	32	21	8.72527	7.96781	0.0	0.0	1.0	5.01789	3.0211	30.0	23.0	3.05127	6.91031	0.0	1039.85	0	snp	1X	1	1.0	1	60	60	0.981132	1
852727	T	G	3.94774e-14		phoR	c.332T>G	p.Val111Gly	1	273	273	0	1	0.0915751	248	25	0	0.0	8432	850.0	0	0.0	137	111	12	13	8.92931	3.09716	0.0	0.0	1.0	7.26639	4.27115	9.0	16.0	3.79203	3.04532	0.0	1566.76	0	snp	1X	1	1.0	1	60	59.9435	1.0	0.995968
852944	C	G	4.83369e-14		phoR	c.549C>G	p.Ser183Arg	1	275	275	0	1	0.12	241	33	0	0.0	8194	1122.0	0	0.0	170	71	26	7	91.3198	26.7649	0.0	0.0	1.0	4.65535	38.772	14.0	19.0	3.0761	10.5879	0.0	1436.83	0	snp	1X	1	2.0	1	60	59.834	1.0	1
920899	T	C	0		kmtR	c.235A>G	p.Thr79Ala	1	158	158	0	1	0.0506329	150	8	0	0.0	5100	272.0	0	0.0	106	44	5	3	58.6579	4.09604	0.0	0.0	1.0	7.35324	7.70068	6.0	2.0	4.09604	10.0169	0.0	981.106	0	snp	1X	1	1.0	1	60	59.6333	1.0	1
1170953	T	C	1.40131e-14		Rv1047-Rv1048c	n.1170953T>C		1	236	236	0	1	0.0635593	221	15	0	0.0	7514	510.0	0	0.0	123	98	11	4	9.15134	10.1038	0.0	0.0	1.0	4.31318	9.15134	6.0	9.0	10.1038	17.9551	0.0	1444.19	0	snp	1X	1	1.0	1	60	60	1.0	0.995475
1337322	C	T	0		Rv1194c	c.1192G>A	p.Ala398Thr	1	351	351	0	1	0.0911681	319	32	0	0.0	10846	1088.0	0	0.0	155	164	22	10	3.56168	12.7819	0.0	0.0	1.0	3.0103	33.5675	16.0	16.0	4.09604	11.349	0.0	2011.25	0	snp	1X	1	1.0	1	60	59.8934	1.0	1
2591484	G	A	1625.44		uspC	c.967G>A	p.Gly323Ser	1	460	460	1	1	0.556522	204	256	0	0.0	6936	8704.0	0	0.0	123	81	96	160	21.7871	37.7539	0.0	0.0	1.0	5.18177	61.2994	120.0	136.0	9.66043	3.0103	0.0	374.271	0	snp	1X	1	1.0	1	60	59.6814	1.0	0.681373
2592310	G	A	2603.83		Rv2319c	c.417C>T	p.Ile139Ile	1	365	365	1	1	0.608219	143	222	0	0.0	4862	7548.0	0	0.0	59	84	129	93	12.501	15.687	0.0	0.0	1.0	14.3176	183.425	94.0	128.0	5.51434	3.75437	0.0	599.555	0	snp	1X	1	1.0	1	60	58.5455	1.0	0.643357
3353965	G	A	0		serA1	c.1105C>T	p.Leu369Leu	1	189	189	0	1	0.0582011	178	11	0	0.0	6052	374.0	0	0.0	95	83	4	7	4.767	4.78696	0.0	0.0	1.0	3.20771	4.23023	6.0	5.0	3.20771	12.5745	0.0	1169.76	0	snp	1X	1	1.0	1	60	60	1.0	1
4338594	A	C	6800		whiB6-Rv3863	n.4338594A>C		1	262	197	1	1	0.858779	0	225	0	1,0	0	7606,1224	0	34,0	0	0	118	107	0	4.17807,5.18177	0,0	0,0	1,1	10.0459,3.25157	0	126,19	99,17	5.18177,18.4519	0	0,0	1321.15	0	snp	1X1M1D1M,2M1D1M	2	3,3	1	60	0	1,1	0
4358895	C	T	2700		espK	c.888G>A	p.Ala296Ala	1	102	32.5	0	1	0.0882353	0	9	0.666667	0.666667,0.666667	0	3162,306	22.6667	22.6667,22.6667	0	0	6	3	0	11.4393,5.18177	0,0	0,0	1,1	28.4375,22.5536	0	30,9	63,0	31.613,5.18177	0	0,0	579.552	0	snp	1M6D1M,3M1X4M	2	2,2	1	57.3333	0	1,1	0
2421934	A	T	0		Rv2160c	c.70T>A	p.Ser24Thr	1	93	93	0	1	0.0537634	88	5	0	0.0	2992	170	0	0.0	40	48	3	2	4.58955	3.44459	0.0	0.0	1	6.91895	6.56362	4.0	1.0	6.91895	4.58955	0.0	580.716	0	snp	1X	1	1.0	1	56	59.8295	1.0	1
4358895	C	T	2300		espK	c.888G>A	p.Ala296Ala	1	88	29.875	0	1	0.113636	0	10	1.16667	0.666667,1.16667	0	2652,340	39.6667	22.6667,39.6667	0	0	7	3	0	19.0458,6.48466	0,0	0,0	1,1	14.1461,24.725	0	29,10	49,0	5.79424,6.48466	0	0,0	476.035	0	snp	1M6D1M,3M1X4M	2	2,2	1	60	0	1,1	0
4358901	T	A	0		espK	c.882A>T	p.Ala294Ala	1	137	137	0	1	0.0583942	129	8	0	0.0	4386	272	0	0.0	75	54	5	3	10.4337	4.09604	0.0	0.0	1	20.3821	15.2816	8.0	0.0	4.09604	5.04711	0.0	847.9	0	snp	1X	1	1.0	1	60	60	1.0	0.992248
410009	T	C	2628.19		iniB	c.648T>C	p.Val216Val		105				0.171429		18									9	9																1X				60
1350657	C	G	4.71315e-14		fadD6	c.1326C>G	p.Asp442Glu	1	264	264	0	1	0.0757576	244	20	0	0.0	8296	680.0	0	0.0	101	143	6	14	18.709	9.95901	0.0	0.0	1.0	6.91895	7.31765	13.0	7.0	6.91895	35.0484	0.0	1565.33	0	snp	1X	1	1.0	1	60	60	1.0	1
2591484	G	A	625.201		uspC	c.967G>A	p.Gly323Ser	1	401	401	1	1	0.526185	190	211	0	0.0	6460	7174.0	0	0.0	100	90	71	140	4.15318	52.0074	0.0	0.0	1.0	6.72547	36.3367	96.0	115.0	4.25555	3.42174	0.0	143.958	0	snp	1X	1	1.0	1	60	59.1895	1.0	0.647368
2592310	G	A	2024.25		Rv2319c	c.417C>T	p.Ile139Ile	1	379	379	1	1	0.575198	161	218	0	0.0	5474	7412.0	0	0.0	66	95	132	86	14.3532	24.0875	0.0	0.0	1.0	25.9602	278.814	85.0	133.0	22.2946	4.64228	0.0	466.1	0	snp	1X	1	1.0	1	59.9954	58.8137	1.0	0.658385
410009	T	C	2288.39		iniB	c.648T>C	p.Val216Val		92				0.173913		16									6	10																1X				59.125
1753519	G	C	4600		fadD11.1	c.10G>C	p.Ala4Pro	1	164	186.571	0	1	0.0609756	1	10	0.5	0.5,0	30	5202,338	14	14,0	0	1	2	8	5.18177	26.8681,10.8276	0,0	0,0	1,1	9.26925,24.725	5.18177	66,0	87,10	5.40885,10.8276	5.18177	0,0	1004.77	0	snp	1M1I6M,1X6M	2	2,2	1	60	60	0.980392,1	1
2591484	G	A	690.864		uspC	c.967G>A	p.Gly323Ser	1	384	384	1	1	0.53125	180	204	0	0.0	6120	6936	0	0.0	104	76	63	141	12.4683	67.7713	0.0	0.0	1	16.8055	26.3657	84.0	120.0	3.05288	3.20332	0.0	159.077	0	snp	1X	1	1.0	1	59.9167	59.1	1.0	0.666667
2592310	G	A	1764.67		Rv2319c	c.417C>T	p.Ile139Ile	1	359	359	1	1	0.573816	153	206	0	0.0	5202	7001	0	0.0	62	91	140	66	14.9463	60.7335	0.0	0.0	1	27.2971	203.992	79.0	127.0	16.6716	3.70574	0.0	406.331	0	snp	1X	1	1.0	1	60	58.3072	1.0	0.679739
3176068	A	C	0		Rv2864c	c.1198T>G	p.Tyr400Asp	1	259	259	0	1	0.0926641	235	24	0	0.0	7990	816	0	0.0	99	136	12	12	15.6603	3.0103	0.0	0.0	1	6.26751	17.0648	15.0	9.0	3.37221	3.46308	0.0	1477.34	0	snp	1X	1	1.0	1	60	59.9234	1.0	1
3349515	T	C	0		gltS	c.763A>G	p.Thr255Ala	1	227	227	0	1	0.118943	200	27	0	0.0	6800	918	0	0.0	90	110	11	16	7.35324	5.02092	0.0	0.0	1	5.02092	24.0302	11.0	16.0	6.95112	3.18402	0.0	1211.46	0	snp	1X	1	1.0	1	60	60	1.0	0.99
410009	T	C	2534.93		iniB	c.648T>C	p.Val216Val		97				0.134021		13									4	9																1X				60
2490499	G	T	0		glnE	c.1855C>A	p.Pro619Thr	1	170	170	0	1	0.0705882	158	12	0	0.0	5372	408.0	0	0.0	69	89	8	4	8.5077	5.9056	0.0	0.0	1.0	14.5915	10.9266	2.0	10.0	14.5915	5.70403	0.0	1026.73	0	snp	1X	1	1.0	1	60	59.9177	1.0	1
2591484	G	A	166.14		uspC	c.967G>A	p.Gly323Ser	1	345	345	1	1	0.507246	170	175	0	0.0	5780	5950.0	0	0.0	79	91	66	109	4.84966	25.9535	0.0	0.0	1.0	18.2106	40.2574	70.0	105.0	12.056	8.11965	0.0	38.255	0	snp	1X	1	1.0	1	60	58.8588	1.0	0.552941
2592310	G	A	1755.88		Rv2319c	c.417C>T	p.Ile139Ile	1	321	321	1	1	0.582555	134	187	0	0.0	4556	6358.0	0	0.0	56	78	116	71	10.8535	26.5249	0.0	0.0	1.0	52.0716	206.286	61.0	126.0	38.1371	3.26958	0.0	404.307	0	snp	1X	1	1.0	1	60	58.903	1.0	0.626866
13629	A	G	0		Rv0010c-Rv0011c	n.13629A>G		1	365	365	0	1	0.328767	244	120	0	0.0	8296	4080	0	0.0	146	98	78	42	23.5147	26.4622	0.0	0.0	1	19.2963	6.57009	45.0	75.0	6.55704	30.9191	0.0	870.352	0	snp	1X	1	2.0	1	60	60	1.0	1
410009	T	C	2556.18		iniB	c.648T>C	p.Val216Val		98				0.132653		13									8	5																1X				60
617200	G	T	0		Rv0526	c.355G>T	p.Ala119Ser	1	310	310	0	1	0.0516129	294	16	0	0.0	9996	544	0	0.0	172	122	9	7	21.4752	3.55317	0.0	0.0	1	5.18177	33.2632	6.0	10.0	7.89611	14.8278	0.0	1941.44	0	snp	1X	1	1.0	1	60	59.9048	1.0	1
852970	A	C	1123.27		phoR	c.575A>C	p.Gln192Pro	1	246	246	1	1	0.577236	104	142	0	0.0	3536	4828	0	0.0	73	31	101	41	39.8418	58.0617	0.0	0.0	1	16.7732	13.116	86.0	56.0	22.8288	8.35546	0.0	258.643	0	snp	1X	1	1.0	1	60	60	1.0	1
1253154	G	A	1.33805e-14		Rv1129c	c.1381C>T	p.Pro461Ser	1	311	311	0	1	0.0514469	295	16	0	0.0	10030	544	0	0.0	116	179	5	11	32.2258	7.89611	0.0	0.0	1	3.55317	3.90097	9.0	7.0	3.0103	5.13761	0.0	1954.59	0	snp	1X	1	1.0	1	60	59.9695	1.0	1
1279189	C	T	1.36814e-14		Rv1151c	c.429G>A	p.Leu143Leu	1	345	345	0	1	0.0869565	315	30	0	0.0	10710	1020	0	0.0	120	195	16	14	41.7866	3.29983	0.0	0.0	1	26.4622	15.7565	6.0	24.0	3.29983	13.4954	0.0	1995.3	0	snp	1X	1	1.0	1	60	60	1.0	1
1438075	T	G	1.04027e-13		cysD	c.167T>G	p.Val56Gly	1	279	279	0	1	0.222222	217	62	0	0.0	7378	2108	0	0.0	125	92	33	29	13.9077	3.57068	0.0	0.0	1	6.51267	3.26047	36.0	26.0	3.57068	11.426	0.0	1086.4	0	snp	1X	1	1.0	1	60	59.9309	1.0	1
1699255	C	T	2.4e-13		Rv1508c	c.640G>A	p.Ala214Thr	1	186	264	0	1	0.419355	107	78	0	0.0	3618	2628	0	0.0	61	46	4	74	7.57648	139.423	0.0	0.0	1	14.1461	7.57648	49.0	29.0	7.01917	4.65412	0.0	243.12	0	snp	1M2I1X	1	2.0	1	60	60	1.0	0.990654
2109016	C	T	1673.77		apa-Rv1861	n.2109016C>T		1	283	283	1	1	0.597173	114	169	0	0.0	3876	5746	0	0.0	51	63	73	96	5.75321	9.80739	0.0	0.0	1	8.67669	10.6295	74.0	95.0	9.80739	4.9151	0.0	385.401	0	snp	1X	1	1.0	1	60	59.8246	1.0	1
2207601	T	C	0		mce3R-yrbE3A	n.2207601T>C		1	309	309	0	1	0.0776699	285	24	0	0.0	9690	816	0	0.0	151	134	15	9	5.21225	6.26751	0.0	0.0	1	3.37221	55.499	13.0	11.0	8.80089	3.07887	0.0	1824.08	0	snp	1X	1	1.0	1	60	60	1.0	1
2591484	G	A	0		uspC	c.967G>A	p.Gly323Ser	1	464	464	0	1	0.493534	235	229	0	0.0	7990	7786	0	0.0	128	107	68	161	7.08528	85.0237	0.0	0.0	1	9.92298	47.0034	101.0	128.0	8.0265	3.01954	0.0	52.261	0	snp	1X	1	1.0	1	60	59.217	1.0	0.66383
2592310	G	A	2571.93		Rv2319c	c.417C>T	p.Ile139Ile	1	437	437	1	1	0.590389	179	258	0	0.0	6086	8772	0	0.0	81	98	164	94	6.5162	44.2514	0.0	0.0	1	59.6032	224.1	88.0	170.0	7.08391	4.47817	0.0	592.208	0	snp	1X	1	1.0	1	60	58.5028	1.0	0.625698
2684436	G	T	3.03768e-14		Rv2390c-sirA	n.2684436G>T		1	316	316	0	1	0.0506329	300	16	0	0.0	10200	544	0	0.0	152	148	6	10	3.12611	5.18177	0.0	0.0	1	3.0103	10.4223	8.0	8.0	5.18177	7.17953	0.0	1993.91	0	snp	1X	1	1.0	1	60	59.8667	1.0	1
2697452	A	G	0		subI	c.263T>C	p.Val88Ala	1	278	278	0	1	0.143885	238	40	0	0.0	8092	1360	0	0.0	107	131	19	21	8.26563	3.22745	0.0	0.0	1	6.48466	25.8199	16.0	24.0	3.22745	4.32413	0.0	1386.09	0	snp	1X	1	1.0	1	60	60	1.0	1
2697458	A	C	5.95472e-14		subI	c.257T>G	p.Val86Gly	1	287	287	0	1	0.0766551	265	22	0	0.0	9010	748	0	0.0	123	142	7	15	5.96842	9.32731	0.0	0.0	1	9.32731	8.9839	7.0	15.0	3.40511	4.39513	0.0	1708.46	0	snp	1X	1	1.0	1	60	60	1.0	1
4338594	A	T	2700		whiB6-Rv3863	n.4338594A>T		1	268	217.25	1	1	0.570896	63	153	0	2,0	2106	5126,1768	0	46,0	36	27	68	85	5.80219	7.11197,4.51363	0,0	0,0	1,1	3.70574,4.51363	15.4532	80,29	73,23	6.20364,9.02361	3.32051	0,0	626.064	0	snp	1X1M1D1M,2M1D1M	2	2,2	1	60	60	1,1	1
410009	T	C	3451.76		iniB	c.648T>C	p.Val216Val		130				0.123077		16									13	3																1X				60
1925647	A	C	0		Rv1700	c.66A>C	p.Leu22Phe	1	305	305	0	1	0.239344	232	73	0	0.0	7888	2482.0	0	0.0	108	124	37	36	5.40641	3.04005	0.0	0.0	1.0	21.6017	38.9894	49.0	24.0	5.41974	13.8302	0.0	1111.69	0	snp	1X	1	1.0	1	60	59.9914	1.0	0.99569
2591484	G	A	188.111		uspC	c.967G>A	p.Gly323Ser	1	454	454	1	1	0.506608	224	230	0	0.0	7616	7820.0	0	0.0	112	112	83	147	3.0103	41.6814	0.0	0.0	1.0	8.44842	45.2377	103.0	127.0	3.95442	6.15118	0.0	43.3142	0	snp	1X	1	1.0	1	60	59.4955	1.0	0.59375
2592310	G	A	1446.8		Rv2319c	c.417C>T	p.Ile139Ile	1	424	424	1	1	0.544811	193	231	0	0.0	6562	7854.0	0	0.0	92	101	132	99	3.92164	13.2472	0.0	0.0	1.0	17.3082	273.319	96.0	135.0	15.8793	10.0423	0.0	333.137	0	snp	1X	1	1.0	1	60	58.6425	1.0	0.606218
3473998	G	A	7419.18		prfB-fprA	n.3473998G>A			269				0.070632		19									2	17																1X				60
410009	T	C	4000		iniB	c.648T>C	p.Val216Val	1	154	42.1429	0	1	0.136364	0	21	7.66667	2.66667,7.66667	0	4488,714	245.333	83.3333,245.333	0	0	5	16	0	6.23461,15.5221	0,0	0,0	1,1	4.65535,48.6112	0	71,21	61,0	5.37918,15.5221	0	0,0	795.919	0	snp	1M12D1M,3M1X10M	2	3,3	1	60	0	1,1	0
2591484	G	A	31.0804		uspC	c.967G>A	p.Gly323Ser	1	492	492	1	1	0.502033	245	247	0	0.0	8330	8398	0	0.0	132	113	81	166	6.2099	66.5281	0.0	0.0	1	15.0457	26.0634	105.0	142.0	4.49604	20.9582	0.0	7.15574	0	snp	1X	1	1.0	1	60	59.3837	1.0	0.604082
2592310	G	A	3165.7		Rv2319c	c.417C>T	p.Ile139Ile	1	479	479	1	1	0.599165	192	287	0	0.0	6528	9758	0	0.0	83	109	182	105	10.6557	47.8697	0.0	0.0	1	60.2782	314.662	100.0	187.0	21.1765	3.19126	0.0	728.93	0	snp	1X	1	1.0	1	60	58.5156	0.996516	0.59375
410009	T	C	4300		iniB	c.648T>C	p.Val216Val	1	169	50.0714	0	1	0.153846	0	26	17.1667	4.66667,17.1667	0	4828,884	576.333	151.333,576.333	0	0	15	11	0	7.96493,4.34659	0,0	0,0	1,1	3.98899,59.4686	0	67,26	75,0	9.12712,4.34659	0	0,0	828.375	0	snp	1M12D1M,3M1X10M	2	3,3	1	60	0	1,1	0
2591484	G	A	1056.33		uspC	c.967G>A	p.Gly323Ser	1	665	665	1	1	0.52782	314	351	0	0.0	10676	11934	0	0.0	178	136	104	247	15.2093	129.519	0.0	0.0	1	4.05582	36.8963	169.0	182.0	3.75887	3.70185	0.0	243.229	0	snp	1X	1	1.0	1	59.8604	59.1369	1.0	0.643312
2592310	G	A	3646.21		Rv2319c	c.417C>T	p.Ile139Ile	1	681	681	1	1	0.575624	289	392	0	0.0	9826	13328	0	0.0	108	181	229	163	43.051	27.1402	0.0	0.0	1	43.9802	446.689	153.0	239.0	11.8735	10.231	0.0	839.571	0	snp	1X	1	1.0	1	60	58.9412	1.0	0.698962
2027340	C	T	7412.5		PPE26	c.551C>T	p.Ala184Val		258				0.0542636		14									9	5																1X				60
4064122	A	G	3849.45		mesJ	c.751T>C	p.Leu251Leu	1	306	306	1	1	0.705882	90	216	0	0.0	3060	7344.0	0	0.0	40	50	106	110	5.42305	3.17115	0.0	0.0	1.0	9.8062	5.42305	121.0	95.0	7.87601	10.8276	0.0	886.369	0	snp	1X	1	1.0	1	59.9352	59.8889	0.990741	1
4338646	T	C	4749.97		whiB6-Rv3863	n.4338646T>C		1	409	409	1	1	0.691932	126	283	0	0.0	4284	9622.0	0	0.0	76	50	183	100	14.6604	55.8699	0.0	0.0	1.0	7.80595	4.11327	129.0	154.0	5.22781	3.28604	0.0	1093.72	0	snp	1X	1	1.0	1	60	60	1.0	1
1843570	T	G	3.0919e-14		Rv1637c	c.123A>C	p.Thr41Thr	1	316	316	0	1	0.0537975	299	17	0	0.0	10166	578	0	0.0	155	144	13	4	3.88906	13.3567	0.0	0.0	1	39.9253	39.6203	0.0	17.0	13.3567	3.01756	0.0	1988.03	0	snp	1X	1	1.0	1	59.9412	59.7659	1.0	1
2552982	G	C	9400		Rv2280-pitB	n.2552982G>C		1	330	391.8	0	1	0.0636364	0	21	0	0,0	0	10506,714	0	0,0	0	0	16	5	0	30.9021,15.5221	0,0	0,0	1,1	3.18599,48.6112	0	152,0	157,21	12.6308,15.5221	0	0,0	2034.42	0	snp	1M1I4M,1X4M	2	2,2	1	60	0	1,1	0
2620014	T	C	1.01737e-13		lppQ	c.418T>C	p.Ter140Argext*?	1	346	346	0	1	0.445087	192	154	0	0.0	6528	5236	0	0.0	104	88	82	72	5.9056	4.42035	0.0	0.0	1	9.83493	3.0103	88.0	66.0	7.57885	3.73412	0.0	269.448	0	snp	1X	1	1.0	1	59.9481	60	1.0	1
4064122	A	G	8.72719e-14		mesJ	c.751T>C	p.Leu251Leu	1	295	295	0	1	0.481356	153	142	0	0.0	5202	4828	0	0.0	75	78	71	71	3.13803	3.0103	0.0	0.0	1	9.12712	4.72761	61.0	81.0	3.56081	3.36512	0.0	78.2885	0	snp	1X	1	1.0	1	60	59.817	1.0	1
4338646	T	C	0		whiB6-Rv3863	n.4338646T>C		1	413	413	0	1	0.435835	232	180	0	0.0	7888	6120	0	0.0	142	90	122	58	28.3192	52.4234	0.0	0.0	1	22.3123	3.34725	70.0	110.0	9.95901	7.54044	0.0	376.537	0	snp	1X	1	2.0	1	60	60	1.0	1
410009	T	C	4059.39		iniB	c.648T>C	p.Val216Val		147				0.0748299		11									8	3																1X				60
410022	G	T	4100		iniB	c.661G>T	p.Gly221Cys	1	147	52.6471	0	1	0.0884354	0	13	9	5,5,9	0	66,4556,374	300	168,168,300	0	0	9	4	0	3.0103,3.59368,7.94546	0,0,0	0,0,0	1,1,1	3.0103,3.07512,26.8965	0	1,66,11	1,68,0	7.35324,6.18648,7.94546	0	0,0,0	869.892	0	snp	1M12D3M1X,1M12D4M,3M1X13M	3	3,3,3	1	120	0	1,1,1	0
712524	G	T	0		galTb	c.351G>T	p.Pro117Pro	1	349	349	0	1	0.0659026	326	23	0	0.0	11084	782	0	0.0	183	143	12	11	13.6678	3.10471	0.0	0.0	1	3.86001	9.83112	10.0	13.0	18.9659	47.7986	0.0	2119.79	0	snp	1X	1	1.0	1	60	60	1.0	1
2591484	G	A	2.99906e-13		uspC	c.967G>A	p.Gly323Ser	1	562	562	0	1	0.496441	283	279	0	0.0	9622	9486	0	0.0	148	135	73	206	4.30704	140.685	0.0	0.0	1	8.68415	39.5417	126.0	153.0	6.44263	11.3662	0.0	50.8062	0	snp	1X	1	1.0	1	60	59.1449	1.0	0.600707
2592310	G	A	3421.22		Rv2319c	c.417C>T	p.Ile139Ile	1	552	552	1	1	0.594203	224	328	0	0.0	7616	11152	0	0.0	83	141	194	134	35.6212	26.8435	0.0	0.0	1	41.2494	245.013	126.0	202.0	5.65844	3.63072	0.0	787.765	0	snp	1X	1	1.0	1	59.9695	58.3571	1.0	0.6875
33207	G	C	7000		Rv0029-Rv0030	n.33207G>C		1	252	369.75	0	1	0.0515873	2	13	0.333333	0.333333,0.333333,0	68	136,7922,442	4	4,4,0	2	0	6	7	7.35324	11.6962,3.24329,3.17734	0,0,0	0,0,0	1,1,1	11.6962,42.3857,4.51363	3.0103	0,149,5	4,84,8	11.6962,6.37468,3.17734	3.0103	0,0,0	1535.73	0	snp	1M1I3M,1M2I3M,1X3M	3	3,3,3	1	60	60	1,1,1	1
410009	T	C	3908.64		iniB	c.648T>C	p.Val216Val		151				0.145695		22									12	10																1X				60
2591484	G	A	216.608		uspC	c.967G>A	p.Gly323Ser	1	542	542	1	1	0.509225	265	276	0	0.0	9010	9384	0	0.0	143	122	72	204	6.62396	140.096	0.0	0.0	1	14.3712	54.1505	119.0	157.0	29.4771	3.08405	0.0	49.8759	0	snp	1X	1	2.0	1	59.8732	59.5057	0.996377	0.626415
2592310	G	A	3391.97		Rv2319c	c.417C>T	p.Ile139Ile	1	472	472	1	1	0.608051	185	287	0	0.0	6290	9758	0	0.0	90	95	158	129	3.30374	9.3734	0.0	0.0	1	41.151	277.778	108.0	179.0	18.3317	11.5671	0.0	781.03	0	snp	1X	1	1.0	1	60	58.2649	1.0	0.551351
4407570	G	A	0		gid	c.633C>T	p.Ile211Ile	1	296	296	0	1	0.0777027	273	23	0	0.0	9282	782	0	0.0	149	124	13	10	7.98162	3.86001	0.0	0.0	1	3.10471	22.1081	11.0	12.0	3.10471	3.20915	0.0	1751.87	0	snp	1X	1	1.0	1	60	60	1.0	0.996337
204423	A	G	0		lprK	c.359A>G	p.His120Arg	1	266	266	0	1	0.0676692	248	18	0	0.0	8432	612.0	0	0.0	113	135	7	11	7.24817	4.9405	0.0	0.0	1.0	3.49285	4.72646	10.0	8.0	10.7311	8.05372	0.0	1615.86	0	snp	1X	1	1.0	1	60	59.9032	1.0	1
410009	T	C	2475.33		iniB	c.648T>C	p.Val216Val		102				0.196078		20									8	12																1X				60
913686	C	G	1.0246e-13		phoY2	c.514G>C	p.Glu172Gln	1	319	319	0	1	0.166144	266	53	0	0.0	9044	1802.0	0	0.0	135	131	23	30	3.14091	5.01789	0.0	0.0	1.0	3.37904	4.61033	25.0	28.0	4.03458	11.3697	0.0	1496.34	0	snp	1X	1	1.0	1	60	60	1.0	1
1051747	G	A	0		Rv0941c	c.571C>T	p.Arg191Trp	1	276	276	0	1	0.152174	234	42	0	0.0	7956	1428.0	0	0.0	104	130	12	30	9.28344	19.7617	0.0	0.0	1.0	4.87156	3.93828	18.0	24.0	3.21711	13.7377	0.0	1350.05	0	snp	1X	1	1.0	1	60	60	1.0	1
1769527	T	G	8.31756e-15		treX	c.2075A>C	p.Asp692Ala	1	348	348	0	1	0.114943	308	40	0	0.0	10472	1360.0	0	0.0	132	176	17	23	16.6596	4.96463	0.0	0.0	1.0	10.8276	4.81516	26.0	14.0	4.96463	7.07124	0.0	1882.79	0	snp	1X	1	1.0	1	60	59.9416	1.0	1
1774711	A	G	0		Rv1566c-Rv1567c	n.1774711A>G		1	295	295	0	1	0.0881356	269	26	0	0.0	9146	881.0	0	0.0	160	109	18	8	24.0066	11.3621	0.0	0.0	1.0	8.35546	3.21211	9.0	17.0	8.35546	20.8422	0.0	1704.05	0	snp	1X	1	1.0	1	60	60	1.0	1
2093512	C	T	3.0196e-14		guaB1	c.187G>A	p.Glu63Lys	1	255	255	0	1	0.0509804	242	13	0	0.0	8228	442.0	0	0.0	102	140	4	9	15.9674	7.18621	0.0	0.0	1.0	7.18621	3.0103	4.0	9.0	3.17734	10.0452	0.0	1605.92	0	snp	1X	1	1.0	1	60	60	1.0	1
2591484	G	A	0		uspC	c.967G>A	p.Gly323Ser	1	467	467	0	1	0.460385	252	215	0	0.0	8568	7310.0	0	0.0	122	130	58	157	3.56179	101.999	0.0	0.0	1.0	5.92916	34.0313	99.0	116.0	5.92916	3.14817	0.0	277.84	0	snp	1X	1	1.0	1	60	59.7302	1.0	0.571429
2592310	G	A	1319.22		Rv2319c	c.417C>T	p.Ile139Ile	1	470	470	1	1	0.53617	218	252	0	0.0	7412	8568.0	0	0.0	91	127	154	98	15.9196	30.0331	0.0	0.0	1.0	26.3105	290.88	100.0	152.0	16.7974	3.0103	0.0	303.761	0	snp	1X	1	1.0	1	60	58.5321	0.996032	0.642202
3473998	G	A	6301.64		prfB-fprA	n.3473998G>A			222				0.0540541		12									2	10																1X				60
3893278	G	C	1.16929e-14		kgtP	c.443C>G	p.Ser148Cys	1	318	318	0	1	0.100629	286	32	0	0.0	9724	1088.0	0	0.0	154	132	15	17	6.6851	3.28173	0.0	0.0	1.0	3.0103	3.28363	16.0	16.0	3.28173	11.7873	0.0	1783.02	0	snp	1X	1	1.0	1	60	60	1.0	1
4051246	G	A	0		ftsH	c.1638C>T	p.Tyr546Tyr	1	330	330	0	1	0.145455	282	48	0	0.0	9588	1632.0	0	0.0	129	153	26	22	7.44565	3.73412	0.0	0.0	1.0	7.5342	11.9118	29.0	19.0	4.6389	3.1335	0.0	1643.99	0	snp	1X	1	1.0	1	60	59.9539	1.0	1
33410	T	A	0		Rv0030	c.187T>A	p.Leu63Met	1	310	310	0	1	0.0677419	289	21	0	0.0	9826	714	0	0.0	143	146	10	11	3.07792	3.1137	0.0	0.0	1	3.1137	7.70639	10.0	11.0	3.94093	5.72276	0.0	1882.33	0	snp	1X	1	1.0	1	60	60	1.0	1
410009	T	C	3100		iniB	c.648T>C	p.Val216Val	1	120	34.5	0	1	0.158333	0	19	6.33333	2.33333,6.33333	0	3434,646	215.333	79.3333,215.333	0	0	9	10	0	3.54779,3.12459	0,0	0,0	1,1	3.0318,44.2683	0	51,19	50,0	3.2038,3.12459	0	0,0	586.359	0	snp	1M12D1M,3M1X10M	2	2,2	1	60	0	1,1	0
881194	C	T	4.73123e-14		Rv0786c	c.271G>A	p.Val91Ile	1	272	272	0	1	0.102941	244	28	0	0.0	8296	952	0	0.0	126	118	16	12	3.57987	4.25114	0.0	0.0	1	4.25114	14.544	12.0	16.0	7.97367	17.2495	0.0	1513.8	0	snp	1X	1	1.0	1	60	59.9631	1.0	1
1753519	G	C	4275.7		fadD11.1	c.10G>C	p.Ala4Pro		156				0.0833333		13									4	9																1X				60
2591484	G	A	0		uspC	c.967G>A	p.Gly323Ser	1	436	436	0	1	0.474771	229	207	0	0.0	7786	7038	0	0.0	115	114	66	141	3.01978	62.0177	0.0	0.0	1	4.27961	33.8187	98.0	109.0	3.52432	9.92298	0.0	157.738	0	snp	1X	1	1.0	1	59.8841	59.0131	1.0	0.611354
2592310	G	A	1129.23		Rv2319c	c.417C>T	p.Ile139Ile	1	398	398	1	1	0.537688	184	214	0	0.0	6256	7276	0	0.0	73	111	134	80	20.0516	32.5991	0.0	0.0	1	30.448	234.319	81.0	133.0	16.1609	4.19045	0.0	260.014	0	snp	1X	1	1.0	1	60	58.7446	1.0	0.679348
3356252	T	C	0		Rv2997	c.1154T>C	p.Val385Ala	1	207	207	0	1	0.164251	173	34	0	0.0	5882	1156	0	0.0	89	84	18	16	3.3241	3.26577	0.0	0.0	1	3.26577	4.027	18.0	16.0	3.26577	5.13156	0.0	976.026	0	snp	1X	1	1.0	1	60	60	1.0	1
410009	T	C	3480.47		iniB	c.648T>C	p.Val216Val		126				0.0873016		11									6	5																1X				60
767968	C	T	2.28425e-14		Rv0669c	c.1630G>A	p.Val544Ile	1	203	203	0	1	0.147783	173	30	0	0.0	5882	1020.0	0	0.0	80	93	13	17	5.13156	4.16842	0.0	0.0	1.0	3.29983	3.62534	16.0	14.0	4.16842	3.02285	0.0	1004.59	0	snp	1X	1	1.0	1	60	60	1.0	1
2492011	G	T	0		glnE	c.343C>A	p.Leu115Met	1	249	249	0	1	0.0722892	231	18	0	0.0	7854	612.0	0	0.0	146	85	12	6	37.9889	7.35324	0.0	0.0	1.0	3.49285	13.2472	10.0	8.0	3.49285	6.40381	0.0	1486.43	0	snp	1X	1	1.0	1	60	59.9913	1.0	1
2591484	G	A	500.116		uspC	c.967G>A	p.Gly323Ser	1	409	409	1	1	0.520782	196	213	0	0.0	6664	7242.0	0	0.0	106	90	65	148	5.84651	73.2416	0.0	0.0	1.0	4.73321	48.3896	100.0	113.0	5.30411	4.60567	0.0	115.156	0	snp	1X	1	1.0	1	60	59.3571	1.0	0.627551
2592310	G	A	2298.49		Rv2319c	c.417C>T	p.Ile139Ile	1	367	367	1	1	0.594005	149	218	0	0.0	5066	7412.0	0	0.0	71	78	127	91	3.72441	15.9196	0.0	0.0	1.0	24.0875	202.509	86.0	132.0	13.2102	5.47325	0.0	529.248	0	snp	1X	1	1.0	1	60	58.5101	1.0	0.590604
3017574	A	C	7.31686e-14		ppgK	c.717A>C	p.Thr239Thr	1	304	304	0	1	0.138158	262	42	0	0.0	8908	1428.0	0	0.0	112	150	15	27	14.9783	10.4553	0.0	0.0	1.0	3.83753	20.5478	23.0	19.0	3.21711	5.69563	0.0	1541.36	0	snp	1X	1	1.0	1	60	59.9313	1.0	0.996183
4072204	G	A	3.42339e-14		Rv3633	c.414G>A	p.Arg138Arg	1	299	299	0	1	0.187291	243	56	0	0.0	8262	1904.0	0	0.0	113	130	26	30	5.59283	3.63072	0.0	0.0	1.0	4.40625	12.7417	31.0	25.0	21.778	55.9924	0.0	1304.6	0	snp	1X	1	1.0	1	60	60	1.0	1
195060	C	T	2.20595e-14		fadD5	c.68C>T	p.Ala23Val	1	286	286	0	1	0.0874126	261	25	0	0.0	8874	850	0	0.0	138	123	13	12	4.88226	3.09716	0.0	0.0	1	7.26639	81.2915	9.0	16.0	7.26639	7.41148	0.0	1640.8	0	snp	1X	1	1.0	1	60	59.8927	1.0	1
410009	T	C	3146.83		iniB	c.648T>C	p.Val216Val		118				0.118644		14									6	8																1X				60
737663	C	T	0		mmaA3	c.487G>A	p.Ala163Thr	1	341	341	0	1	0.27566	247	94	0	0.0	8398	3196	0	0.0	114	133	49	45	6.18399	3.37991	0.0	0.0	1	4.48875	10.4039	43.0	51.0	3.84193	3.23008	0.0	1074.47	0	snp	1X	1	1.0	1	59.8191	60	1.0	1
1753519	G	C	4300		fadD11.1	c.10G>C	p.Ala4Pro	1	152	172.571	0	1	0.0526316	1	8	0.5	0.5,0	34	4828,272	6	6,0	0	1	4	4	5.18177	29.9855,3.0103	0,0	0,0	1,1	4.53951,20.3821	5.18177	76,0	66,8	3.07147,3.0103	5.18177	0,0	937.236	0	snp	1M1I6M,1X6M	2	3,3	1	60	60	1,1	1
1827724	C	G	1.67253e-14		cya	c.222G>C	p.Trp74Cys	1	312	312	0	1	0.0512821	296	16	0	0.0	10064	544	0	0.0	152	144	6	10	3.47981	5.18177	0.0	0.0	1	3.55317	6.56095	7.0	9.0	3.55317	7.96947	0.0	1966.54	0	snp	1X	1	1.0	1	60	60	1.0	0.996622
2591484	G	A	821.988		uspC	c.967G>A	p.Gly323Ser	1	476	476	1	1	0.531513	223	253	0	0.0	7582	8602	0	0.0	113	110	69	184	3.09794	116.519	0.0	0.0	1	10.2285	28.3377	112.0	141.0	3.43086	3.09794	0.0	189.27	0	snp	1X	1	1.0	1	60	59.2287	1.0	0.560538
2592310	G	A	2451.88		Rv2319c	c.417C>T	p.Ile139Ile	1	419	419	1	1	0.587112	173	246	0	0.0	5882	8364	0	0.0	78	95	142	104	6.63779	15.7567	0.0	0.0	1	32.7047	231.768	94.0	152.0	7.28263	5.13156	0.0	564.567	0	snp	1X	1	1.0	1	60	59.0173	1.0	0.578035
410009	T	C	4114.67		iniB	c.648T>C	p.Val216Val		152				0.105263		16									9	7																1X				60
2591484	G	A	114.748		uspC	c.967G>A	p.Gly323Ser	1	618	618	1	1	0.503236	307	311	0	0.0	10438	10574.0	0	0.0	175	132	101	210	16.0886	85.9661	0.0	0.0	1.0	7.37419	54.1142	143.0	168.0	3.18486	6.12958	0.0	26.4218	0	snp	1X	1	1.0	1	60	59.3713	1.0	0.62215
2592310	G	A	2833.35		Rv2319c	c.417C>T	p.Ile139Ile	1	588	588	1	1	0.571429	252	336	0	0.0	8568	11424.0	0	0.0	120	132	201	135	4.25114	31.1619	0.0	0.0	1.0	26.2761	269.929	138.0	198.0	6.13825	11.8341	0.0	652.402	0	snp	1X	1	1.0	1	60	58.2579	0.997024	0.583333
410009	T	C	3236.8		iniB	c.648T>C	p.Val216Val		120				0.108333		13									6	7																1X				60
2591484	G	A	980.154		uspC	c.967G>A	p.Gly323Ser	1	513	513	1	1	0.532164	240	273	0	0.0	8160	9282	0	0.0	122	118	90	183	3.15506	71.8054	0.0	0.0	1	3.08189	40.0701	135.0	138.0	3.40005	3.0103	0.0	225.689	0	snp	1X	1	1.0	1	59.9817	59.4292	0.996337	0.591667
2592310	G	A	3279.23		Rv2319c	c.417C>T	p.Ile139Ile	1	499	499	1	1	0.601202	199	300	0	0.0	6766	10200	0	0.0	86	113	173	127	10.9651	18.3264	0.0	0.0	1	47.0478	238.806	111.0	189.0	29.068	3.89417	0.0	755.07	0	snp	1X	1	1.0	1	59.9933	58.7236	0.996667	0.643216
3473998	G	A	7800		prfB-fprA	n.3473998G>A		1	280	366.333	0	1	0.0571429	0	16	0	0,0	0	8806,544	0	0,0	0	0	2	14	0	30.2501,22.5536	0,0	0,0	1,1	28.3721,37.7539	0	102,16	157,0	19.988,22.5536	0	0,0	1710.21	0	snp	1M1I2M,2M1X	2	3,3	1	60	0	1,1	0
410009	T	C	3354.3		iniB	c.648T>C	p.Val216Val		137				0.189781		26									13	13																1X				60
1470982	G	A	1.1271e-14		murA	c.662G>A	p.Arg221Gln	1	362	362	0	1	0.0552486	342	20	0	0.0	11628	680.0	0	0.0	171	171	10	10	3.0103	3.0103	0.0	0.0	1.0	3.44459	5.06748	11.0	9.0	3.44459	3.9246	0.0	2263.29	0	snp	1X	1	1.0	1	60	59.8889	1.0	0.994152
1753519	G	C	6023.03		fadD11.1	c.10G>C	p.Ala4Pro		212				0.0566038		12									7	5																1X				60
2591484	G	A	798.477		uspC	c.967G>A	p.Gly323Ser	1	577	577	1	1	0.52513	274	303	0	0.0	9316	10298.0	0	0.0	150	124	86	217	8.36766	125.996	0.0	0.0	1.0	11.7894	35.4714	134.0	169.0	3.0748	4.15151	0.0	183.856	0	snp	1X	1	1.0	1	60	59.1423	1.0	0.627737
2592310	G	A	4083.27		Rv2319c	c.417C>T	p.Ile139Ile	1	547	547	1	1	0.616088	210	337	0	0.0	7140	11458.0	0	0.0	88	122	203	134	14.9637	33.688	0.0	0.0	1.0	13.8419	211.513	148.0	189.0	10.0273	5.03701	0.0	940.207	0	snp	1X	1	1.0	1	60	57.8905	1.0	0.642857
2695743	G	A	0		cysW	c.57C>T	p.Val19Val	1	382	382	0	1	0.0968586	345	37	0	0.0	11730	1258.0	0	0.0	177	168	23	14	3.52012	7.76406	0.0	0.0	1.0	7.76406	8.30366	14.0	23.0	4.47751	3.16765	0.0	2167.23	0	snp	1X	1	1.0	1	60	60	1.0	0.997101
410009	T	C	3300		iniB	c.648T>C	p.Val216Val	1	132	39.1429	0	1	0.143939	2	19	14.3333	3.33333,14.3333	66	3774,646	469.333	103.333,469.333	2	0	13	6	7.35324	3.02986,8.61041	0,0	0,0	1,1	3.02986,44.2683	7.35324	56,19	55,0	3.18637,8.61041	7.35324	0,0	659.148	0	snp	1M12D1M,3M1X10M	2	2,2	1	60	60	1,1	1
953505	G	A	2889.12		Rv0857	c.249G>A	p.Val83Val	1	413	413	1	1	0.615012	159	254	0	0.0	5406	8636	0	0.0	76	83	136	118	3.6795	5.78021	0.0	0.0	1	10.7045	9.03306	142.0	112.0	27.9395	17.8828	0.0	665.243	0	snp	1X	1	1.0	1	60	60	1.0	1
1950185	C	T	1376.18		Rv1723	c.844C>T	p.Leu282Leu	1	324	324	1	1	0.570988	139	185	0	0.0	4726	6290	0	0.0	76	63	108	77	5.65044	14.2902	0.0	0.0	1	24.7133	3.40085	114.0	71.0	3.96105	4.90057	0.0	316.878	0	snp	1X	1	1.0	1	60	60	1.0	1
2185719	T	C	0		fadE17	c.470A>G	p.Asn157Ser	1	241	241	0	1	0.340249	159	82	0	0.0	5406	2788	0	0.0	65	94	34	48	14.4959	8.20065	0.0	0.0	1	41.2494	33.1787	60.0	22.0	5.65844	5.31834	0.0	542.016	0	snp	1X	1	1.0	1	60	60	1.0	1
2591484	G	A	2.56492e-11		uspC	c.967G>A	p.Gly323Ser	1	490	490	0	1	0.495918	247	243	0	0.0	8398	8262	0	0.0	132	115	79	164	5.55101	67.5736	0.0	0.0	1	10.5256	60.6906	107.0	136.0	4.09157	19.2656	0.0	25.8591	0	snp	1X	1	1.0	1	60	59.2065	1.0	0.615385
2592310	G	A	2638.46		Rv2319c	c.417C>T	p.Ile139Ile	1	449	449	1	1	0.585746	186	263	0	0.0	6324	8942	0	0.0	71	115	156	107	25.6123	22.8343	0.0	0.0	1	27.9864	272.74	104.0	159.0	14.3135	6.79286	0.0	607.527	0	snp	1X	1	1.0	1	60	58.8656	1.0	0.666667
2888594	A	G	2923.84		Rv2566	c.2222A>G	p.His741Arg	1	296	296	1	1	0.662162	100	196	0	0.0	3400	6664	0	0.0	47	53	99	97	3.79203	3.05462	0.0	0.0	1	10.4997	3.79203	111.0	85.0	5.84651	3.35774	0.0	673.239	0	snp	1X	1	1.0	1	60	60	1.0	1
3127931	T	A	1010.66		Rv2820c	c.342A>T	p.Lys114Asn	1	59	59	1	1	0.847458	9	50	0	0.0	306	1700	0	0.0	5	4	9	41	3.25157	47.4821	0.0	0.0	1	111.584	5.18177	0.0	50.0	47.4821	3.25157	0.0	232.713	0	snp	1X	1	1.0	1	60	60	0.28	1
410009	T	C	3846.38		iniB	c.648T>C	p.Val216Val		149				0.147651		22									13	9																1X				59.0909
731690	A	G	6.35251e-14		metT-rpmG2	n.731690A>G		1	405	405	0	1	0.091358	368	37	0	0.0	12512	1258.0	0	0.0	178	190	21	16	3.86001	4.47751	0.0	0.0	1.0	3.06899	4.52089	19.0	18.0	3.06899	10.6577	0.0	2326.08	0	snp	1X	1	1.0	1	60	60	1.0	1
953505	G	A	0		Rv0857	c.249G>A	p.Val83Val	1	359	359	0	1	0.264624	264	95	0	0.0	8976	3230.0	0	0.0	130	134	57	38	3.1419	11.2619	0.0	0.0	1.0	11.2619	3.83283	57.0	38.0	13.0905	38.8396	0.0	1186.22	0	snp	1X	1	1.0	1	60	59.8712	1.0	1
1085467	T	G	2.23003e-14		accA2	c.284A>C	p.Glu95Ala	1	206	206	0	1	0.0776699	188	16	0	0.0	6392	544.0	0	0.0	154	34	7	9	169.336	3.55317	0.0	0.0	1.0	5.18177	14.8379	10.0	6.0	7.89611	5.9672	0.0	1164.9	0	snp	1X	1	2.0	1	60	59.9309	1.0	1
1950185	C	T	0		Rv1723	c.844C>T	p.Leu282Leu	1	312	312	0	1	0.240385	237	75	0	0.0	8058	2550.0	0	0.0	131	106	45	30	8.73676	9.52472	0.0	0.0	1.0	3.03925	28.7473	38.0	37.0	4.429	5.65821	0.0	1133.25	0	snp	1X	1	1.0	1	60	59.8523	1.0	0.995781
2185719	T	C	4429.69		fadE17	c.470A>G	p.Asn157Ser	1	269	269	1	1	0.769517	62	207	0	0.0	2108	7038.0	0	0.0	26	36	89	118	6.51267	11.8326	0.0	0.0	1.0	10.6577	17.0198	117.0	90.0	4.78314	5.25182	0.0	1019.97	0	snp	1X	1	1.0	1	59.9227	59.7097	1.0	1
2591484	G	A	1046.31		uspC	c.967G>A	p.Gly323Ser	1	552	552	1	1	0.532609	258	294	0	0.0	8772	9994.0	0	0.0	135	123	89	205	4.22228	102.396	0.0	0.0	1.0	4.45795	49.0994	140.0	154.0	3.483	5.16494	0.0	240.922	0	snp	1X	1	1.0	1	60	59.7132	1.0	0.589147
2592310	G	A	1810.77		Rv2319c	c.417C>T	p.Ile139Ile	1	544	544	1	1	0.544118	248	296	0	0.0	8432	10064.0	0	0.0	104	144	168	128	17.0198	14.748	0.0	0.0	1.0	31.2101	319.1	117.0	179.0	5.38718	3.04532	0.0	416.945	0	snp	1X	1	1.0	1	60	58.4597	1.0	0.649194
2888594	A	G	0		Rv2566	c.2222A>G	p.His741Arg	1	270	270	0	1	0.274074	196	74	0	0.0	6664	2516.0	0	0.0	97	99	38	36	3.05462	3.12768	0.0	0.0	1.0	4.88833	3.40914	41.0	33.0	3.47981	14.3551	0.0	855.72	0	snp	1X	1	1.0	1	60	60	1.0	1
410009	T	C	3723.71		iniB	c.648T>C	p.Val216Val		147				0.163265		24									13	11																1X				60
2155174	A	G	8.71516e-14		katG	c.938T>C	p.Ile313Thr	1	345	345	0	1	0.110145	306	38	0	0.0	10404	1292.0	0	0.0	172	134	27	11	13.2574	17.6392	0.0	0.0	1.0	3.9246	18.0261	21.0	17.0	8.7247	7.80741	0.0	1882.52	0	snp	1X	1	2.0	1	60	59.9608	1.0	1
2591484	G	A	43.6448		uspC	c.967G>A	p.Gly323Ser	1	591	591	1	1	0.502538	294	297	0	0.0	9996	10098.0	0	0.0	162	132	93	204	9.65766	93.0935	0.0	0.0	1.0	10.0365	39.2015	133.0	164.0	3.60252	9.65766	0.0	10.0496	0	snp	1X	1	1.0	1	60	59.5782	0.996633	0.636054
2592310	G	A	3130.2		Rv2319c	c.417C>T	p.Ile139Ile	1	597	597	1	1	0.576214	253	344	0	0.0	8602	11696.0	0	0.0	101	152	197	147	25.3344	18.7913	0.0	0.0	1.0	47.5507	342.902	130.0	214.0	12.1254	5.49076	0.0	720.756	0	snp	1X	1	1.0	1	60	58.5731	1.0	0.656126
3640407	G	T	7112.78		whiB2-fbiA	n.3640407G>T		1	425	425	1	1	0.774118	96	329	0	0.0	3264	11186.0	0	0.0	41	55	146	183	7.44372	12.046	0.0	0.0	1.0	5.921	3.37221	154.0	175.0	3.33371	3.8246	0.0	1637.78	0	snp	1X	1	1.0	1	59.9757	60	1.0	1
410009	T	C	2351.82		iniB	c.648T>C	p.Val216Val		94				0.170213		16									5	11																1X				59.9375
1911590	T	G	1.09934e-13		Rv1686c	c.492A>C	p.Ala164Ala	1	269	269	0	1	0.130112	234	35	0	0.0	7956	1190.0	0	0.0	117	117	13	22	3.0103	8.03571	0.0	0.0	1.0	4.56135	7.50172	15.0	20.0	6.05036	3.0103	0.0	1399.59	0	snp	1X	1	1.0	1	60	59.8291	1.0	0.991453
1984929	A	G	1433.4		PPE24-Rv1754c	n.1984929A>G		1	295	295	1	1	0.579661	124	171	0	0.0	4216	5814.0	0	0.0	57	67	65	106	4.76149	24.3568	0.0	0.0	1.0	8.61041	20.9425	96.0	75.0	3.63253	8.68415	0.0	330.052	0	snp	1X	1	1.0	1	60	60	1.0	1
2349366	G	C	4.96633e-14		helY	c.2689C>G	p.Arg897Gly	1	247	247	0	1	0.165992	206	41	0	0.0	7004	1394.0	0	0.0	119	87	27	14	13.8044	11.961	0.0	0.0	1.0	9.41879	5.07636	15.0	26.0	5.60547	3.68493	0.0	1160.76	0	snp	1X	1	1.0	1	60	59.9612	1.0	1
2591484	G	A	1004.39		uspC	c.967G>A	p.Gly323Ser	1	437	437	1	1	0.540046	201	236	0	0.0	6834	8024.0	0	0.0	100	101	64	172	3.0211	110.333	0.0	0.0	1.0	5.3658	43.2095	110.0	126.0	8.31016	3.53966	0.0	231.27	0	snp	1X	1	1.0	1	60	59.1891	1.0	0.547264
2592310	G	A	3354.21		Rv2319c	c.417C>T	p.Ile139Ile	1	411	411	1	1	0.625304	153	257	0	0.0	5202	8738.0	0	0.0	67	86	151	106	8.13384	20.1202	0.0	0.0	1.0	23.2971	197.293	104.0	153.0	20.1202	4.1599	0.0	772.335	0	snp	1X	1	2.0	1	60	58.4314	1.0	0.627451
1501093	G	A	4547.88		Rv1332	c.168G>A	p.Met56Ile	1	199	199	1	1	0.874372	25	174	0	0.0	850	5916	0	0.0	15	10	88	86	5.18177	3.06022	0.0	0.0	1	7.05373	7.26639	78.0	96.0	3.45957	3.79203	0.0	1047.19	0	snp	1X	1	1.0	1	60	60	1.0	1
2612138	A	G	354.99		Rv2337c	c.850T>C	p.Leu284Leu	1	16	16	1	1	0.9375	1	15	0	0.0	34	510	0	0.0	1	0	12	3	5.18177	14.7363	0.0	0.0	1	35.5824	5.18177	15.0	0.0	14.7363	5.18177	0.0	81.7396	0	snp	1X	1	1.0	1	60	60	0.2	1
3901886	A	C	0		Rv3482c	c.221T>G	p.Leu74Arg	1	224	224	0	1	0.0535714	212	12	0	0.0	7208	408	0	0.0	117	95	6	6	7.96781	3.0103	0.0	0.0	1	5.9056	3.66584	8.0	4.0	5.9056	4.03458	0.0	1404.21	0	snp	1X	1	1.0	1	60	60	1.0	1
4387729	G	A	3.85731e-15		Rv3902c	c.167C>T	p.Thr56Met	1	333	333	0	1	0.0570571	314	19	0	0.0	10676	646	0	0.0	141	173	10	9	10.0918	3.12459	0.0	0.0	1	4.03889	5.77651	8.0	11.0	12.2676	20.2991	0.0	2069.81	0	snp	1X	1	1.0	1	60	60	1.0	1
1541262	A	C	0		lprF	c.243A>C	p.Val81Val	1	151	151	0	1	0.0927152	137	14	0	0.0	4658	476	0	0.0	46	91	2	12	35.1069	18.5208	0.0	0.0	1	33.4109	300.502	0.0	14.0	18.5208	35.1069	0.0	770.609	0	snp	1X	1	1.0	1	60	58.7664	0.285714	0.927007
2592310	G	A	2948.56		Rv2319c	c.417C>T	p.Ile139Ile	1	523	523	1	1	0.583174	218	305	0	0.0	7412	10370	0	0.0	100	118	186	119	6.23763	34.9701	0.0	0.0	1	24.547	311.559	125.0	180.0	29.5023	5.56029	0.0	678.93	0	snp	1X	1	1.0	1	60	58.1193	1.0	0.582569
4330437	T	G	0		gltD	c.1069A>C	p.Asn357His	1	286	286	0	1	0.0559441	270	16	0	0.0	9180	544	0	0.0	100	170	5	11	42.4185	7.89611	0.0	0.0	1	5.18177	7.64277	10.0	6.0	3.55317	21.5402	0.0	1772.08	0	snp	1X	1	1.0	1	60	60	1.0	1
1541262	A	C	0		lprF	c.243A>C	p.Val81Val	1	182	182	0	1	0.0714286	169	13	0	0.0	5746	442	0	0.0	67	102	3	10	18.7503	11.1951	0.0	0.0	1	31.2394	369.989	0.0	13.0	11.1951	18.7503	0.0	984.265	0	snp	1X	1	1.0	1	60	59.1953	0.230769	0.822485
1678381	G	C	3874.25		Rv1488	c.985G>C	p.Asp329His	1	337	337	1	1	0.688427	105	232	0	0.0	3570	7888	0	0.0	65	40	141	91	15.9357	26.4098	0.0	0.0	1	3.04774	7.66346	117.0	115.0	3.60933	4.02365	0.0	892.078	0	snp	1X	1	1.0	1	60	60	1.0	1
2592310	G	A	3589.04		Rv2319c	c.417C>T	p.Ile139Ile	1	681	681	1	1	0.577093	288	393	0	0.0	9792	13362	0	0.0	132	156	233	160	7.35324	32.455	0.0	0.0	1	34.0905	367.938	159.0	234.0	8.32019	3.13094	0.0	826.407	0	snp	1X	1	1.0	1	60	58.1319	0.994911	0.621528
1501093	G	A	5492.68		Rv1332	c.168G>A	p.Met56Ile	1	226	226	1	1	0.89823	23	203	0	0.0	782	6902	0	0.0	14	9	99	104	5.3706	3.27772	0.0	0.0	1	4.30463	3.10471	96.0	107.0	14.6592	14.4341	0.0	1264.74	0	snp	1X	1	1.0	1	59.9754	60	1.0	1
3462159	A	G	2300		Rv3093c	c.606T>C	p.Arg202Arg	1	83	109	0	1	0.060241	0	5	0	0,0	0	2652,170	0	0,0	0	0	2	3	0	39.0901,3.44459	0,0	0,0	1,1	10.1372,13.8677	0	31,5	47,0	4.01252,3.44459	0	0,0	502.385	0	snp	1M5I14M,14M1X	2	2,2	1	60	0	1,1	0
2592310	G	A	2787.94		Rv2319c	c.417C>T	p.Ile139Ile	1	397	397	1	1	0.607053	156	241	0	0.0	5304	8194	0	0.0	66	90	137	104	11.028	12.8225	0.0	0.0	1	26.446	210.191	95.0	146.0	26.446	4.40227	0.0	641.947	0	snp	1X	1	1.0	1	60	58.4231	0.995851	0.647436
2592310	G	A	3013.09		Rv2319c	c.417C>T	p.Ile139Ile	1	408	408	1	1	0.612745	158	250	0	0.0	5372	8500	0	0.0	62	96	154	96	18.8978	32.2296	0.0	0.0	1	32.2296	221.202	96.0	154.0	13.0512	4.38465	0.0	693.79	0	snp	1X	1	1.0	1	60	58.5063	1.0	0.664557
410009	T	C	2924.66		iniB	c.648T>C	p.Val216Val		114				0.149123		17									10	7																1X				60
2591484	G	A	168.93		uspC	c.967G>A	p.Gly323Ser	1	354	354	1	1	0.50565	174	179	0	0.0	5916	6086.0	0	0.0	95	79	60	119	6.20511	45.2388	0.0	0.0	1.0	3.11948	47.9373	88.0	91.0	10.5923	11.4466	0.0	38.8976	0	snp	1X	1	2.0	1	60	59.2414	1.0	0.626437
2592310	G	A	3199.05		Rv2319c	c.417C>T	p.Ile139Ile	1	395	395	1	1	0.625316	148	247	0	0.0	5032	8394.0	0	0.0	60	88	148	99	14.5132	24.1184	0.0	0.0	1.0	42.4748	193.689	90.0	157.0	3.7224	3.5385	0.0	736.608	0	snp	1X	1	1.0	1	59.9757	58.1419	0.995951	0.655405
410009	T	C	2221.98		iniB	c.648T>C	p.Val216Val		82				0.097561		8									5	3																1X				60
2253376	G	A	2.91709e-14		otsB1	c.1375G>A	p.Glu459Lys	1	245	245	0	1	0.0571429	231	14	0	0.0	7854	476.0	0	0.0	148	83	10	4	42.7266	8.59409	0.0	0.0	1.0	3.63072	3.24531	6.0	8.0	8.59409	3.77173	0.0	1517.46	0	snp	1X	1	1.0	1	60	60	1.0	1
2591484	G	A	2.5169e-13		uspC	c.967G>A	p.Gly323Ser	1	374	374	0	1	0.470588	198	176	0	0.0	6732	5980.0	0	0.0	85	113	51	125	11.6085	70.5727	0.0	0.0	1.0	7.94546	39.9034	78.0	98.0	3.05965	3.18577	0.0	160.402	0	snp	1X	1	1.0	1	59.9659	59.2778	1.0	0.505051
2592310	G	A	1688.11		Rv2319c	c.417C>T	p.Ile139Ile	1	333	333	1	1	0.573574	142	191	0	0.0	4828	6494.0	0	0.0	64	78	123	68	6.00754	37.4014	0.0	0.0	1.0	22.1215	215.937	75.0	116.0	12.5716	3.07147	0.0	388.701	0	snp	1X	1	1.0	1	60	58.1479	1.0	0.577465
1895655	C	T	1.11505e-14		Rv1668c-Rv1669	n.1895655C>T		1	148	148	0	1	0.0743243	137	11	0	0.0	4658	374	0	0.0	95	42	2	9	47.5334	12.6832	0.0	0.0	1	26.8965	300.502	11.0	0.0	12.6832	47.5334	0.0	779.767	0	snp	1X	1	1.0	1	57.2727	58.7591	1.0	0.744526
1423910	G	A	1.15478e-13		Rv1273c	c.141C>T	p.Ala47Ala	1	280	280	0	1	0.214286	220	60	0	0.0	7480	2040.0	0	0.0	114	106	35	25	3.642	6.62942	0.0	0.0	1.0	3.58936	3.0103	32.0	28.0	14.7363	3.0103	0.0	1128.55	0	snp	1X	1	1.0	1	60	60	1.0	1
1894300	G	C	1852.32		Rv1668c	c.1043C>G	p.Pro348Arg		73				0.109589		8									4	4																1X				60
3047582	C	A	6.38867e-14		Rv2735c	c.971G>T	p.Trp324Leu	1	219	219	0	1	0.0639269	205	14	0	0.0	6970	476.0	0	0.0	70	135	2	12	47.7638	18.5208	0.0	0.0	1.0	33.4109	448.162	0.0	14.0	18.5208	47.7638	0.0	1193	0	snp	1X	1	1.0	1	60	58.1366	0.214286	0.687805
410009	T	C	3800		iniB	c.648T>C	p.Val216Val	1	134	29.0714	0	1	0.0671642	0	9	13.3333	4.33333,13.3333	0	4250,306	419	128,419	0	0	6	3	0	3.16665,5.18177	0,0	0,0	1,1	10.6713,22.5536	0	52,9	73,0	3.86152,5.18177	0	0,0	816.597	0	snp	1M12D1M,3M1X10M	2	2,2	1	60	0	1,1	0
2591484	G	A	228.555		uspC	c.967G>A	p.Gly323Ser	1	417	417	1	1	0.508393	204	212	0	0.0	6936	7208	0	0.0	109	95	66	146	5.09662	68.5642	0.0	0.0	1	3.0103	43.9277	106.0	106.0	3.0103	3.0103	0.0	52.6266	0	snp	1X	1	2.0	1	59.9717	59.2451	1.0	0.612745
2592310	G	A	2094.13		Rv2319c	c.417C>T	p.Ile139Ile	1	402	402	1	1	0.577114	170	232	0	0.0	5780	7888	0	0.0	72	98	138	94	11.6451	21.1309	0.0	0.0	1	28.3192	218.88	90.0	142.0	17.986	3.06139	0.0	482.19	0	snp	1X	1	1.0	1	60	58.2118	0.991379	0.635294
3299266	A	G	2.06127e-14		fadD22	c.689T>C	p.Ile230Thr	1	318	318	0	1	0.0660377	297	21	0	0.0	10098	712	0	0.0	158	139	9	12	5.6497	3.94093	0.0	0.0	1	3.94093	14.1309	12.0	9.0	15.5221	22.0271	0.0	1936.19	0	snp	1X	1	1.0	1	60	59.9125	1.0	1
4200744	C	G	6.38867e-15		tyrA	c.324C>G	p.His108Gln	1	260	260	0	1	0.107692	232	28	0	0.0	7888	952	0	0.0	89	143	10	18	30.3035	7.97367	0.0	0.0	1	7.97367	19.521	10.0	18.0	4.25114	17.986	0.0	1422.63	0	snp	1X	1	1.0	1	60	59.8922	1.0	1
410009	T	C	3085.84		iniB	c.648T>C	p.Val216Val		116				0.12069		14									7	7																1X				60
2591484	G	A	185.674		uspC	c.967G>A	p.Gly323Ser	1	462	462	1	1	0.508658	227	235	0	0.0	7718	7984	0	0.0	115	112	71	164	3.09639	82.9297	0.0	0.0	1	27.0443	45.9519	92.0	143.0	3.75876	4.16778	0.0	42.7531	0	snp	1X	1	1.0	1	60	59.141	1.0	0.568282
2592310	G	A	2400.54		Rv2319c	c.417C>T	p.Ile139Ile	1	406	406	1	1	0.58867	167	239	0	0.0	5678	8126	0	0.0	69	98	133	106	13.9457	9.63375	0.0	0.0	1	43.7958	212.733	86.0	153.0	11.7416	4.06353	0.0	552.744	0	snp	1X	1	1.0	1	60	57.8802	1.0	0.652695
3473998	G	A	7000		prfB-fprA	n.3473998G>A		1	254	332.333	0	1	0.0590551	0	15	0	0,0	0	7990,510	0	0,0	0	0	2	13	0	66.6668,20.5268	0,0	0,0	1,1	20.0956,35.5824	0	96,15	139,0	30.9622,20.5268	0	0,0	1537.3	0	snp	1M1I2M,2M1X	2	3,3	1	60	0	1,1	0
3612504	G	A	4.64087e-14		Rv3236c	c.613C>T	p.His205Tyr	1	270	270	0	1	0.0888889	246	24	0	0.0	8364	816	0	0.0	146	100	12	12	21.6885	3.0103	0.0	0.0	1	55.1256	9.93076	24.0	0.0	3.0103	43.8269	0.0	1559.66	0	snp	1X	1	1.0	1	60	60	1.0	0.99187
4376954	G	A	6332.2		eccC2	c.3499C>T	p.Leu1167Leu	1	300	300	1	1	0.846667	46	254	0	0.0	1564	8636	0	0.0	25	21	143	111	3.76559	11.7646	0.0	0.0	1	19.5614	3.76559	105.0	149.0	3.31807	7.73089	0.0	1458.04	0	snp	1X	1	1.0	1	60	60	1.0	1
410009	T	C	3236.31		iniB	c.648T>C	p.Val216Val		121				0.115702		14									7	7																1X				60
2192465	C	T	7505.96		Rv1939	c.372C>T	p.Ala124Ala	1	308	308	1	1	0.902597	30	278	0	0.0	1020	9452	0	0.0	16	14	180	98	3.29983	55.5318	0.0	0.0	1	8.29057	4.16842	152.0	126.0	12.0399	3.0103	0.0	1728.31	0	snp	1X	1	1.0	1	60	60	0.996403	1
2591484	G	A	728.926		uspC	c.967G>A	p.Gly323Ser	1	449	449	1	1	0.525612	213	236	0	0.0	7242	8024	0	0.0	117	96	77	159	7.50617	64.8789	0.0	0.0	1	3.0103	80.174	118.0	118.0	3.0471	6.69059	0.0	167.841	0	snp	1X	1	1.0	1	60	59.6526	1.0	0.633803
2592310	G	A	1992.18		Rv2319c	c.417C>T	p.Ile139Ile	1	403	403	1	1	0.573201	172	231	0	0.0	5848	7854	0	0.0	65	107	144	87	25.2805	33.5519	0.0	0.0	1	20.3915	203.442	94.0	137.0	22.0459	4.82828	0.0	458.716	0	snp	1X	1	1.0	1	60	58.2733	1.0	0.703488
3473998	G	A	7800		prfB-fprA	n.3473998G>A		1	280	366	0	1	0.0642857	0	18	0	0,0	0	8772,612	0	0,0	0	0	3	15	0	15.1638,20.3821	0,0	0,0	1,1	59.6032,42.0968	0	88,18	170,0	24.0517,20.3821	0	0,0	1684.69	0	snp	1M1I2M,2M1X	2	3,3	1	58.6667	0	1,1	0
3612504	G	A	3.34503e-14		Rv3236c	c.613C>T	p.His205Tyr	1	290	290	0	1	0.1	261	29	0	0.0	8874	986	0	0.0	138	123	11	18	4.88226	6.67934	0.0	0.0	1	65.983	8.21019	29.0	0.0	6.67934	13.2021	0.0	1646.72	0	snp	1X	1	1.0	1	60	60	1.0	1
302548	G	A	0		hsp	c.105C>T	p.Arg35Arg	1	288	288	0	1	0.152778	244	44	0	0.0	8296	1496	0	0.0	98	146	22	22	23.5147	3.0103	0.0	0.0	1	3.20771	3.57987	21.0	23.0	4.78696	3.57987	0.0	1401.63	0	snp	1X	1	1.0	1	60	60	1.0	1
3769971	C	T	0		folD	c.679G>A	p.Ala227Thr	1	247	247	0	1	0.0607287	232	15	0	0.0	7888	510	0	0.0	122	110	8	7	4.35811	3.15506	0.0	0.0	1	6.62942	3.16006	10.0	5.0	4.31318	3.60933	0.0	1525.04	0	snp	1X	1	1.0	1	60	60	1.0	1
3988525	A	C	8.65493e-14		Rv3549c	c.574T>G	p.Ser192Ala	1	230	230	0	1	0.36087	147	83	0	0.0	4998	2822	0	0.0	75	72	50	33	3.14325	10.5712	0.0	0.0	1	14.5479	3.02507	31.0	52.0	12.4549	4.20683	0.0	456.182	0	snp	1X	1	1.0	1	60	59.9728	1.0	0.993197
4108280	C	T	0		acs	c.489C>T	p.Gly163Gly	1	246	246	0	1	0.357724	158	88	0	0.0	5372	2992	0	0.0	92	66	49	39	12.3009	5.47788	0.0	0.0	1	6.56362	17.0836	38.0	50.0	3.109	4.98936	0.0	487.744	0	snp	1X	1	1.0	1	60	59.9747	1.0	1
1137408	C	T	4711.93		glmU	c.653G>A	p.Arg218His	1	224	224	1	1	0.848214	34	190	0	0.0	1156	6460	0	0.0	19	15	103	87	4.03217	5.93607	0.0	0.0	1	10.7362	5.30951	108.0	82.0	44.154	3.0103	0.0	1084.96	0	snp	1X	1	1.0	1	60	60	1.0	1
1508794	C	T	4312.82		lprD	c.130G>A	p.Gly44Ser	1	212	212	1	1	0.834906	35	177	0	0.0	1190	6018	0	0.0	16	19	75	102	3.56868	11.9538	0.0	0.0	1	3.61144	6.05036	85.0	92.0	18.0389	3.56868	0.0	993.063	0	snp	1X	1	1.0	1	60	60	1.0	1
410009	T	C	3014.14		iniB	c.648T>C	p.Val216Val		109				0.0825688		9									6	3																1X				60
1753519	G	C	5410.2		fadD11.1	c.10G>C	p.Ala4Pro		194				0.056701		11									6	5																1X				60
2591484	G	A	0		uspC	c.967G>A	p.Gly323Ser	1	484	484	0	1	0.479339	252	232	0	0.0	8568	7884.0	0	0.0	134	118	64	168	5.21624	104.246	0.0	0.0	1.0	3.16006	79.1497	114.0	118.0	3.0103	4.69922	0.0	146.079	0	snp	1X	1	1.0	1	59.8836	59.5159	1.0	0.59127
2592310	G	A	3595.23		Rv2319c	c.417C>T	p.Ile139Ile	1	452	452	1	1	0.623894	170	282	0	0.0	5780	9586.0	0	0.0	72	98	153	129	11.6451	7.44565	0.0	0.0	1.0	71.0498	205.8	94.0	188.0	3.1335	4.28764	0.0	827.832	0	snp	1X	1	1.0	1	60	58.3706	1.0	0.629412
410009	T	C	2134.92		iniB	c.648T>C	p.Val216Val		89				0.202247		18									9	9																1X				60
410017	G	A	2100		iniB	c.656G>A	p.Gly219Asp	1	89	29.1429	0	1	0.191011	0	17	4.16667	4.16667,1.5,4.16667	0	34,2414,578	139	139,51,139	0	0	9	8	0	5.18177,8.17902,3.13803	0,0,0	0,0,0	1,1,1	5.18177,3.7749,39.9253	0	1,33,17	0,38,0	5.18177,3.04088,3.13803	0	0,0,0	386.999	0	snp	3M1X7M1X2M,1M12D1M,3M1X10M	3	3,3,3	1	60	0	1,1,1	0
2591484	G	A	629.16		uspC	c.967G>A	p.Gly323Ser	1	356	356	1	1	0.530899	167	189	0	0.0	5678	6426	0	0.0	91	76	61	128	5.93594	54.5856	0.0	0.0	1	3.1137	6.76812	93.0	96.0	11.386	9.8888	0.0	144.87	0	snp	1X	1	1.0	1	60	59.4132	1.0	0.640719
2592310	G	A	2030.83		Rv2319c	c.417C>T	p.Ile139Ile	1	353	353	1	1	0.586402	146	207	0	0.0	4964	7038	0	0.0	56	90	115	92	20.2036	8.55962	0.0	0.0	1	37.093	182.975	75.0	132.0	20.6443	3.54573	0.0	467.615	0	snp	1X	1	1.0	1	60	58.6849	1.0	0.671233
2592310	G	A	3545.99		Rv2319c	c.417C>T	p.Ile139Ile	1	431	431	1	1	0.633411	158	273	0	0.0	5372	9282	0	0.0	70	88	179	94	7.46319	60.4788	0.0	0.0	1	52.6519	145.998	97.0	176.0	27.0715	3.06527	0.0	816.493	0	snp	1X	1	1.0	1	60	58.7089	1.0	0.651899
483292	A	T	5.12301e-14		mmpS1	c.365T>A	p.Ile122Asn	1	205	205	0	1	0.0829268	188	17	0	0.0	6392	578	0	0.0	93	95	13	4	3.0565	13.3567	0.0	0.0	1	39.9253	411.247	0.0	17.0	13.3567	3.0565	0.0	1085.35	0	snp	1X	1	1.0	1	60	58.484	0.764706	0.537234
483292	A	T	3.13406e-14		mmpS1	c.365T>A	p.Ile122Asn	1	183	183	0	1	0.0710383	170	13	0	0.0	5780	442	0	0.0	75	95	10	3	8.11965	11.1951	0.0	0.0	1	31.2394	372.161	0.0	13.0	11.1951	8.11965	0.0	995.33	0	snp	1X	1	1.0	1	60	59.5824	0.923077	0.611765
1359160	C	A	0		Rv1215c	c.285G>T	p.Thr95Thr	1	261	261	0	1	0.0651341	244	17	0	0.0	8296	578	0	0.0	151	93	10	7	32.9481	4.1599	0.0	0.0	1	4.1599	3.57987	7.0	10.0	4.1599	7.31765	0.0	1587.66	0	snp	1X	1	1.0	1	60	60	1.0	1
2019339	G	C	0		eccC5	c.83G>C	p.Ser28Thr	1	313	313	0	1	0.456869	170	143	0	0.0	5780	4862	0	0.0	104	66	82	61	21.455	9.70694	0.0	0.0	1	4.24029	10.3678	76.0	67.0	3.75437	3.0103	0.0	185.961	0	snp	1X	1	1.0	1	60	60	1.0	1
2539464	C	A	1.76472e-13		Rv2265	c.765C>A	p.His255Gln	1	278	278	0	1	0.377698	173	105	0	0.0	5882	3570	0	0.0	94	79	58	47	5.83447	5.51266	0.0	0.0	1	4.02365	10.8552	56.0	49.0	4.68544	5.13156	0.0	476.459	0	snp	1X	1	1.0	1	60	59.9306	1.0	1
249335	C	G	0		Rv0209	c.298C>G	p.Arg100Gly	1	253	253	0	1	0.0790514	233	20	0	0.0	7922	680	0	0.0	116	117	9	11	3.01962	3.44459	0.0	0.0	1	3.44459	15.7689	9.0	11.0	4.74748	4.13797	0.0	1494.02	0	snp	1X	1	1.0	1	60	60	1.0	1
1564957	A	G	6407.34		gmk	c.557A>G	p.Asn186Ser	1	288	288	1	1	0.864583	39	249	0	0.0	1326	8466	0	0.0	13	26	120	129	12.42	3.71668	0.0	0.0	1	7.62359	3.51141	136.0	113.0	16.2746	7.52028	0.0	1475.35	0	snp	1X	1	1.0	1	59.9036	60	1.0	1
1960375	G	T	4.97834e-14		Rv1733c	c.113C>A	p.Thr38Lys	1	315	315	0	1	0.190476	255	60	0	0.0	8670	2040	0	0.0	144	111	37	23	12.2838	10.1038	0.0	0.0	1	3.58936	13.4419	32.0	28.0	3.15506	6.08442	0.0	1367.9	0	snp	1X	1	1.0	1	60	59.9922	1.0	0.996078
2265276	T	C	6.14761e-14		Rv2017-Rv2018	n.2265276T>C		1	112	112	0	1	0.0892857	102	10	0	0.0	3468	340	0	0.0	68	34	3	7	27.6203	6.48466	0.0	0.0	1	24.725	224.5	10.0	0.0	6.48466	27.6203	0.0	571.766	0	snp	1X	1	1.0	1	60	59.1471	0.9	0.72549
2332614	G	T	3380.65		Rv2075c	c.266C>A	p.Ala89Glu	1	254	254	1	1	0.720472	71	183	0	0.0	2414	6222	0	0.0	34	37	93	90	3.28556	3.11709	0.0	0.0	1	7.29391	4.50892	82.0	101.0	44.3157	8.17902	0.0	778.423	0	snp	1X	1	1.0	1	60	60	1.0	0.985915
2592310	G	A	2465.9		Rv2319c	c.417C>T	p.Ile139Ile	1	422	422	1	1	0.587678	174	248	0	0.0	5916	8432	0	0.0	73	101	156	92	12.7944	38.8746	0.0	0.0	1	53.5846	247.613	86.0	162.0	6.51267	3.45957	0.0	567.794	0	snp	1X	1	1.0	1	60	58.5287	1.0	0.637931
3019639	G	A	0		Rv2704	c.182G>A	p.Gly61Asp	1	277	277	0	1	0.0830325	254	23	0	0.0	8636	782	0	0.0	141	113	15	8	9.7128	7.63648	0.0	0.0	1	10.6577	3.0445	16.0	7.0	10.6577	3.14709	0.0	1626.42	0	snp	1X	1	1.0	1	60	60	1.0	1
3511029	A	C	5210.85		PPE52	c.289T>G	p.Phe97Val	1	223	223	1	1	0.883408	26	197	0	0.0	884	6698	0	0.0	11	15	86	111	4.34659	9.89949	0.0	0.0	1	4.87314	6.01695	105.0	92.0	5.49041	3.0103	0.0	1199.84	0	snp	1X	1	1.0	1	60	60	1.0	1
3626884	G	A	2.16009e-13		mtrA	c.466C>T	p.Pro156Ser	1	253	253	0	1	0.478261	132	121	0	0.0	4488	4114	0	0.0	77	55	78	43	10.9724	24.9942	0.0	0.0	1	14.2266	8.34028	73.0	48.0	7.04816	3.27351	0.0	82.8293	0	snp	1X	1	1.0	1	60	59.9394	1.0	1
3708760	A	C	0		Rv3322c	c.293T>G	p.Leu98Arg	1	279	279	0	1	0.09319	253	26	0	0.0	8602	884	0	0.0	120	133	16	10	4.46081	6.01695	0.0	0.0	1	3.0103	6.10873	13.0	13.0	3.0103	4.46081	0.0	1594.82	0	snp	1X	1	1.0	1	60	60	1.0	1
3717109	C	A	1727.32		sugI	c.20C>A	p.Pro7His	1	258	258	1	1	0.612403	100	158	0	0.0	3400	5372	0	0.0	39	61	49	109	13.5202	52.4869	0.0	0.0	1	4.98936	3.35774	85.0	73.0	9.66215	7.26639	0.0	397.73	0	snp	1X	1	1.0	1	60	60	1.0	1
3798062	G	T	3.53185e-14		idsB	c.428C>A	p.Thr143Lys	1	298	298	0	1	0.0738255	276	22	0	0.0	9384	748	0	0.0	104	172	6	16	39.3903	12.8806	0.0	0.0	1	17.2236	48.4539	17.0	5.0	17.2236	75.5186	0.0	1758.14	0	snp	1X	1	1.0	1	60	59.9348	0.545455	0.630435
249335	C	G	0		Rv0209	c.298C>G	p.Arg100Gly	1	260	260	0	1	0.261538	192	68	0	0.0	6528	2312	0	0.0	89	103	26	42	5.22701	11.1853	0.0	0.0	1	6.20364	3.73412	39.0	29.0	6.20364	10.6557	0.0	872.759	0	snp	1X	1	1.0	1	60	60	1.0	1
413861	T	A	1330.25		iniC	c.1105T>A	p.Leu369Met	1	261	261	1	1	0.586207	108	153	0	0.0	3672	5202	0	0.0	57	51	93	60	3.73412	18.4661	0.0	0.0	1	8.13384	11.0528	67.0	86.0	52.4148	21.1059	0.0	306.302	0	snp	1X	1	1.0	1	60	60	1.0	1
848493	A	G	1164.29		PPE12	c.1548T>C	p.Gly516Gly	1	213	213	1	1	0.591549	87	126	0	0.0	2958	4284	0	0.0	33	54	45	81	14.0174	25.3454	0.0	0.0	1	5.49198	6.03039	69.0	57.0	18.5208	3.63429	0.0	268.089	0	snp	1X	1	1.0	1	59.8651	60	1.0	1
1215074	C	T	0		PE10	c.306C>T	p.Ile102Ile	1	290	290	0	1	0.0517241	275	15	0	0.0	9350	510	0	0.0	143	132	9	6	3.96575	4.31318	0.0	0.0	1	4.31318	21.9692	9.0	6.0	3.15506	62.7771	0.0	1809.09	0	snp	1X	1	1.0	1	60	60	1.0	1
1376544	C	G	1492.9		Rv1233c	c.283G>C	p.Asp95His	1	237	237	1	1	0.603376	94	143	0	0.0	3196	4862	0	0.0	42	52	73	70	5.32038	3.14697	0.0	0.0	1	3.38993	3.84193	74.0	69.0	11.0432	5.32038	0.0	343.754	0	snp	1X	1	1.0	1	59.8601	60	1.0	1
1564957	A	G	3717.82		gmk	c.557A>G	p.Asn186Ser	1	238	238	1	1	0.756303	58	180	0	0.0	1972	6120	0	0.0	30	28	94	86	3.16006	3.78238	0.0	0.0	1	3.78238	3.16006	94.0	86.0	9.95901	4.35811	0.0	856.06	0	snp	1X	1	1.0	1	60	60	1.0	1
2592310	G	A	1687.03		Rv2319c	c.417C>T	p.Ile139Ile	1	346	346	1	1	0.572254	148	198	0	0.0	5032	6732	0	0.0	60	88	119	79	14.5132	20.5576	0.0	0.0	1	34.9902	187.057	72.0	126.0	17.2236	3.0103	0.0	388.454	0	snp	1X	1	1.0	1	60	58.4122	1.0	0.641892
3019639	G	A	5.54491e-14		Rv2704	c.182G>A	p.Gly61Asp	1	235	235	0	1	0.259574	174	61	0	0.0	5916	2074	0	0.0	83	91	27	34	3.809	4.7546	0.0	0.0	1	3.0459	4.80738	31.0	30.0	9.02635	11.4466	0.0	793.612	0	snp	1X	1	1.0	1	60	60	1.0	1
3511029	A	C	2542.56		PPE52	c.289T>G	p.Phe97Val	1	213	213	1	1	0.694836	65	148	0	0.0	2210	5032	0	0.0	32	33	64	84	3.04371	8.87914	0.0	0.0	1	24.1968	20.6827	93.0	55.0	5.88603	23.8898	0.0	585.446	0	snp	1X	1	1.0	1	60	60	0.993243	1
3708760	A	C	1.14153e-13		Rv3322c	c.293T>G	p.Leu98Arg	1	293	293	0	1	0.174061	242	51	0	0.0	8228	1734	0	0.0	106	136	25	26	11.086	3.05288	0.0	0.0	1	3.3935	12.1987	27.0	24.0	3.05288	17.3671	0.0	1335.84	0	snp	1X	1	1.0	1	60	59.9669	1.0	1
4285085	A	G	3308.71		papA2	c.741T>C	p.Asp247Asp	1	272	272	1	1	0.698529	82	190	0	0.0	2788	6460	0	0.0	17	65	67	123	64.0234	38.851	0.0	0.0	1	46.9426	15.8273	64.0	126.0	3.74174	18.2636	0.0	761.858	0	snp	1X	1	1.0	1	59.9105	60	1.0	1
1960483	A	G	0		Rv1733c	c.5T>C	p.Ile2Thr	1	249	249	0	1	0.176707	205	44	0	0.0	6970	1496	0	0.0	107	98	25	19	3.8683	4.78696	0.0	0.0	1	3.79993	6.07155	24.0	20.0	4.78696	13.1897	0.0	1129.47	0	snp	1X	1	1.0	1	60	60	1.0	0.995122
2873110	G	C	4400		Rv2553c	c.156C>G	p.Val52Val	1	158	182.889	0	1	0.0506329	0	8	0	0,1	0	4994,272	0	0,29	0	0	4	4	0	7.27939,3.0103	0,0	0,0	1,1	5.50675,20.3821	0	67,8	80,0	4.7977,3.0103	0	0,0	976.26	0	snp	1M3I17M,17M1X	2	3,3	1	60	0	1,1	0
1194371	A	G	0		echA8	c.673T>C	p.Tyr225His	1	347	347	0	1	0.0518732	329	18	0	0.0	11186	612.0	0	0.0	138	191	9	9	21.5503	3.0103	0.0	0.0	1.0	4.9405	12.046	7.0	11.0	3.49285	3.33371	0.0	2180.29	0	snp	1X	1	1.0	1	60	59.9271	1.0	1
2535480	G	A	5.58107e-14		Rv2262c	c.73C>T	p.Pro25Ser	1	216	216	0	1	0.310185	149	67	0	0.0	5066	2278.0	0	0.0	81	68	34	33	5.47325	3.04271	0.0	0.0	1.0	17.3031	10.7198	23.0	44.0	6.93191	25.1768	0.0	573.054	0	snp	1X	1	1.0	1	60	59.8993	0.985075	0.993289
3596681	T	C	0		Rv3220c	c.854A>G	p.Lys285Arg	1	334	334	0	1	0.0688623	311	23	0	0.0	10574	782.0	0	0.0	140	171	11	12	9.72022	3.10471	0.0	0.0	1.0	3.10471	3.57586	12.0	11.0	3.10471	3.18486	0.0	2023.05	0	snp	1X	1	1.0	1	60	60	1.0	1
3717219	C	T	0		sugI	c.130C>T	p.Leu44Leu		308				0.113636		35									24	11																1X				60
3009737	C	T	0		ceoB	c.394C>T	p.Gln132*	1	241	241	0	1	0.0954357	218	23	0	0.0	7412	782	0	0.0	96	122	14	9	9.74386	5.3706	0.0	0.0	1	3.86001	3.05014	13.0	10.0	7.63648	6.23763	0.0	1369.55	0	snp	1X	1	1.0	1	60	59.8899	1.0	0.995413
3501679	G	A	3.71873e-14		PPE50	c.346G>A	p.Ala116Thr	1	275	275	0	1	0.0763636	254	21	0	0.0	8636	714	0	0.0	127	127	10	11	3.0103	3.1137	0.0	0.0	1	3.1137	9.7128	11.0	10.0	3.1137	3.86521	0.0	1635.76	0	snp	1X	1	1.0	1	60	59.8976	1.0	1
3717105	C	T	0		sugI	c.16C>T	p.Gln6*	1	237	237	0	1	0.101266	213	24	0	0.0	7242	816	0	0.0	86	127	10	14	20.1476	4.45795	0.0	0.0	1	3.0103	9.38199	12.0	12.0	8.80089	9.38199	0.0	1322.75	0	snp	1X	1	1.0	1	60	60	1.0	1
3717219	C	T	2.90508e-14		sugI	c.130C>T	p.Leu44Leu	1	241	241	0	1	0.124481	211	30	0	0.0	7174	1020	0	0.0	148	63	23	7	77.3652	21.5402	0.0	0.0	1	10.2485	3.02059	10.0	20.0	7.64277	5.32585	0.0	1260.95	0	snp	1X	1	1.0	1	60	59.9858	1.0	1
999927	G	A	4.70157e-15		gltA2	c.456G>A	p.Leu152Leu	1	299	299	0	1	0.083612	274	25	0	0.0	9316	850	0	0.0	148	126	15	10	6.84604	5.18177	0.0	0.0	1	13.5202	5.57803	7.0	18.0	3.79203	33.4743	0.0	1744.84	0	snp	1X	1	1.0	1	60	60	1.0	1
2855970	G	C	1.04873e-14		Rv2531c	c.1812C>G	p.Thr604Thr	1	229	229	0	1	0.126638	200	29	0	0.0	6800	986	0	0.0	94	106	10	19	4.57376	9.07545	0.0	0.0	1	30.0414	10.3499	24.0	5.0	3.68421	12.7819	0.0	1205.32	0	snp	1X	1	1.0	1	60	59.99	1.0	1
3008302	T	C	1.4248e-13		Rv2690c	c.908A>G	p.Tyr303Cys	1	275	275	0	1	0.436364	155	120	0	0.0	5270	4080	0	0.0	85	70	58	62	6.16244	3.29983	0.0	0.0	1	8.87328	3.13639	51.0	69.0	11.7686	3.02431	0.0	248.819	0	snp	1X	1	1.0	1	59.9167	59.9226	1.0	1
3498754	T	C	2.60371e-14		devS	c.512A>G	p.Tyr171Cys	1	415	415	0	1	0.440964	232	183	0	0.0	7888	6222	0	0.0	112	120	85	98	3.60933	5.01565	0.0	0.0	1	6.43957	24.5753	100.0	83.0	17.5461	62.913	0.0	330.245	0	snp	1X	1	1.0	1	60	60	1.0	1
3499389	A	G	0		devR	c.527T>C	p.Leu176Pro	1	359	359	0	1	0.300836	251	108	0	0.0	8534	3672	0	0.0	129	122	61	47	3.43421	6.95112	0.0	0.0	1	6.95112	16.1689	61.0	47.0	3.0103	7.58683	0.0	1003.61	0	snp	1X	1	1.0	1	59.9815	60	0.990741	1
410009	T	C	4400		iniB	c.648T>C	p.Val216Val	1	162	38.7857	0	1	0.0987654	0	16	11.1667	4.66667,11.1667	0	4964,544	368.333	151.333,368.333	0	0	7	9	0	8.95954,3.55317	0,0	0,0	1,1	3.54573,37.7539	0	76,16	70,0	6.81781,3.55317	0	0,0	919.544	0	snp	1M12D1M,3M1X10M	2	2,2	1	60	0	1,1	0
722779	T	G	0		recB	c.2235A>C	p.Glu745Asp	1	307	307	0	1	0.169381	255	52	0	0.0	8670	1768	0	0.0	99	156	21	31	30.6774	7.18621	0.0	0.0	1	3.17734	3.08694	25.0	27.0	9.02361	50.9104	0.0	1412.28	0	snp	1X	1	1.0	1	60	60	1.0	0.996078
1753519	G	C	7670.51		fadD11.1	c.10G>C	p.Ala4Pro		270				0.0555556		15									4	11																1X				60
2015966	T	A	2.70014e-14		malQ	c.1511A>T	p.Asp504Val	1	328	328	0	1	0.20122	262	66	0	0.0	8908	2244	0	0.0	130	132	28	38	3.04345	6.30041	0.0	0.0	1	11.433	7.78422	41.0	25.0	3.53672	32.8473	0.0	1373.28	0	snp	1X	1	1.0	1	60	60	1.0	1
2591484	G	A	1643.64		uspC	c.967G>A	p.Gly323Ser	1	569	569	1	1	0.546573	258	311	0	0.0	8772	10574	0	0.0	141	117	118	193	7.85824	42.2853	0.0	0.0	1	13.6303	54.2166	136.0	175.0	3.57586	11.6289	0.0	378.461	0	snp	1X	1	1.0	1	60	59.2636	1.0	0.655039
2592310	G	A	2533.1		Rv2319c	c.417C>T	p.Ile139Ile	1	550	550	1	1	0.565455	239	311	0	0.0	8126	10574	0	0.0	122	117	183	128	3.23744	24.1315	0.0	0.0	1	18.434	313.967	132.0	179.0	9.72022	11.7416	0.0	583.267	0	snp	1X	1	1.0	1	60	57.4812	1.0	0.577406
15169	C	T	4.27486e-12		trpG	c.256C>T	p.His86Tyr	1	244	244	0	1	0.491803	124	120	0	0.0	4216	4080.0	0	0.0	63	61	64	56	3.08035	4.16842	0.0	0.0	1.0	3.08268	6.44263	59.0	61.0	3.66174	3.29049	0.0	27.7184	0	snp	1X	1	1.0	1	59.8917	59.9032	1.0	1
109897	G	A	2.37466e-13		Rv0100	c.115G>A	p.Val39Ile	1	332	332	0	1	0.23494	254	78	0	0.0	8636	2652.0	0	0.0	150	104	46	32	21.1002	8.46682	0.0	0.0	1.0	3.45573	5.78021	37.0	41.0	7.01917	44.9009	0.0	1225.64	0	snp	1X	1	1.0	1	60	60	1.0	1
450665	G	A	0		Rv0373c	c.1139C>T	p.Ala380Val	1	236	236	0	1	0.457627	128	108	0	0.0	4352	3672.0	0	0.0	52	76	43	65	12.7819	12.7417	0.0	0.0	1.0	11.0528	3.62103	64.0	44.0	16.6021	4.70676	0.0	145.058	0	snp	1X	1	1.0	1	60	60	1.0	1
556614	C	T	0		Rv0466	c.157C>T	p.Arg53Cys	1	222	222	0	1	0.0585586	209	13	0	0.0	7106	442.0	0	0.0	88	121	6	7	14.3248	3.17734	0.0	0.0	1.0	7.18621	12.9949	9.0	4.0	16.5402	18.8132	0.0	1371.98	0	snp	1X	1	1.0	1	60	60	1.0	1
567114	A	G	0		Rv0477	c.339A>G	p.Arg113Arg	1	179	179	0	1	0.106145	160	19	0	0.0	5440	646.0	0	0.0	76	84	11	8	3.87889	4.03889	0.0	0.0	1.0	5.8675	6.48466	7.0	12.0	4.03889	4.96463	0.0	989.601	0	snp	1X	1	1.0	1	60	59.925	1.0	0.99375
652978	A	G	1.16329e-14		grcC1	c.208A>G	p.Ile70Val	1	202	202	0	1	0.0792079	186	16	0	0.0	6324	544.0	0	0.0	89	97	6	10	3.75747	5.18177	0.0	0.0	1.0	7.89611	9.73486	11.0	5.0	3.55317	10.9023	0.0	1191.91	0	snp	1X	1	1.0	1	60	59.9355	1.0	1
943531	G	C	6.2686e-15		Rv0846c	c.664C>G	p.Gln222Glu	1	242	242	0	1	0.280992	174	68	0	0.0	5916	2312.0	0	0.0	96	78	29	39	7.05373	6.20364	0.0	0.0	1.0	3.13803	3.20998	33.0	35.0	7.60871	3.809	0.0	745.872	0	snp	1X	1	1.0	1	60	59.9885	1.0	1
1013186	G	A	0		ctpE	c.1456G>A	p.Ala486Thr	1	244	244	0	1	0.110656	217	27	0	0.0	7378	918.0	0	0.0	91	126	8	19	15.2686	12.7417	0.0	0.0	1.0	9.52472	4.22112	9.0	18.0	3.09072	5.26183	0.0	1335.12	0	snp	1X	1	1.0	1	60	59.9124	1.0	1
1195102	C	G	1.22108e-13		echA9	c.991G>C	p.Asp331His	1	275	275	0	1	0.214545	216	59	0	0.0	7344	2006.0	0	0.0	98	118	25	34	7.03155	5.99147	0.0	0.0	1.0	4.81373	12.0581	26.0	33.0	5.99147	6.26751	0.0	1101.93	0	snp	1X	1	1.0	1	60	60	1.0	1
1486276	A	G	0		fadA4	c.415A>G	p.Met139Val	1	250	250	0	1	0.088	228	22	0	0.0	7752	748.0	0	0.0	95	133	12	10	16.763	3.40511	0.0	0.0	1.0	4.58955	5.44844	13.0	9.0	9.32731	16.763	0.0	1442.47	0	snp	1X	1	1.0	1	60	59.9737	1.0	1
1597325	C	T	34.5137		Rv1422	c.445C>T	p.Arg149Cys	1	213	213	1	1	0.502347	106	107	0	0.0	3604	3638.0	0	0.0	62	44	49	58	9.64763	4.65412	0.0	0.0	1.0	5.46589	3.33807	59.0	48.0	3.19295	4.32138	0.0	7.94671	0	snp	1X	1	1.0	1	60	60	1.0	1
1647849	C	T	0		Rv1461	c.861C>T	p.His287His	1	183	183	0	1	0.120219	161	22	0	0.0	5474	748.0	0	0.0	69	92	11	11	10.1451	3.0103	0.0	0.0	1.0	9.32731	91.5012	7.0	15.0	3.40511	3.67118	0.0	954.605	0	snp	1X	1	1.0	1	60	59.9255	1.0	1
2236609	G	A	8.19702e-15		ctpG	c.698C>T	p.Thr233Met	1	210	210	0	1	0.052381	199	11	0	0.0	6766	374.0	0	0.0	111	88	4	7	8.78271	4.78696	0.0	0.0	1.0	3.20771	6.16385	6.0	5.0	3.20771	3.54498	0.0	1318.22	0	snp	1X	1	1.0	1	60	60	1.0	0.98995
2592310	G	A	2435.87		Rv2319c	c.417C>T	p.Ile139Ile	1	355	355	1	1	0.602817	141	214	0	0.0	4794	7276.0	0	0.0	56	85	138	76	15.9621	42.0156	0.0	0.0	1.0	37.145	228.489	78.0	136.0	6.29795	5.61299	0.0	560.881	0	snp	1X	1	1.0	1	59.9907	58.8652	1.0	0.666667
2768536	C	G	0		Rv2466c	c.349G>C	p.Ala117Pro	1	204	204	0	1	0.0833333	187	17	0	0.0	6358	578.0	0	0.0	90	97	10	7	3.5793	4.1599	0.0	0.0	1.0	4.1599	5.62303	10.0	7.0	3.13803	14.1696	0.0	1190.89	0	snp	1X	1	1.0	1	60	59.8182	1.0	0.983957
2873110	G	C	3318.36		Rv2553c	c.156C>G	p.Val52Val		120				0.075		9									5	4																1X				60
2976582	G	A	0		Rv2652c-Rv2653c	n.2976582G>A		1	215	215	0	1	0.0651163	201	14	0	0.0	6834	476.0	0	0.0	112	89	6	8	8.72527	3.63072	0.0	0.0	1.0	3.0103	28.9491	7.0	7.0	3.0103	5.44105	0.0	1305.46	0	snp	1X	1	1.0	1	60	59.9154	1.0	1
3015483	A	G	0		Rv2700	c.281A>G	p.His94Arg	1	219	219	0	1	0.246575	165	54	0	0.0	5610	1836.0	0	0.0	90	75	34	20	5.9714	10.8919	0.0	0.0	1.0	3.6537	7.76122	29.0	25.0	8.80089	21.0269	0.0	777.412	0	snp	1X	1	1.0	1	59.6667	59.8242	1.0	1
3627017	C	A	8.93215e-14		mtrA	c.333G>T	p.Glu111Asp	1	241	241	0	1	0.215768	189	52	0	0.0	6426	1768.0	0	0.0	70	119	8	44	30.596	57.1301	0.0	0.0	1.0	3.17734	24.254	27.0	25.0	7.18621	5.59539	0.0	965.549	0	snp	1X	1	1.0	1	60	60	1.0	1
4398748	G	A	2.56755e-14		Rv3910	c.2152G>A	p.Gly718Ser	1	232	232	0	1	0.202586	185	47	0	0.0	6290	1598.0	0	0.0	69	116	17	30	28.9389	10.8184	0.0	0.0	1.0	8.60069	10.3464	29.0	18.0	16.3625	55.7008	0.0	956.08	0	snp	1X	1	1.0	1	60	60	1.0	1
1541262	A	C	0		lprF	c.243A>C	p.Val81Val	1	96	96	0	1	0.0833333	88	8	0	0.0	2992	272	0	0.0	29	59	2	6	25.2185	7.35324	0.0	0.0	1	20.3821	194.1	0.0	8.0	7.35324	25.2185	0.0	496.873	0	snp	1X	1	1.0	1	60	58.9205	0.25	0.909091
2592310	G	A	2437.3		Rv2319c	c.417C>T	p.Ile139Ile	1	391	391	1	1	0.595908	158	233	0	0.0	5372	7922	0	0.0	67	91	145	88	10.9266	33.2898	0.0	0.0	1	49.9905	200.917	81.0	152.0	20.2423	3.06527	0.0	561.209	0	snp	1X	1	1.0	1	60	57.8354	1.0	0.651899
3379028	C	T	0		esxR-esxS	n.3379028C>T		1	141	141	0	1	0.0567376	133	8	0	0.0	4522	272	0	0.0	65	68	2	6	3.15724	7.35324	0.0	0.0	1	20.3821	291.816	8.0	0.0	7.35324	3.15724	0.0	792.061	0	snp	1X	1	1.0	1	60	58.5489	0.875	0.503759
3625211	C	A	8.44493e-16		mtrB	c.1403G>T	p.Trp468Leu	1	237	237	0	1	0.147679	202	35	0	0.0	6868	1190	0	0.0	99	103	20	15	3.1823	4.56135	0.0	0.0	1	8.03571	3.0533	22.0	13.0	8.03571	11.4382	0.0	1174.27	0	snp	1X	1	1.0	1	60	59.9356	1.0	1
1753519	G	C	4972.11		fadD11.1	c.10G>C	p.Ala4Pro		176				0.0511364		9									3	6																1X				60
2484940	T	C	0		lipB	c.357T>C	p.Asp119Asp	1	178	178	0	1	0.0505618	169	9	0	0.0	5746	306.0	0	0.0	125	44	7	2	87.3123	9.04217	0.0	0.0	1.0	3.25157	15.3581	5.0	4.0	3.25157	9.80739	0.0	1099.46	0	snp	1X	1	1.0	1	60	59.8994	1.0	1
2592310	G	A	3260.96		Rv2319c	c.417C>T	p.Ile139Ile	1	365	365	1	1	0.638356	132	233	0	0.0	4488	7922.0	0	0.0	58	74	138	95	7.22164	20.2423	0.0	0.0	1.0	61.1741	216.802	77.0	156.0	13.1594	3.60252	0.0	750.864	0	snp	1X	1	1.0	1	60	58.4091	1.0	0.598485
4036746	C	G	2241.6		PE_PGRS59	c.1305G>C	p.Pro435Pro		99				0.242424		24									6	18																1X				59.375
2592310	G	A	2084.81		Rv2319c	c.417C>T	p.Ile139Ile	1	418	418	1	1	0.57177	179	239	0	0.0	6086	8126	0	0.0	86	93	144	95	3.60473	24.825	0.0	0.0	1	26.6421	265.152	94.0	145.0	18.2833	5.06046	0.0	480.046	0	snp	1X	1	1.0	1	60	58.6201	1.0	0.620112
3717105	C	T	0		sugI	c.16C>T	p.Gln6*	1	244	244	0	1	0.327869	164	80	0	0.0	5576	2720	0	0.0	52	112	29	51	50.6768	16.1477	0.0	0.0	1	3.98746	5.60547	43.0	37.0	3.0103	9.41879	0.0	580.614	0	snp	1X	1	1.0	1	60	60	1.0	1
3717219	C	A	0		sugI	c.130C>A	p.Leu44Met	1	278	278	0	1	0.276978	201	77	0	0.0	6834	2618	0	0.0	136	65	52	25	57.47	23.5688	0.0	0.0	1	3.0385	4.83607	39.0	38.0	3.26411	3.88537	0.0	863.175	0	snp	1X	1	1.0	1	59.9351	59.7313	1.0	1
4036746	C	G	2600		PE_PGRS59	c.1305G>C	p.Pro435Pro	1	103	31.2727	0	1	0.145631	0	15	1	1,1	0	2992,510	34	34,34	0	0	6	9	0	12.8806,4.31318	0,0	0,0	1,1	28.2783,35.5824	0	28,15	60,0	4.58955,4.31318	0	0,0	512.41	0	snp	1M9D1M,9M1X1M	2	2,2	1	60	0	1,1	0
1166453	C	T	7.94369e-14		Rv1043c	c.354G>A	p.Glu118Glu	1	266	266	0	1	0.12782	232	34	0	0.0	7888	1156	0	0.0	91	141	12	22	26.4098	9.39698	0.0	0.0	1	4.03217	38.9894	19.0	15.0	3.0103	15.1406	0.0	1376.91	0	snp	1X	1	1.0	1	60	59.9914	1.0	1
1541262	A	C	1.80835e-15		lprF	c.243A>C	p.Val81Val	1	87	87	0	1	0.091954	79	8	0	0.0	2686	272	0	0.0	27	52	3	5	20.1897	4.09604	0.0	0.0	1	20.3821	165.981	0.0	8.0	4.09604	23.0483	0.0	444.509	0	snp	1X	1	1.0	1	60	59.0633	0.5	0.911392
2592310	G	A	1228.44		Rv2319c	c.417C>T	p.Ile139Ile	1	365	365	1	1	0.547945	165	200	0	0.0	5610	6800	0	0.0	71	94	121	79	9.97217	22.1627	0.0	0.0	1	59.2949	215.275	64.0	136.0	25.9845	3.12874	0.0	282.859	0	snp	1X	1	1.0	1	60	57.9879	1.0	0.642424
913183	A	G	0		phoT	c.458A>G	p.Gln153Arg	1	370	370	0	1	0.17027	307	63	0	0.0	10438	2142	0	0.0	152	155	25	38	3.07396	8.83536	0.0	0.0	1	4.69922	3.01737	28.0	35.0	3.872	8.16666	0.0	1716.99	0	snp	1X	1	1.0	1	60	60	1.0	1
1428171	C	T	4890.45		Rv1278	c.758C>T	p.Ala253Val	1	260	260	1	1	0.807692	50	210	0	0.0	1700	7140	0	0.0	24	26	100	110	3.18402	4.04433	0.0	0.0	1	5.65743	11.5225	97.0	113.0	11.1171	11.5225	0.0	1126.07	0	snp	1X	1	1.0	1	60	60	0.995238	1
2592310	G	A	3142.96		Rv2319c	c.417C>T	p.Ile139Ile	1	481	481	1	1	0.598753	193	288	0	0.0	6562	9792	0	0.0	84	109	176	112	10.0423	33.8935	0.0	0.0	1	33.8935	259.548	112.0	176.0	8.92153	3.02155	0.0	723.693	0	snp	1X	1	1.0	1	60	58.3368	1.0	0.632124
2970519	C	T	4059.01		Rv2645	c.397C>T	p.Arg133Trp	1	220	220	1	1	0.804545	43	177	0	0.0	1462	6018	0	0.0	16	27	86	91	9.12072	3.31701	0.0	0.0	1	21.6702	5.48477	69.0	108.0	23.6332	3.46479	0.0	934.621	0	snp	1X	1	1.0	1	59.9209	60	1.0	1
3717105	C	T	0		sugI	c.16C>T	p.Gln6*	1	281	281	0	1	0.483986	145	136	0	0.0	4930	4624	0	0.0	57	88	49	87	17.4019	26.0662	0.0	0.0	1	6.13977	3.02528	75.0	61.0	28.557	10.9324	0.0	70.1398	0	snp	1X	1	1.0	1	60	60	1.0	1
33207	G	C	6000		Rv0029-Rv0030	n.33207G>C		1	233	337	0	1	0.055794	7	13	0	0,0,0	232	340,6902,440	0	0,0,0	4	3	8	5	3.32051	24.725,12.0064,4.51363	0,0,0	0,0,0	1,1,1	24.725,26.6398,23.2217	18.2106	0,125,1	10,78,12	24.725,4.81808,7.18621	3.32051	0,0,0	1332.85	0	snp	1M1I3M,1M2I3M,1X3M	3	3,3,3	1	60	60	1,1,1	1
410009	T	C	2700		iniB	c.648T>C	p.Val216Val	1	106	30.1429	0	1	0.150943	0	16	8.16667	1.66667,8.16667	0	3060,544	255.333	49.3333,255.333	0	0	8	8	0	10.8276,3.0103	0,0	0,0	1,1	10.8276,37.7539	0	54,16	36,0	3.87889,3.0103	0	0,0	524.236	0	snp	1M12D1M,3M1X10M	2	2,2	1	60	0	0.988889,1	0
993673	C	T	3.80427e-13		Rv0891c-Rv0892	n.993673C>T		1	345	345	0	1	0.423188	199	146	0	0.0	6766	4964	0	0.0	76	123	51	95	27.1147	31.8046	0.0	0.0	1	34.4818	16.3774	50.0	96.0	14.6708	23.1864	0.0	376.219	0	snp	1X	1	1.0	1	60	59.9648	1.0	1
2171670	C	T	4.80958e-14		Rv1920	c.48C>T	p.Arg16Arg	1	120	120	0	1	0.075	111	9	0	0.0	3774	306	0	0.0	79	32	5	4	46.2246	3.25157	0.0	0.0	1	22.5536	244.044	9.0	0.0	3.25157	46.2246	0.0	622.728	0	snp	1X	1	1.0	1	60	58.4685	0.555556	0.72973
2370434	G	A	9.71562e-14		prcB	c.168C>T	p.His56His	1	297	297	0	1	0.154882	251	46	0	0.0	8534	1564	0	0.0	150	101	25	21	23.782	3.76559	0.0	0.0	1	3.0103	4.05711	23.0	23.0	25.858	27.3118	0.0	1436.29	0	snp	1X	1	1.0	1	60	60	1.0	1
2591484	G	A	1.25845e-13		uspC	c.967G>A	p.Gly323Ser	1	453	453	0	1	0.483444	234	219	0	0.0	7956	7440	0	0.0	130	104	68	151	9.28344	71.3175	0.0	0.0	1	9.20742	32.1117	97.0	122.0	7.38299	5.38593	0.0	115.939	0	snp	1X	1	1.0	1	60	59.4915	1.0	0.67094
2592310	G	A	3515.65		Rv2319c	c.417C>T	p.Ile139Ile	1	450	450	1	1	0.62	171	279	0	0.0	5814	9486	0	0.0	63	108	161	118	28.7251	17.4012	0.0	0.0	1	40.0654	207.827	105.0	174.0	3.64073	6.68022	0.0	809.507	0	snp	1X	1	1.0	1	60	58.0994	1.0	0.701754
3717219	C	T	2.50727e-14		sugI	c.130C>T	p.Leu44Leu	1	447	447	0	1	0.185682	364	83	0	0.0	12376	2822	0	0.0	237	127	64	19	75.1939	55.989	0.0	0.0	1	3.24576	3.10575	40.0	43.0	5.12945	5.89764	0.0	1972.38	0	snp	1X	1	1.0	1	60	59.8901	1.0	0.997253
410009	T	C	2624.42		iniB	c.648T>C	p.Val216Val		103				0.15534		16									6	10																1X				60
1432308	A	G	0		oppA	c.1133T>C	p.Leu378Pro	1	189	189	0	1	0.179894	155	34	0	0.0	5270	1156.0	0	0.0	49	106	11	23	48.5272	12.2071	0.0	0.0	1.0	5.30951	3.36054	20.0	14.0	4.03217	6.16244	0.0	841.407	0	snp	1X	1	1.0	1	60	60	1.0	1
2591484	G	A	8.10517e-13		uspC	c.967G>A	p.Gly323Ser	1	414	414	0	1	0.495169	209	205	0	0.0	7106	6970.0	0	0.0	108	101	71	134	3.5194	45.0521	0.0	0.0	1.0	6.07155	46.9073	94.0	111.0	22.5959	3.85188	0.0	32.3394	0	snp	1X	1	1.0	1	60	59.6411	1.0	0.62201
2592310	G	A	1642.68		Rv2319c	c.417C>T	p.Ile139Ile	1	373	373	1	1	0.563003	163	210	0	0.0	5542	7140.0	0	0.0	77	86	120	90	4.08938	12.3166	0.0	0.0	1.0	30.9706	231.628	79.0	131.0	30.9706	4.62225	0.0	378.241	0	snp	1X	1	1.0	1	60	58.3129	1.0	0.588957
3625556	A	G	1.03369e-14		mtrB	c.1058T>C	p.Leu353Pro	1	253	253	0	1	0.0592885	238	15	0	0.0	8092	510.0	0	0.0	102	136	9	6	13.5575	4.31318	0.0	0.0	1.0	6.62942	3.59423	10.0	5.0	14.7363	10.1634	0.0	1566.19	0	snp	1X	1	1.0	1	60	60	1.0	1
3270047	C	T	2.86308e-15		ppsE	c.2311C>T	p.Leu771Phe	1	247	247	0	1	0.0526316	234	13	0	0.0	7956	442	0	0.0	119	115	4	9	3.15878	7.18621	0.0	0.0	1	4.51363	3.93828	5.0	8.0	3.17734	8.35546	0.0	1552.13	0	snp	1X	1	1.0	1	60	59.9231	1.0	1
851982	G	T	4524.52		phoP	c.375G>T	p.Leu125Phe	1	301	301	1	1	0.747508	76	225	0	0.0	2584	7650	0	0.0	38	38	136	89	3.0103	24.3293	0.0	0.0	1	4.64132	7.12467	106.0	119.0	12.2849	4.83891	0.0	1041.81	0	snp	1X	1	1.0	1	60	60	1.0	1
972365	T	C	0		fadE10	c.1861T>C	p.Trp621Arg	1	264	264	0	1	0.0643939	247	17	0	0.0	8398	578	0	0.0	137	110	11	6	9.41922	6.20364	0.0	0.0	1	9.26925	33.6131	5.0	12.0	9.26925	13.7797	0.0	1608.42	0	snp	1X	1	1.0	1	60	59.8866	0.941176	1
1384202	A	C	5.33396e-14		mdh	c.990A>C	p.Ter330Cysext*?	1	302	302	0	1	0.0662252	282	20	0	0.0	9588	680	0	0.0	109	173	8	12	34.5506	4.74748	0.0	0.0	1	18.6449	9.0473	16.0	4.0	4.74748	3.0411	0.0	1837.22	0	snp	1X	1	1.0	1	60	60	1.0	0.996454
1843570	T	G	2.50127e-14		Rv1637c	c.123A>C	p.Thr41Thr	1	275	275	0	1	0.0509091	261	14	0	0.0	8874	476	0	0.0	136	125	12	2	4.017	18.5208	0.0	0.0	1	33.4109	30.0414	0.0	14.0	18.5208	3.08518	0.0	1744.44	0	snp	1X	1	1.0	1	57.5714	59.7663	1.0	1
2075106	T	C	0		Rv1830	c.266T>C	p.Leu89Ser	1	263	263	0	1	0.26616	193	70	0	0.0	6562	2380	0	0.0	96	97	37	33	3.02155	3.50664	0.0	0.0	1	7.47733	16.793	41.0	29.0	4.12706	3.56161	0.0	862.937	0	snp	1X	1	1.0	1	60	60	1.0	1
2310276	C	A	4.65288e-14		ppm1	c.480G>T	p.Pro160Pro	1	240	240	0	1	0.395833	145	95	0	0.0	4930	3226	0	0.0	77	68	51	44	4.22333	4.13032	0.0	0.0	1	8.15326	51.6663	40.0	55.0	4.13032	3.74411	0.0	342.194	0	snp	1X	1	1.0	1	60	60	1.0	1
2418440	C	A	0		murF	c.565G>T	p.Ala189Ser	1	253	253	0	1	0.213439	199	54	0	0.0	6766	1833	0	0.0	58	141	26	28	78.1825	3.17115	0.0	0.0	1	7.03155	12.1872	32.0	22.0	4.45795	8.78271	0.0	1000.09	0	snp	1X	1	1.0	1	60	60	1.0	1
2833292	G	T	1.86115e-13		Rv2516c	c.222C>A	p.Pro74Pro	1	322	322	0	1	0.229814	248	74	0	0.0	8432	2516	0	0.0	130	118	41	33	4.27115	4.88833	0.0	0.0	1	10.5224	14.358	29.0	45.0	4.06669	8.05372	0.0	1222.12	0	snp	1X	1	1.0	1	60	60	1.0	1
3007542	C	A	1.05594e-13		Rv2690c	c.1668G>T	p.Trp556Cys	1	367	367	0	1	0.13624	317	50	0	0.0	10778	1700	0	0.0	186	131	31	19	23.7318	9.26414	0.0	0.0	1	11.5225	9.59322	18.0	32.0	5.78978	3.83916	0.0	1875.41	0	snp	1X	1	1.0	1	60	59.9874	1.0	0.996845
3174753	T	G	1.17166e-13		vapB23	c.7T>G	p.Ser3Ala	1	320	320	0	1	0.459375	173	147	0	0.0	5882	4998	0	0.0	87	86	61	86	3.02285	12.2428	0.0	0.0	1	3.73412	3.3241	70.0	77.0	15.4335	15.0726	0.0	185.187	0	snp	1X	1	1.0	1	60	60	1.0	1
4230970	G	T	3.59212e-14		Rv3784	c.715G>T	p.Ala239Ser	1	318	318	0	1	0.437107	179	139	0	0.0	6086	4726	0	0.0	100	79	82	57	8.36013	12.7741	0.0	0.0	1	18.0231	4.47817	54.0	85.0	16.1485	16.2211	0.0	285.492	0	snp	1X	1	1.0	1	60	60	1.0	1
658725	C	T	0		Rv0567	c.405C>T	p.Phe135Phe	1	323	323	0	1	0.318885	220	103	0	0.0	7480	3502	0	0.0	94	126	54	49	13.1175	3.53736	0.0	0.0	1	5.56125	5.5371	57.0	46.0	4.04333	6.95843	0.0	820.101	0	snp	1X	1	1.0	1	60	60	1.0	1
1806599	T	C	7.47354e-15		chaA	c.419T>C	p.Leu140Pro	1	288	288	0	1	0.149306	245	43	0	0.0	8330	1462	0	0.0	121	124	18	25	3.09007	5.48477	0.0	0.0	1	3.0608	7.69891	22.0	21.0	3.0608	5.57175	0.0	1418.72	0	snp	1X	1	1.0	1	60	59.8367	1.0	1
3008819	A	C	0		Rv2690c	c.391T>G	p.Ser131Ala	1	312	312	0	1	0.0673077	291	21	0	0.0	9894	714	0	0.0	144	147	7	14	3.07746	8.07707	0.0	0.0	1	3.94093	6.30109	9.0	12.0	5.59539	3.07746	0.0	1899	0	snp	1X	1	1.0	1	60	60	1.0	1
3010670	T	C	4.53236e-14		ceoC	c.647T>C	p.Leu216Pro	1	248	248	0	1	0.21371	195	53	0	0.0	6630	1802	0	0.0	111	84	27	26	11.1283	3.05127	0.0	0.0	1	6.32897	3.02144	22.0	31.0	4.03458	4.35773	0.0	997.066	0	snp	1X	1	1.0	1	60	59.9692	0.981132	1
4307298	A	C	4.86985e-14		Rv3833	c.432A>C	p.Pro144Pro	1	330	330	0	1	0.0939394	299	31	0	0.0	10166	1054	0	0.0	118	181	14	17	31.835	3.64073	0.0	0.0	1	6.44263	8.30463	12.0	19.0	3.08035	3.59856	0.0	1877.23	0	snp	1X	1	1.0	1	60	60	1.0	1
410009	T	C	2705.18		iniB	c.648T>C	p.Val216Val		99				0.0909091		9									5	4																1X				60
981705	A	C	0		serC	c.850T>G	p.Ser284Ala	1	216	216	0	1	0.111111	192	24	0	0.0	6528	816.0	0	0.0	108	84	14	10	9.52472	4.45795	0.0	0.0	1.0	8.80089	11.8771	8.0	16.0	16.0391	68.3354	0.0	1165.95	0	snp	1X	1	1.0	1	60	60	1.0	1
1753519	G	C	4556.84		fadD11.1	c.10G>C	p.Ala4Pro		163				0.0613497		10									4	6																1X				60
1880564	G	A	0		pks7	c.5261G>A	p.Cys1754Tyr	1	255	255	0	1	0.113725	226	29	0	0.0	7684	986.0	0	0.0	113	113	13	16	3.0103	3.68421	0.0	0.0	1.0	15.6647	9.5055	8.0	21.0	3.08518	12.8492	0.0	1383.86	0	snp	1X	1	1.0	1	60	59.9646	1.0	0.995575
2591484	G	A	258.284		uspC	c.967G>A	p.Gly323Ser	1	406	406	1	1	0.509852	199	207	0	0.0	6766	7038.0	0	0.0	102	97	67	140	3.2831	58.9126	0.0	0.0	1.0	3.10471	67.7071	102.0	105.0	3.27256	3.89417	0.0	59.4722	0	snp	1X	1	1.0	1	60	59.7688	1.0	0.582915
2592310	G	A	1385.19		Rv2319c	c.417C>T	p.Ile139Ile	1	367	367	1	1	0.553134	164	203	0	0.0	5576	6902.0	0	0.0	69	95	119	84	11.961	16.114	0.0	0.0	1.0	16.114	200.085	84.0	119.0	19.2803	4.91696	0.0	318.951	0	snp	1X	1	1.0	1	59.9409	58.2317	1.0	0.621951
3473998	G	A	6412.8		prfB-fprA	n.3473998G>A			227				0.0528634		12									4	8																1X				58.8333
410009	T	C	4123.1		iniB	c.648T>C	p.Val216Val		158				0.139241		22									10	12																1X				60
2591484	G	A	172.947		uspC	c.967G>A	p.Gly323Ser	1	501	501	1	1	0.50499	247	253	0	0.0	8398	8602.0	0	0.0	138	109	77	176	10.4039	87.1313	0.0	0.0	1.0	4.46081	63.5742	120.0	133.0	3.70551	6.8873	0.0	39.8225	0	snp	1X	1	2.0	1	60	59.4818	1.0	0.65587
2592310	G	A	1929.26		Rv2319c	c.417C>T	p.Ile139Ile	1	456	456	1	1	0.563596	199	257	0	0.0	6766	8738.0	0	0.0	80	119	159	98	19.6073	34.4502	0.0	0.0	1.0	69.9373	226.148	84.0	173.0	17.2136	3.02121	0.0	444.228	0	snp	1X	1	1.0	1	59.9883	58.0905	1.0	0.648241
1742178	G	A	7.8111e-14		ansA	c.15C>T	p.His5His	1	230	230	0	1	0.191304	186	44	0	0.0	6324	1496	0	0.0	99	87	25	19	4.69144	4.78696	0.0	0.0	1	26.8965	4.69144	33.0	11.0	6.16881	42.2836	0.0	994.865	0	snp	1X	1	1.0	1	60	60	1.0	1
2592310	G	A	1206.96		Rv2319c	c.417C>T	p.Ile139Ile	1	350	350	1	1	0.548571	158	192	0	0.0	5372	6528	0	0.0	70	88	112	80	7.46319	14.5915	0.0	0.0	1	33.5919	181.621	70.0	122.0	7.5342	3.50507	0.0	277.914	0	snp	1X	1	1.0	1	59.9219	58.0759	1.0	0.607595
3717105	C	T	4.36841e-13		sugI	c.16C>T	p.Gln6*	1	289	289	0	1	0.491349	147	142	0	0.0	4998	4828	0	0.0	57	90	53	89	19.0969	22.8288	0.0	0.0	1	7.96493	7.27939	80.0	62.0	9.12712	4.7977	0.0	37.1883	0	snp	1X	1	1.0	1	60	60	1.0	1
932280	T	C	6800		Rv0836c	c.653A>G	p.Ter218Trpext*?	1	240	235.333	1	1	0.9375	0	225	0.333333	0.333333,0.333333	0	510,7650	11.3333	11.3333,11.3333	0	0	89	136	0	3.15506,24.3293	0,0	0,0	1,1	6.62942,14.8328	0	10,130	5,95	3.15506,26.1823	0	0,0	1463	0	snp	1M1D1M,1M1X1M	2	2,2	1	60	0	1,1	0
2592310	G	A	2591.51		Rv2319c	c.417C>T	p.Ile139Ile	1	331	331	1	1	0.625378	124	207	0	0.0	4216	7038	0	0.0	59	65	128	79	3.64073	28.1973	0.0	0.0	1	42.0444	126.574	73.0	134.0	26.1832	8.68415	0.0	596.717	0	snp	1X	1	1.0	1	60	58.1774	0.995169	0.604839
3897886	A	C	0		Rv3479	c.2067A>C	p.Leu689Leu	1	285	285	0	1	0.119298	251	34	0	0.0	8534	1156	0	0.0	124	127	20	14	3.08816	5.30951	0.0	0.0	1	3.26577	57.003	18.0	16.0	15.5282	19.0065	0.0	1512.65	0	snp	1X	1	1.0	1	60	60	1.0	0.996016
1888304	C	T	6001.03		pks9	c.279C>T	p.Leu93Leu	1	292	292	1	1	0.842466	46	246	0	0.0	1564	8364	0	0.0	24	22	114	132	3.19912	5.87029	0.0	0.0	1	3.32808	3.19912	126.0	120.0	117.728	18.305	0.0	1381.79	0	snp	1X	1	1.0	1	60	60	1.0	1
2671032	C	T	4849.76		mbtC	c.572G>A	p.Arg191Gln	1	251	251	1	1	0.816733	46	205	0	0.0	1564	6970	0	0.0	16	30	85	120	12.2627	15.9862	0.0	0.0	1	6.07155	6.03148	111.0	94.0	4.80044	6.03148	0.0	1116.7	0	snp	1X	1	1.0	1	59.8049	60	1.0	1
3009786	T	C	3423.65		ceoB	c.443T>C	p.Val148Ala	1	238	238	1	1	0.735294	63	175	0	0.0	2142	5950	0	0.0	30	33	88	87	3.32051	3.02271	0.0	0.0	1	8.48241	12.9715	98.0	77.0	3.61831	3.32051	0.0	788.325	0	snp	1X	1	1.0	1	59.9143	60	0.994286	1
4171219	C	T	1.90455e-14		Rv3725-Rv3726	n.4171219C>T		1	299	299	0	1	0.0869565	273	26	0	0.0	9282	884	0	0.0	166	107	16	10	30.6986	6.01695	0.0	0.0	1	8.35546	12.7541	9.0	17.0	4.34659	23.6989	0.0	1725.04	0	snp	1X	1	1.0	1	60	60	1.0	1
851731	T	C	1.05177e-14		phoP	c.124T>C	p.Phe42Leu	1	274	274	0	1	0.0583942	258	16	0	0.0	8772	544	0	0.0	134	124	6	10	3.85196	5.18177	0.0	0.0	1	5.18177	3.54896	6.0	10.0	5.18177	3.54896	0.0	1701.02	0	snp	1X	1	1.0	1	60	59.845	1.0	1
1827728	C	T	0		cya	c.218G>A	p.Gly73Asp	1	250	250	0	1	0.188	203	47	0	0.0	6902	1598	0	0.0	106	97	24	23	3.87675	3.0565	0.0	0.0	1	5.27418	10.8083	20.0	27.0	3.0565	10.8083	0.0	1093.38	0	snp	1X	1	1.0	1	60	60	1.0	1
1835019	C	A	5.83425e-14		coaE	c.7C>A	p.Arg3Ser	1	203	203	0	1	0.334975	135	68	0	0.0	4590	2312	0	0.0	54	81	35	33	14.7363	3.13803	0.0	0.0	1	9.26925	5.72866	41.0	27.0	5.05404	3.15506	0.0	469.472	0	snp	1X	1	1.0	1	60	60	1.0	1
277962	G	C	0		Rv0232	c.64G>C	p.Glu22Gln	1	287	287	0	1	0.142857	246	41	0	0.0	8364	1394	0	0.0	142	104	20	21	15.7567	3.06326	0.0	0.0	1	11.961	9.93076	27.0	14.0	3.48696	26.8788	0.0	1433.4	0	snp	1X	1	1.0	1	60	60	1.0	1
1827728	C	T	0		cya	c.218G>A	p.Gly73Asp	1	298	298	0	1	0.104027	267	31	0	0.0	9078	1054	0	0.0	136	131	19	12	3.21362	6.44263	0.0	0.0	1	3.64073	31.3208	17.0	14.0	3.64073	3.99438	0.0	1653.2	0	snp	1X	1	1.0	1	60	59.8202	1.0	0.996255
1835019	C	A	0		coaE	c.7C>A	p.Arg3Ser	1	247	247	0	1	0.37247	155	92	0	0.0	5270	3128	0	0.0	72	83	52	40	4.70545	6.40913	0.0	0.0	1	3.10471	3.13639	45.0	47.0	10.6577	24.3187	0.0	439.969	0	snp	1X	1	1.0	1	60	59.7806	1.0	1
4244674	A	G	0		embA	c.1442A>G	p.Glu481Gly	1	267	267	0	1	0.17603	220	47	0	0.0	7480	1598	0	0.0	96	124	18	29	10.7486	8.60069	0.0	0.0	1	3.0565	3.36563	24.0	23.0	3.42611	4.94488	0.0	1215.32	0	snp	1X	1	1.0	1	60	60	1.0	1
2592310	G	A	1351.48		Rv2319c	c.417C>T	p.Ile139Ile	1	366	366	1	1	0.551913	164	202	0	0.0	5576	6868	0	0.0	67	97	126	76	14.9269	29.885	0.0	0.0	1	34.3569	226.778	74.0	128.0	29.885	3.8577	0.0	311.189	0	snp	1X	1	1.0	1	60	58.2744	1.0	0.652439
3245001	G	T	6068.92		fadD26	c.1305G>T	p.Ala435Ala	1	241	241	1	1	0.912863	21	220	0	0.0	714	7480	0	0.0	12	9	119	101	3.94093	6.20829	0.0	0.0	1	5.5371	5.59539	102.0	118.0	4.94488	3.94093	0.0	1397.42	0	snp	1X	1	1.0	1	60	60	0.990909	1
3668382	G	A	5893.99		sigF	c.573C>T	p.Gly191Gly	1	246	246	1	1	0.894309	26	220	0	0.0	884	7480	0	0.0	9	17	82	138	8.35546	33.9637	0.0	0.0	1	3.642	8.35546	114.0	106.0	8.69561	3.34437	0.0	1357.14	0	snp	1X	1	1.0	1	59.9682	60	1.0	1
3720325	C	G	5.50272e-14		Rv3333c	c.458G>C	p.Ser153Thr	1	480	480	0	1	0.05625	453	27	0	0.0	15402	918	0	0.0	227	226	14	13	3.01509	3.09072	0.0	0.0	1	6.95112	7.04166	10.0	17.0	3.73412	29.9739	0.0	2989.9	0	snp	1X	1	1.0	1	60	59.9117	1.0	1
410009	T	C	3202.35		iniB	c.648T>C	p.Val216Val		119				0.109244		13									8	5																1X				60
2119139	C	T	0		Rv1868	c.1793C>T	p.Pro598Leu	1	232	232	0	1	0.155172	196	36	0	0.0	6664	1224.0	0	0.0	108	88	16	20	7.44188	3.9754	0.0	0.0	1.0	14.8328	22.5536	25.0	11.0	5.18177	12.9813	0.0	1120.06	0	snp	1X	1	1.0	1	60	60	1.0	1
2591484	G	A	2.54101e-13		uspC	c.967G>A	p.Gly323Ser	1	389	389	0	1	0.48329	201	188	0	0.0	6834	6392.0	0	0.0	112	89	52	136	8.72527	84.5098	0.0	0.0	1.0	5.9672	51.5065	86.0	102.0	3.19511	12.0959	0.0	96.0107	0	snp	1X	1	1.0	1	60	59.5274	1.0	0.626866
2592310	G	A	2546.77		Rv2319c	c.417C>T	p.Ile139Ile	1	411	411	1	1	0.596107	166	245	0	0.0	5644	8330.0	0	0.0	67	99	163	82	16.4054	61.1614	0.0	0.0	1.0	58.3252	210.687	83.0	162.0	11.5278	3.84749	0.0	586.416	0	snp	1X	1	1.0	1	60	58.5	1.0	0.656627
3429382	G	A	3193.19		cstA	c.2140G>A	p.Gly714Ser	1	231	231	1	1	0.727273	63	168	0	0.0	2142	5712.0	0	0.0	32	31	98	70	3.04477	13.1438	0.0	0.0	1.0	4.87156	3.32051	90.0	78.0	3.83753	3.04477	0.0	735.26	0	snp	1X	1	1.0	1	60	60	1.0	1
3499434	A	T	1.7117e-14		devR	c.482T>A	p.Leu161His	1	255	255	0	1	0.0588235	240	15	0	0.0	8160	510.0	0	0.0	116	124	8	7	3.58936	3.15506	0.0	0.0	1.0	10.1038	7.38944	11.0	4.0	4.31318	22.1554	0.0	1577.05	0	snp	1X	1	1.0	1	60	60	1.0	1
4343695	G	A	0		eccA1	c.382G>A	p.Val128Ile	1	238	238	0	1	0.163866	199	39	0	0.0	6766	1326.0	0	0.0	100	99	23	16	3.02121	5.73856	0.0	0.0	1.0	3.51141	12.1872	18.0	21.0	3.51141	3.2831	0.0	1123.22	0	snp	1X	1	1.0	1	60	60	0.974359	0.994975
4393590	C	G	4745.99		mutT4	c.142C>G	p.Arg48Gly		177				0.898305		159									42	117																1X				60
410009	T	C	2870.73		iniB	c.648T>C	p.Val216Val		116				0.181034		21									10	11																1X				60
2119139	C	T	5.53285e-14		Rv1868	c.1793C>T	p.Pro598Leu	1	193	193	0	1	0.119171	170	23	0	0.0	5780	782.0	0	0.0	69	101	13	10	16.0902	3.86001	0.0	0.0	1.0	18.9659	7.14887	18.0	5.0	5.3706	3.21467	0.0	1032.86	0	snp	1X	1	1.0	1	60	60	1.0	1
2591484	G	A	69.8021		uspC	c.967G>A	p.Gly323Ser	1	351	351	1	1	0.504274	174	177	0	0.0	5916	6018.0	0	0.0	95	79	58	119	6.20511	48.6603	0.0	0.0	1.0	10.6779	29.4174	76.0	101.0	4.00402	3.20998	0.0	16.0725	0	snp	1X	1	1.0	1	59.8079	59.0632	1.0	0.637931
2592310	G	A	2122.05		Rv2319c	c.417C>T	p.Ile139Ile	1	320	320	1	1	0.603125	127	193	0	0.0	4318	6562.0	0	0.0	50	77	121	72	15.4749	30.0243	0.0	0.0	1.0	39.5653	150.893	68.0	125.0	12.4725	3.0274	0.0	488.62	0	snp	1X	1	1.0	1	60	58.0551	1.0	0.629921
3429382	G	A	425.368		cstA	c.2140G>A	p.Gly714Ser	1	231	231	1	1	0.528139	108	122	0	0.0	3672	4148.0	0	0.0	62	46	64	58	8.15749	3.65106	0.0	0.0	1.0	11.625	5.02092	72.0	50.0	3.0815	3.09072	0.0	97.9446	0	snp	1X	1	2.0	1	60	60	1.0	1
3905798	C	T	0		Rv3486	c.27C>T	p.Val9Val	1	240	240	0	1	0.0541667	227	13	0	0.0	7718	442.0	0	0.0	103	124	7	6	7.22889	3.17734	0.0	0.0	1.0	3.17734	4.16778	7.0	6.0	11.1951	3.24945	0.0	1503.72	0	snp	1X	1	1.0	1	60	60	1.0	1
4343695	G	A	4.9241e-14		eccA1	c.382G>A	p.Val128Ile	1	215	215	0	1	0.162791	180	35	0	0.0	6120	1190.0	0	0.0	89	91	18	17	3.05855	3.07234	0.0	0.0	1.0	20.9405	3.20332	9.0	26.0	3.56868	3.44459	0.0	1022.84	0	snp	1X	1	1.0	1	60	59.8111	1.0	0.994444
4393590	C	G	4140.92		mutT4	c.142C>G	p.Arg48Gly		154				0.896104		138									48	90																1X				59.9928
3007516	A	G	0		Rv2690c	c.1694T>C	p.Leu565Pro	1	309	309	0	1	0.142395	265	44	0	0.0	9010	1496	0	0.0	143	122	25	19	6.62396	4.78696	0.0	0.0	1	6.16881	3.41182	18.0	26.0	3.20771	3.67403	0.0	1554.05	0	snp	1X	1	1.0	1	60	60	1.0	1
3010550	T	C	0		ceoC	c.527T>C	p.Leu176Pro	1	249	249	0	1	0.128514	217	32	0	0.0	7378	1088	0	0.0	115	102	16	16	4.70145	3.0103	0.0	0.0	1	3.28173	35.5223	17.0	15.0	9.79615	16.7096	0.0	1290.74	0	snp	1X	1	1.0	1	60	60	1.0	1
2300666	G	A	5.29177e-14		pks12	c.6318_6321delCGACinsGGAT	p.2108	1	193	193.5	0	1	0.0880829	176	17	0	2.0	5946	574	0	68.0	73	103	2	15	14.1144	24.5973	0.0	0.0	1	39.9253	5.42853	17.0	0.0	24.5973	4.78696	0.0	1126.51	0	complex	1X2M1X	1	1.0	4	58.3529	60	0.882353	1
2300669	G	C	5.29177e-14		pks12	c.6318_6321delCGACinsGGAT	p.2108	1	193	193.5	0	1	0.0880829	176	17	0	2.0	5946	574	0	68.0	73	103	2	15	14.1144	24.5973	0.0	0.0	1	39.9253	5.42853	17.0	0.0	24.5973	4.78696	0.0	1126.51	0	complex	1X2M1X	1	1.0	4	58.3529	60	0.882353	1
2300674	T	C	2.77247e-14		pks12	c.6307_6313delCTATACAinsTTGTTCG	p.TyrAsn2104PheAsp	1	202	202	0	1	0.0792079	186	16	0	0.0	6116	538	0	0.0	91	95	2	14	3.19709	22.5536	0.0	0.0	1	37.7539	19.8684	16.0	0.0	22.5536	50.8294	0.0	1155.72	0	complex	1X1M1X1M1X1M1X	1	1.0	7	58.25	60	0.875	1
2300676	T	A	2.77247e-14		pks12	c.6307_6313delCTATACAinsTTGTTCG	p.TyrAsn2104PheAsp	1	202	202	0	1	0.0792079	186	16	0	0.0	6116	538	0	0.0	91	95	2	14	3.19709	22.5536	0.0	0.0	1	37.7539	19.8684	16.0	0.0	22.5536	50.8294	0.0	1155.72	0	complex	1X1M1X1M1X1M1X	1	1.0	7	58.25	60	0.875	1
2300678	T	C	2.77247e-14		pks12	c.6307_6313delCTATACAinsTTGTTCG	p.TyrAsn2104PheAsp	1	202	202	0	1	0.0792079	186	16	0	0.0	6116	538	0	0.0	91	95	2	14	3.19709	22.5536	0.0	0.0	1	37.7539	19.8684	16.0	0.0	22.5536	50.8294	0.0	1155.72	0	complex	1X1M1X1M1X1M1X	1	1.0	7	58.25	60	0.875	1
2300680	G	A	2.77247e-14		pks12	c.6307_6313delCTATACAinsTTGTTCG	p.TyrAsn2104PheAsp	1	202	202	0	1	0.0792079	186	16	0	0.0	6116	538	0	0.0	91	95	2	14	3.19709	22.5536	0.0	0.0	1	37.7539	19.8684	16.0	0.0	22.5536	50.8294	0.0	1155.72	0	complex	1X1M1X1M1X1M1X	1	1.0	7	58.25	60	0.875	1
1375226	C	T	0		Rv1232c	c.943G>A	p.Asp315Asn	1	217	217	0	1	0.0645161	203	14	0	0.0	6902	476	0	0.0	120	83	6	8	17.6544	3.63072	0.0	0.0	1	3.63072	4.30463	8.0	6.0	3.63072	3.27772	0.0	1323.96	0	snp	1X	1	1.0	1	60	60	1.0	1
1753519	G	C	4400		fadD11.1	c.10G>C	p.Ala4Pro	1	156	177.143	0	1	0.0576923	0	9	0.5	0.5,0	0	4998,306	6	6,0	0	0	4	5	0	57.9766,3.25157	0,0	0,0	1,1	13.779,22.5536	0	87,0	60,9	5.50675,3.25157	0	0,0	956.753	0	snp	1M1I6M,1X6M	2	2,2	1	60	0	1,1	0
2796131	G	C	3163.15		PE_PGRS42	c.1255C>G	p.Pro419Ala		111				0.0540541		6									3	3																1X				58.1667
410009	T	C	4200		iniB	c.648T>C	p.Val216Val	1	155	37.8571	0	1	0.103226	0	16	12.6667	2.66667,12.6667	0	4726,544	426.667	90.6667,426.667	0	0	8	8	0	3.77578,3.0103	0,0	0,0	1,1	3.77578,37.7539	0	66,16	73,0	12.7741,3.0103	0	0,0	869.829	0	snp	1M12D1M,3M1X10M	2	2,2	1	60	0	1,1	0
2591484	G	A	1264.25		uspC	c.967G>A	p.Gly323Ser	1	464	464	1	1	0.545259	211	253	0	0.0	7174	8602	0	0.0	118	93	79	174	9.44239	80.4709	0.0	0.0	1	11.2585	64.0276	111.0	142.0	6.79536	3.10292	0.0	291.105	0	snp	1X	1	1.0	1	60	59.1991	1.0	0.630332
2592310	G	A	1623.87		Rv2319c	c.417C>T	p.Ile139Ile	1	433	433	1	1	0.554273	193	240	0	0.0	6562	8160	0	0.0	77	116	153	87	20.1233	42.4225	0.0	0.0	1	25.6298	214.183	95.0	145.0	10.1038	3.29158	0.0	373.909	0	snp	1X	1	1.0	1	60	58.3161	1.0	0.678756
4130664	G	A	2619.57		Rv3689	c.308G>A	p.Cys103Tyr		140				0.364286		51									17	34																1X				59.8431
4130665	C	T	2619.57		Rv3689	c.309C>T	p.Cys103Cys		140				0.364286		51									17	34																1X				59.8431
4130676	C	T	9.30581e-14		Rv3689	c.320C>T	p.Pro107Leu	1	237	237	0	1	0.172996	196	41	0	0.0	6664	1394	0	0.0	133	63	9	32	57.2971	31.0276	0.0	0.0	1	92.0407	37.7539	41.0	0.0	31.0276	15.8176	0.0	1105.35	0	snp	1X	1	1.0	1	59.8049	60	1.0	1
410009	T	C	3265.84		iniB	c.648T>C	p.Val216Val		125				0.136		17									13	4																1X				60
2591484	G	A	46.353		uspC	c.967G>A	p.Gly323Ser	1	475	475	1	1	0.503158	236	239	0	0.0	8024	8124	0	0.0	132	104	65	174	10.224	110.957	0.0	0.0	1	9.63375	67.9336	106.0	133.0	3.4555	3.0103	0.0	10.6731	0	snp	1X	1	1.0	1	60	59.5424	1.0	0.661017
2592310	G	A	2773.85		Rv2319c	c.417C>T	p.Ile139Ile	1	457	457	1	1	0.59081	187	270	0	0.0	6358	9180	0	0.0	96	91	169	101	3.3006	40.1988	0.0	0.0	1	17.1973	247.156	114.0	156.0	9.31561	14.1696	0.0	638.702	0	snp	1X	1	1.0	1	60	57.9733	1.0	0.582888
4130664	G	A	2909.15		Rv3689	c.308G>A	p.Cys103Tyr		138				0.289855		40									16	24																1X				60
4130665	C	T	2900		Rv3689	c.308_309delGCinsAT	p.Cys103Tyr	1	138	49.8	0	1	0.289855	0	40	0	0,0	0	3332,1344	0	0,0	0	0	16	24	0	42.0968,6.48466	0,0	0,0	1,1	15.7732,89.8692	0	37,40	61,0	6.20103,6.48466	0	0,0	424.874	0	mnp	1M18D1M,13M2X5M	2	2,2	2	60	0	1,1	0
4130676	C	T	4.46001e-14		Rv3689	c.320C>T	p.Pro107Leu	1	241	241	0	1	0.0871369	220	21	0	0.0	7480	714	0	0.0	153	67	4	17	76.0113	20.4855	0.0	0.0	1	48.6112	31.7922	21.0	0.0	20.4855	3.642	0.0	1395.2	0	snp	1X	1	1.0	1	60	60	1.0	1
410009	T	C	3023.68		iniB	c.648T>C	p.Val216Val		113				0.115044		13									7	6																1X				60
1753519	G	C	4419.77		fadD11.1	c.10G>C	p.Ala4Pro		155				0.0516129		8									4	4																1X				60
2591484	G	A	2.5169e-13		uspC	c.967G>A	p.Gly323Ser	1	356	356	0	1	0.488764	182	174	0	0.0	6188	5916.0	0	0.0	100	82	52	122	6.876	64.161	0.0	0.0	1.0	7.05373	22.1002	78.0	96.0	4.25827	3.0103	0.0	64.7771	0	snp	1X	1	1.0	1	60	59.1319	1.0	0.653846
2592310	G	A	3103.09		Rv2319c	c.417C>T	p.Ile139Ile	1	366	366	1	1	0.631148	135	231	0	0.0	4590	7851.0	0	0.0	45	90	138	93	35.5824	22.0459	0.0	0.0	1.0	17.3082	154.354	96.0	135.0	5.72699	4.95658	0.0	714.513	0	snp	1X	1	1.0	1	60	58.1481	1.0	0.696296
3717108	C	A	7.02761e-14		sugI	c.19C>A	p.Pro7Thr	1	227	227	0	1	0.207048	180	47	0	0.0	6120	1598.0	0	0.0	85	95	17	30	4.21667	10.8184	0.0	0.0	1.0	4.16534	13.8677	26.0	21.0	8.60069	3.20332	0.0	935.267	0	snp	1X	1	1.0	1	60	59.9333	1.0	1
410009	T	C	3603.04		iniB	c.648T>C	p.Val216Val		134				0.11194		15									9	6																1X				60
2591484	G	A	695.912		uspC	c.967G>A	p.Gly323Ser	1	386	386	1	1	0.531088	181	205	0	0.0	6154	6970.0	0	0.0	101	80	64	141	8.30101	65.8135	0.0	0.0	1.0	6.83421	27.3044	93.0	112.0	3.02089	3.0223	0.0	160.24	0	snp	1X	1	1.0	1	60	59.6961	1.0	0.657459
2592310	G	A	3070.16		Rv2319c	c.417C>T	p.Ile139Ile	1	421	421	1	1	0.610451	164	257	0	0.0	5576	8734.0	0	0.0	75	89	156	101	5.60547	28.5695	0.0	0.0	1.0	45.6033	262.528	93.0	164.0	12.2116	3.06326	0.0	706.93	0	snp	1X	1	1.0	1	60	58.9268	1.0	0.609756
410009	T	C	3357.2		iniB	c.648T>C	p.Val216Val		129				0.139535		18									7	11																1X				60
1253207	A	G	8.18473e-14		Rv1129c	c.1328T>C	p.Ile443Thr	1	234	234	0	1	0.25641	174	60	0	0.0	5916	2040.0	0	0.0	64	110	21	39	29.4174	14.7363	0.0	0.0	1.0	3.15506	4.25827	31.0	29.0	23.8564	17.4369	0.0	799.24	0	snp	1X	1	1.0	1	60	60	1.0	1
2117462	A	C	1.17528e-13		Rv1868	c.116A>C	p.Asp39Ala	1	235	235	0	1	0.148936	200	35	0	0.0	6800	1190.0	0	0.0	115	85	16	19	12.7819	3.56868	0.0	0.0	1.0	6.05036	47.4821	14.0	21.0	13.4954	34.6704	0.0	1142.86	0	snp	1X	1	1.0	1	60	60	1.0	1
2486763	A	C	0		Rv2219	c.529A>C	p.Ile177Leu	1	251	251	0	1	0.270916	183	68	0	0.0	6222	2312.0	0	0.0	88	95	38	30	3.59173	5.05404	0.0	0.0	1.0	3.52123	4.44608	36.0	32.0	7.60871	14.4135	0.0	807.086	0	snp	1X	1	1.0	1	60	60	1.0	1
2538368	T	C	9.76452e-15		Rv2264c-Rv2265	n.2538368T>C		1	229	229	0	1	0.0742358	212	17	0	0.0	7208	578.0	0	0.0	127	85	6	11	21.0786	6.20364	0.0	0.0	1.0	4.1599	3.66584	10.0	7.0	4.1599	4.03458	0.0	1366.42	0	snp	1X	1	1.0	1	60	60	1.0	1
2591484	G	A	445.386		uspC	c.967G>A	p.Gly323Ser	1	385	385	1	1	0.519481	185	200	0	0.0	6290	6800.0	0	0.0	90	95	60	140	3.30374	72.4974	0.0	0.0	1.0	3.05373	55.7008	101.0	99.0	3.05373	3.30374	0.0	102.554	0	snp	1X	1	1.0	1	60	59.6703	1.0	0.562162
2592310	G	A	1955.87		Rv2319c	c.417C>T	p.Ile139Ile	1	353	353	1	1	0.580737	148	205	0	0.0	5032	6968.0	0	0.0	53	95	126	79	28.8919	26.4092	0.0	0.0	1.0	9.63064	193.689	90.0	115.0	5.39362	6.76636	0.0	450.356	0	snp	1X	1	1.0	1	60	58.75	0.995122	0.668919
4083434	A	T	0		Rv3645	c.628A>T	p.Asn210Tyr	1	199	199	0	1	0.120603	175	24	0	0.0	5950	816.0	0	0.0	86	89	16	8	3.12198	8.80089	0.0	0.0	1.0	8.80089	28.1373	8.0	16.0	4.45795	7.48974	0.0	1056.67	0	snp	1X	1	1.0	1	60	59.9371	1.0	1
4374663	G	T	2.83271e-14		PPE69	c.1021C>A	p.Pro341Thr	1	187	187	0	1	0.0641711	175	12	0	0.0	5950	408.0	0	0.0	94	81	7	5	5.10732	3.73412	0.0	0.0	1.0	3.0103	4.51172	6.0	6.0	3.73412	10.7656	0.0	1141.86	0	snp	1X	1	1.0	1	60	60	1.0	1
94343	G	A	3.33298e-14		hycQ	c.393G>A	p.Trp131*	1	254	254	0	1	0.0669291	237	17	0	0.0	8058	578.0	0	0.0	120	117	12	5	3.09276	9.26925	0.0	0.0	1.0	3.13803	3.45925	8.0	9.0	6.20364	39.3756	0.0	1539.25	0	snp	1X	1	1.0	1	60	59.9747	1.0	1
291824	T	G	0		fabG4	c.206A>C	p.Asp69Ala	1	259	259	0	1	0.111969	230	29	0	0.0	7820	986.0	0	0.0	151	79	14	15	51.9534	3.08518	0.0	0.0	1.0	9.07545	26.6133	19.0	10.0	4.88226	4.36983	0.0	1397.31	0	snp	1X	1	1.0	1	60	59.9478	1.0	1
318630	T	C	0		oplA	c.2525A>G	p.Asp842Gly	1	210	210	0	1	0.0714286	195	15	0	0.0	6630	510.0	0	0.0	67	128	6	9	44.4464	4.31318	0.0	0.0	1.0	14.7363	3.9123	3.0	12.0	3.15506	7.92117	0.0	1256.06	0	snp	1X	1	1.0	1	60	59.9692	1.0	1
410009	T	C	2782.51		iniB	c.648T>C	p.Val216Val		111				0.153153		17									8	9																1X				60
1504488	A	G	0		Rv1337	c.133A>G	p.Thr45Ala	1	264	264	0	1	0.257576	196	68	0	0.0	6664	2312.0	0	0.0	111	85	34	34	10.4997	3.0103	0.0	0.0	1.0	11.1853	22.5536	42.0	26.0	3.52123	20.7366	0.0	891.568	0	snp	1X	1	1.0	1	60	59.8571	1.0	1
1627456	G	C	0		tal	c.625C>G	p.Arg209Gly	1	257	257	0	1	0.0856031	235	22	0	0.0	7990	748.0	0	0.0	107	128	8	14	7.08528	6.56362	0.0	0.0	1.0	3.40511	3.09346	12.0	10.0	3.40511	35.1758	0.0	1489.33	0	snp	1X	1	1.0	1	60	59.9957	1.0	1
1753519	G	C	4491.08		fadD11.1	c.10G>C	p.Ala4Pro		159				0.0503145		8									2	6																1X				60
2548718	A	C	1.92265e-14		cyp121	c.970A>C	p.Ser324Arg	1	224	224	0	1	0.0625	210	14	0	0.0	7140	476.0	0	0.0	108	102	6	8	3.38255	3.63072	0.0	0.0	1.0	3.0103	8.96634	7.0	7.0	3.0103	23.0292	0.0	1370.6	0	snp	1X	1	1.0	1	60	59.9905	1.0	1
2591484	G	A	4.30572e-13		uspC	c.967G>A	p.Gly323Ser	1	367	367	0	1	0.419619	213	154	0	0.0	7242	5236.0	0	0.0	126	87	43	111	18.5164	68.2109	0.0	0.0	1.0	5.77399	73.2416	70.0	84.0	3.23591	5.95657	0.0	409.218	0	snp	1X	1	1.0	1	60	59.4883	1.0	0.666667
2592310	G	A	2029.61		Rv2319c	c.417C>T	p.Ile139Ile	1	364	364	1	1	0.585165	151	213	0	0.0	5134	7242.0	0	0.0	65	86	122	91	9.35215	12.8074	0.0	0.0	1.0	18.5164	161.557	87.0	126.0	27.4878	5.44062	0.0	467.335	0	snp	1X	1	1.0	1	60	58.543	1.0	0.649007
4279518	G	T	0		Rv3814c	c.498C>A	p.Arg166Arg	1	102	102	0	1	0.117647	90	12	0	0.0	3060	408.0	0	0.0	13	77	2	10	101.836	14.5915	0.0	0.0	1.0	3.0103	5.42305	6.0	6.0	5.9056	6.48466	0.0	523.482	0	snp	1X	1	1.0	1	60	59.9444	1.0	1
410009	T	C	4544.21		iniB	c.648T>C	p.Val216Val		161				0.0621118		10									6	4																1X				60
1922458	C	T	0		Rv1697	c.917C>T	p.Thr306Met	1	246	246	0	1	0.142276	211	35	0	0.0	7174	1190.0	0	0.0	87	124	19	16	17.0991	3.56868	0.0	0.0	1.0	3.56868	3.10292	16.0	19.0	3.07234	3.51458	0.0	1233.89	0	snp	1X	1	1.0	1	60	60	1.0	1
2591484	G	A	0.0475745		uspC	c.967G>A	p.Gly323Ser	1	467	467	1	1	0.498929	232	233	0	0.0	7888	7922.0	0	0.0	124	108	64	169	5.40641	105.759	0.0	0.0	1.0	5.70367	54.2645	108.0	125.0	3.76519	3.94628	0.0	4.50853	0	snp	1X	1	2.0	1	60	59.6681	1.0	0.594828
2592310	G	A	2524.48		Rv2319c	c.417C>T	p.Ile139Ile	1	414	414	1	1	0.594203	168	246	0	0.0	5712	8364.0	0	0.0	73	95	141	105	9.26621	14.4503	0.0	0.0	1.0	46.2632	201.752	88.0	158.0	43.8269	3.062	0.0	581.283	0	snp	1X	1	1.0	1	60	58.4583	1.0	0.625
410009	T	C	3019.84		iniB	c.648T>C	p.Val216Val		114				0.122807		14									11	3																1X				60
2591484	G	A	398.95		uspC	c.967G>A	p.Gly323Ser	1	394	394	1	1	0.515228	190	203	0	0.0	6460	6902.0	0	0.0	101	89	69	134	4.65605	48.2047	0.0	0.0	1.0	10.8083	55.8571	88.0	115.0	4.81808	3.42174	0.0	91.8616	0	snp	1X	1	2.0	1	60	59.6421	1.0	0.605263
2592310	G	A	1443.65		Rv2319c	c.417C>T	p.Ile139Ile	1	355	355	1	1	0.557746	157	198	0	0.0	5338	6732.0	0	0.0	72	85	121	77	5.34774	24.2425	0.0	0.0	1.0	34.9902	226.091	72.0	126.0	20.5576	4.13061	0.0	332.412	0	snp	1X	1	1.0	1	60	58.6688	1.0	0.611465
3882253	G	A	0		rmlB	c.417G>A	p.Thr139Thr	1	283	283	0	1	0.0742049	260	21	0	0.0	8840	714.0	0	0.0	112	148	5	16	13.8343	15.5221	0.0	0.0	1.0	5.59539	31.1058	13.0	8.0	3.1137	5.71629	0.0	1673.39	0	snp	1X	1	3.0	1	60	59.9269	1.0	1
410009	T	C	3200		iniB	c.648T>C	p.Val216Val	1	120	29.3571	0	1	0.108333	0	13	6.66667	1.66667,6.66667	0	3638,442	224	54,224	0	0	7	6	0	3.03059,3.17734	0,0	0,0	1,1	3.51765,31.2394	0	51,13	56,0	5.46589,3.17734	0	0,0	665.721	0	snp	1M12D1M,3M1X10M	2	2,2	1	60	0	1,1	0
2591484	G	A	1427.47		uspC	c.967G>A	p.Gly323Ser	1	486	486	1	1	0.549383	219	267	0	0.0	7446	9078	0	0.0	110	109	83	184	3.02022	85.9736	0.0	0.0	1	7.31258	37.5258	122.0	145.0	3.66906	6.58976	0.0	328.687	0	snp	1X	1	1.0	1	60	59.0685	1.0	0.625571
2592310	G	A	3312.13		Rv2319c	c.417C>T	p.Ile139Ile	1	429	429	1	1	0.620047	163	266	0	0.0	5542	9044	0	0.0	82	81	157	109	3.02362	21.8188	0.0	0.0	1	40.758	211.165	99.0	167.0	26.8149	10.0576	0.0	762.647	0	snp	1X	1	1.0	1	60	58.5706	1.0	0.564417
3473998	G	A	6803.37		prfB-fprA	n.3473998G>A			245				0.0612245		15									2	13																1X				60
33207	G	C	5700		Rv0029-Rv0030	n.33207G>C		1	214	311.5	0	1	0.0514019	5	11	0	0,0,0	166	204,6528,374	0	0,0,0	3	2	9	2	3.44459	16.0391,13.1891,12.6832	0,0,0	0,0,0	1,1,1	16.0391,26.9417,19.0002	13.8677	0,119,1	6,73,10	16.0391,4.6389,7.94546	3.44459	0,0,0	1269.45	0	snp	1M1I3M,1M2I3M,1X3M	3	3,3,3	1	60	60	1,1,1	1
410009	T	C	2534.02		iniB	c.648T>C	p.Val216Val		98				0.142857		14									4	10																1X				60
2591484	G	A	0		uspC	c.967G>A	p.Gly323Ser	1	338	338	0	1	0.455621	184	154	0	0.0	6256	5236	0	0.0	95	89	60	94	3.43515	19.3104	0.0	0.0	1	19.3104	30.2009	60.0	94.0	4.42035	5.32339	0.0	210.841	0	snp	1X	1	1.0	1	60	59.5109	1.0	0.597826
2592310	G	A	2789.39		Rv2319c	c.417C>T	p.Ile139Ile	1	340	340	1	1	0.626471	127	213	0	0.0	4318	7242	0	0.0	62	65	125	88	3.16418	16.9669	0.0	0.0	1	31.6472	184.405	80.0	133.0	16.9669	7.95168	0.0	642.28	0	snp	1X	1	1.0	1	60	58.5906	1.0	0.543307
628338	A	C	0		Rv0537c	c.1394T>G	p.Val465Gly	1	252	252	0	1	0.285714	180	72	0	0.0	6120	2448	0	0.0	80	100	32	40	7.83579	4.9405	0.0	0.0	1	12.7819	13.8677	45.0	27.0	3.13094	3.44459	0.0	758.351	0	snp	1X	1	1.0	1	60	60	1.0	1
324040	C	G	5247.28		Rv0269c	c.492G>C	p.Val164Val	1	258	258	1	1	0.833333	43	215	0	0.0	1462	7310.0	0	0.0	20	23	97	118	3.46479	7.46434	0.0	0.0	1.0	6.65635	7.10075	98.0	117.0	3.2628	3.0608	0.0	1208.23	0	snp	1X	1	1.0	1	60	60	1.0	1
410009	T	C	3749.18		iniB	c.648T>C	p.Val216Val		142				0.126761		18									4	14																1X				60
676463	C	G	3585.52		Rv0579	c.226C>G	p.Pro76Ala	1	175	175	1	1	0.84	28	147	0	0.0	952	4998.0	0	0.0	10	18	47	100	7.97367	44.5046	0.0	0.0	1.0	3.3796	3.32051	71.0	76.0	9.52472	3.32051	0.0	825.597	0	snp	1X	1	1.0	1	59.8844	60	1.0	0.964286
729193	G	C	0		echA3	c.86C>G	p.Ala29Gly	1	256	256	0	1	0.0859375	234	22	0	0.0	7956	748.0	0	0.0	117	117	9	13	3.0103	4.58955	0.0	0.0	1.0	3.40511	3.0103	12.0	10.0	9.32731	13.7377	0.0	1489.15	0	snp	1X	1	1.0	1	59.4545	59.9744	1.0	0.995726
2591484	G	A	134.027		uspC	c.967G>A	p.Gly323Ser	1	470	470	1	1	0.504255	231	237	0	0.0	7854	8056.0	0	0.0	124	107	70	167	5.72699	89.2187	0.0	0.0	1.0	4.55873	37.9889	112.0	125.0	3.01946	3.0949	0.0	30.8608	0	snp	1X	1	2.0	1	60	59.6926	1.0	0.601732
2592310	G	A	2067.63		Rv2319c	c.417C>T	p.Ile139Ile	1	428	428	1	1	0.57243	183	245	0	0.0	6222	8330.0	0	0.0	81	102	152	93	8.24319	33.8629	0.0	0.0	1.0	45.2078	212.907	88.0	157.0	6.2099	3.97144	0.0	476.089	0	snp	1X	1	1.0	1	60	58.2404	1.0	0.622951
324040	C	G	8027.26		Rv0269c	c.492G>C	p.Val164Val	1	371	371	1	1	0.854447	54	317	0	0.0	1836	10778	0	0.0	27	27	144	173	3.0103	8.77121	0.0	0.0	1	3.56516	3.0103	163.0	154.0	3.34595	3.17115	0.0	1848.35	0	snp	1X	1	1.0	1	60	60	1.0	1
410009	T	C	4000		iniB	c.648T>C	p.Val216Val	1	157	43.8571	0	1	0.146497	0	23	10.1667	3.66667,10.1667	0	4556,782	310.333	119.333,310.333	0	0	12	11	0	3.59368,3.10471	0,0	0,0	1,1	15.715,52.9542	0	81,23	53,0	4.04742,3.10471	0	0,0	790.001	0	snp	1M12D1M,3M1X10M	2	2,2	1	60	0	1,1	0
676463	C	G	3455.46		Rv0579	c.226C>G	p.Pro76Ala	1	195	195	1	1	0.794872	39	155	0	0.0	1326	5270	0	0.0	22	17	44	111	4.40227	65.8989	0.0	0.0	1	5.37791	7.52028	84.0	71.0	26.5603	3.51141	0.0	795.648	0	snp	1X	1	2.0	1	60	59.641	0.980645	1
729193	G	C	1.16925e-13		echA3	c.86C>G	p.Ala29Gly	1	296	296	0	1	0.121622	260	36	0	0.0	8840	1224	0	0.0	121	139	14	22	5.71629	6.8707	0.0	0.0	1	9.04217	5.14837	23.0	13.0	3.25157	12.665	0.0	1573.73	0	snp	1X	1	1.0	1	60	59.9077	1.0	1
2591484	G	A	923.199		uspC	c.967G>A	p.Gly323Ser	1	485	485	1	1	0.531959	227	258	0	0.0	7718	8772	0	0.0	129	98	80	178	12.2032	83.8429	0.0	0.0	1	4.22228	48.5538	123.0	135.0	9.60888	7.22889	0.0	212.575	0	snp	1X	1	1.0	1	60	59.3877	1.0	0.656388
2592310	G	A	2326.43		Rv2319c	c.417C>T	p.Ile139Ile	1	482	482	1	1	0.570539	207	275	0	0.0	7038	9350	0	0.0	81	126	179	96	24.253	57.4077	0.0	0.0	1	16.2839	268.213	117.0	158.0	19.0002	3.86001	0.0	535.681	0	snp	1X	1	1.0	1	59.9636	58.0966	1.0	0.695652
3400070	T	C	3.07403e-15		echA17	c.114A>G	p.Glu38Glu	1	308	308	0	1	0.0519481	292	16	0	0.0	9928	544	0	0.0	136	156	6	10	5.98492	5.18177	0.0	0.0	1	3.0103	4.91406	8.0	8.0	3.0103	12.6481	0.0	1936.42	0	snp	1X	1	1.0	1	60	59.726	1.0	0.996575
4264815	G	A	2.16978e-14		fbpD	c.648C>T	p.Ala216Ala	1	339	339	0	1	0.0943953	307	32	0	0.0	10438	1088	0	0.0	143	164	15	17	6.12958	3.28173	0.0	0.0	1	3.28173	38.6663	15.0	17.0	12.7819	44.9473	0.0	1917.22	0	snp	1X	1	1.0	1	60	59.9218	1.0	1
410009	T	C	2800		iniB	c.648T>C	p.Val216Val	1	107	30.1429	0	1	0.140187	0	15	11.8333	4.33333,11.8333	0	3128,510	383.333	147.333,383.333	0	0	5	10	0	3.86001,6.62942	0,0	0,0	1,1	4.52089,35.5824	0	42,15	50,0	7.63648,6.62942	0	0,0	548.271	0	snp	1M12D1M,3M1X10M	2	2,2	1	60	0	1,1	0
2591484	G	A	1447.79		uspC	c.967G>A	p.Gly323Ser	1	464	464	1	1	0.551724	208	256	0	0.0	7072	8704	0	0.0	105	103	88	168	3.05206	57.2971	0.0	0.0	1	3.0103	38.1297	128.0	128.0	3.55317	3.17734	0.0	333.367	0	snp	1X	1	1.0	1	60	59.7019	1.0	0.605769
2592310	G	A	1796.34		Rv2319c	c.417C>T	p.Ile139Ile	1	424	424	1	1	0.561321	186	238	0	0.0	6324	8092	0	0.0	93	93	145	93	3.0103	27.6811	0.0	0.0	1	27.6811	225.341	93.0	145.0	13.5575	7.68013	0.0	413.622	0	snp	1X	1	1.0	1	60	58.2473	0.995798	0.580645
4212691	A	C	3.56804e-14		Rv3766	c.399A>C	p.Pro133Pro	1	304	304	0	1	0.348684	198	106	0	0.0	6732	3604	0	0.0	105	93	58	48	4.58955	5.05886	0.0	0.0	1	5.96022	8.31834	47.0	59.0	19.071	28.2783	0.0	644.269	0	snp	1X	1	1.0	1	60	59.7727	1.0	1
483292	A	T	0		mmpS1	c.365T>A	p.Ile122Asn	1	202	202	0	1	0.0594059	190	12	0	0.0	6460	408	0	0.0	81	109	8	4	11.9705	5.9056	0.0	0.0	1	29.068	415.59	0.0	12.0	5.9056	11.9705	0.0	1123.42	0	snp	1X	1	1.0	1	60	59.1579	0.75	0.605263
621678	C	G	0		Rv0530	c.772C>G	p.Leu258Val	1	186	186	0	1	0.0698925	173	13	0	0.0	5882	442	0	0.0	87	86	3	10	3.02285	11.1951	0.0	0.0	1	16.5402	3.12327	11.0	2.0	11.1951	10.8552	0.0	1128.09	0	snp	1X	1	1.0	1	60	59.9306	1.0	1
1843570	T	G	0		Rv1637c	c.123A>C	p.Thr41Thr	1	251	251	0	1	0.0557769	237	14	0	0.0	8058	476	0	0.0	126	111	12	2	5.07182	18.5208	0.0	0.0	1	33.4109	57.3338	0.0	14.0	18.5208	4.11894	0.0	1568.32	0	snp	1X	1	1.0	1	60	59.5612	1.0	0.995781
2592310	G	A	2642.41		Rv2319c	c.417C>T	p.Ile139Ile	1	400	400	1	1	0.6025	159	241	0	0.0	5406	8194	0	0.0	78	81	148	93	3.13321	30.2663	0.0	0.0	1	65.082	202.963	79.0	162.0	12.8225	10.2349	0.0	608.437	0	snp	1X	1	1.0	1	60	58.566	0.995851	0.553459
274135	T	C	433.816		Rv0228	c.1081T>C	p.Leu361Leu	1	18	18	1	1	0.944444	1	17	0	0.0	34	578	0	0.0	0	1	2	15	5.18177	24.5973	0.0	0.0	1	13.3567	5.18177	13.0	4.0	13.3567	5.18177	0.0	99.8898	0	snp	1X	1	1.0	1	60	60	1.0	1
1033883	C	T	1.23916e-13		Rv0927c	c.749G>A	p.Gly250Glu	1	279	279	0	1	0.387097	171	108	0	0.0	5814	3672	0	0.0	98	73	59	49	10.947	5.02092	0.0	0.0	1	3.09072	10.947	53.0	55.0	5.9056	5.8675	0.0	439.902	0	snp	1X	1	1.0	1	60	60	1.0	1
2592310	G	A	2621.12		Rv2319c	c.417C>T	p.Ile139Ile	1	424	424	1	1	0.59434	172	252	0	0.0	5848	8568	0	0.0	83	89	159	93	3.46479	40.5458	0.0	0.0	1	38.3053	229.702	94.0	158.0	28.1373	6.24226	0.0	603.535	0	snp	1X	1	1.0	1	59.8413	57.9651	0.996032	0.569767
410009	T	C	3754.08		iniB	c.648T>C	p.Val216Val		136				0.0882353		12									6	6																1X				60
2079336	A	G	5.42434e-15		Rv1833c	c.454T>C	p.Ser152Pro	1	282	282	0	1	0.0602837	265	17	0	0.0	9010	578.0	0	0.0	116	149	8	9	11.9338	3.13803	0.0	0.0	1.0	3.13803	3.67403	8.0	9.0	3.13803	6.62396	0.0	1739.8	0	snp	1X	1	1.0	1	60	60	1.0	1
2591484	G	A	1.55739e-13		uspC	c.967G>A	p.Gly323Ser	1	434	434	0	1	0.474654	228	206	0	0.0	7752	7001.0	0	0.0	128	100	67	139	10.4771	57.6555	0.0	0.0	1.0	19.8761	76.7642	83.0	123.0	6.42563	4.38176	0.0	152.339	0	snp	1X	1	1.0	1	60	59.3772	1.0	0.631579
2592310	G	A	3393.25		Rv2319c	c.417C>T	p.Ile139Ile	1	408	408	1	1	0.632353	150	258	0	0.0	5100	8770.0	0	0.0	59	91	166	92	17.8342	49.0994	0.0	0.0	1.0	37.4845	153.624	97.0	161.0	16.4768	3.24192	0.0	781.324	0	snp	1X	1	1.0	1	60	57.5267	1.0	0.633333
3151298	G	A	876.423		proS	c.1653C>T	p.Gly551Gly	1	40	40	1	1	0.875	5	35	0	0.0	170	1190.0	0	0.0	4	1	14	21	6.91895	6.05036	0.0	0.0	1.0	30.3709	3.44459	28.0	7.0	8.03571	6.91895	0.0	201.804	0	snp	1X	1	1.0	1	60	60	1.0	1
3908966	T	C	3661.59		otsA	c.731T>C	p.Val244Ala	1	250	250	1	1	0.74	65	185	0	0.0	2210	6290.0	0	0.0	30	35	103	82	3.84548	8.18662	0.0	0.0	1.0	17.389	17.7429	110.0	75.0	3.11594	4.64726	0.0	843.113	0	snp	1X	1	1.0	1	60	60	1.0	1
410009	T	C	3700		iniB	c.648T>C	p.Val216Val	1	145	40.5714	0	1	0.144828	0	21	11.1667	3.66667,11.1667	0	4216,714	377	122,377	0	0	10	11	0	4.76149,3.1137	0,0	0,0	1,1	3.64073,48.6112	0	65,21	59,0	10.015,3.1137	0	0,0	733.417	0	snp	1M12D1M,3M1X10M	2	2,2	1	60	0	1,1	0
726461	C	G	1.99498e-14		recC	c.1846G>C	p.Gly616Arg	1	252	252	0	1	0.0515873	239	13	0	0.0	8126	442	0	0.0	159	80	8	5	59.7139	4.51363	0.0	0.0	1	4.51363	7.81661	5.0	8.0	3.17734	19.8097	0.0	1570.01	0	snp	1X	1	1.0	1	60	59.9916	1.0	1
2591484	G	A	170.084		uspC	c.967G>A	p.Gly323Ser	1	496	496	1	1	0.504032	244	250	0	0.0	8296	8500	0	0.0	131	113	82	168	5.89373	67.2511	0.0	0.0	1	5.23389	44.1615	117.0	133.0	3.0103	5.89373	0.0	39.1632	0	snp	1X	1	2.0	1	60	59.0451	0.996	0.602459
2592310	G	A	2870.05		Rv2319c	c.417C>T	p.Ile139Ile	1	466	466	1	1	0.594421	189	277	0	0.0	6426	9418	0	0.0	83	106	170	107	9.08812	34.1243	0.0	0.0	1	21.8323	200.178	114.0	163.0	5.84027	3.1137	0.0	660.854	0	snp	1X	1	1.0	1	59.9783	58.0741	1.0	0.62963
3281354	G	A	0		mas	c.1362C>T	p.Ser454Ser	1	260	260	0	1	0.05	247	13	0	0.0	8398	442	0	0.0	146	101	10	3	20.8129	11.1951	0.0	0.0	1	11.1951	9.41922	3.0	10.0	16.5402	17.7886	0.0	1641.65	0	snp	1X	1	1.0	1	60	59.9838	1.0	0.991903
3638196	C	T	0		pmmA	c.514G>A	p.Gly172Arg	1	279	279	0	1	0.0537634	264	15	0	0.0	8976	510	0	0.0	122	142	9	6	6.30041	4.31318	0.0	0.0	1	3.15506	3.0432	8.0	7.0	3.15506	14.8876	0.0	1746.45	0	snp	1X	1	1.0	1	60	59.9545	1.0	1
3908966	T	C	7131.56		otsA	c.731T>C	p.Val244Ala	1	282	282	1	1	0.914894	24	258	0	0.0	816	8772	0	0.0	15	9	135	123	6.26751	4.22228	0.0	0.0	1	16.4768	8.80089	149.0	109.0	8.69989	3.37221	0.0	1642.1	0	snp	1X	1	1.0	1	60	60	1.0	1
4181756	A	G	0		Rv3730c-ligC	n.4181756A>G		1	292	292	0	1	0.452055	160	132	0	0.0	5440	4488	0	0.0	80	80	63	69	3.0103	3.60252	0.0	0.0	1	4.65535	5.67035	71.0	61.0	24.3302	18.6992	0.0	198.153	0	snp	1X	1	1.0	1	60	60	1.0	1
1771721	A	G	4.74329e-14		Rv1565c	c.2109T>C	p.Ser703Ser	1	263	263	0	1	0.0874525	240	23	0	0.0	8160	782.0	0	0.0	95	145	10	13	25.6298	3.86001	0.0	0.0	1.0	3.10471	3.0103	11.0	12.0	5.3706	16.0753	0.0	1517.48	0	snp	1X	1	1.0	1	60	59.975	1.0	1
2073711	A	G	0		Rv1828	c.631A>G	p.Lys211Glu	1	254	254	0	1	0.0944882	230	24	0	0.0	7820	816.0	0	0.0	124	106	16	8	6.06924	8.80089	0.0	0.0	1.0	3.0103	3.35018	12.0	12.0	3.0103	13.9243	0.0	1445.64	0	snp	1X	1	1.0	1	60	59.9957	1.0	1
2592310	G	A	3339.63		Rv2319c	c.417C>T	p.Ile139Ile	1	441	441	1	1	0.619048	168	273	0	0.0	5712	9282.0	0	0.0	70	98	157	116	13.1438	16.3812	0.0	0.0	1.0	45.3978	165.147	100.0	173.0	16.3812	3.83753	0.0	768.978	0	snp	1X	1	1.0	1	60	57.4702	1.0	0.642857
3219459	T	C	0		Rv2912c	c.403A>G	p.Ile135Val	1	269	269	0	1	0.0557621	254	15	0	0.0	8636	510.0	0	0.0	156	98	6	9	31.7695	4.31318	0.0	0.0	1.0	4.31318	60.4945	9.0	6.0	14.7363	4.68592	0.0	1662.02	0	snp	1X	1	1.0	1	60	59.9843	1.0	0.996063
3473998	G	A	6585.16		prfB-fprA	n.3473998G>A			238				0.0714286		17									2	15																1X				58.9412
648374	C	T	4.58663e-14		Rv0556	c.416C>T	p.Ala139Val	1	231	231	0	1	0.0779221	213	18	0	0.0	7242	612	0	0.0	113	100	10	8	4.73321	3.49285	0.0	0.0	1	3.49285	3.83607	10.0	8.0	3.49285	3.02049	0.0	1369.57	0	snp	1X	1	1.0	1	60	60	1.0	1
826691	C	T	1.66952e-14		mapA	c.22C>T	p.Arg8Trp	1	237	237	0	1	0.0843882	217	20	0	0.0	7378	680	0	0.0	115	102	12	8	4.70145	4.74748	0.0	0.0	1	6.91895	8.30389	13.0	7.0	3.44459	11.426	0.0	1381.83	0	snp	1X	1	1.0	1	60	59.9032	1.0	1
1890310	C	A	2.41084e-14		pks9	c.2285C>A	p.Ala762Asp	1	233	233	0	1	0.124464	204	29	0	0.0	6936	986	0	0.0	105	99	18	11	3.3935	6.67934	0.0	0.0	1	6.67934	7.26809	18.0	11.0	3.08518	3.3935	0.0	1230.22	0	snp	1X	1	1.0	1	60	59.9461	1.0	1
2592310	G	A	3118.23		Rv2319c	c.417C>T	p.Ile139Ile	1	395	395	1	1	0.622785	149	246	0	0.0	5066	8364	0	0.0	70	79	151	95	4.19076	30.6922	0.0	0.0	1	43.8269	209.388	89.0	157.0	25.0781	3.37464	0.0	717.999	0	snp	1X	1	1.0	1	60	58.4027	1.0	0.597315
3379028	C	T	0		esxR-esxS	n.3379028C>T		1	138	138	0	1	0.0507246	131	7	0	0.0	4454	238	0	0.0	67	64	2	5	3.15949	5.80219	0.0	0.0	1	18.2106	287.473	7.0	0.0	5.80219	3.15949	0.0	783.902	0	snp	1X	1	1.0	1	60	58.6565	0.857143	0.587786
3445362	G	A	0		pknK	c.627C>T	p.Ser209Ser	1	224	224	0	1	0.0803571	206	18	0	0.0	7004	612	0	0.0	136	70	11	7	48.9275	4.9405	0.0	0.0	1	3.49285	5.70883	8.0	10.0	10.7311	23.4179	0.0	1306.82	0	snp	1X	1	1.0	1	60	60	1.0	1
3717105	C	T	9.71562e-14		sugI	c.16C>T	p.Gln6*	1	291	291	0	1	0.237113	222	69	0	0.0	7548	2346	0	0.0	84	138	31	38	31.5329	4.55236	0.0	0.0	1	3.04177	4.92746	34.0	35.0	3.79707	23.7078	0.0	1064.65	0	snp	1X	1	1.0	1	60	60	1.0	1
3851888	T	C	2100		Rv3433c	c.1326_1327delATinsGG	p.Ser443Ala	1	83	82.2857	1	1	0.915663	0	76	0.333333	0,0.333333,0.333333	0	150,68,2548	4	0,4,4	0	0	30	46	0	13.8677,7.35324,10.3247	0,0,0	0,0,0	1,1,1	13.8677,7.35324,8.61041	0	0,0,31	5,2,45	13.8677,7.35324,112.841	0	0,0,0	468.129	0	mnp	1X3M2X1M,3M3D1M,4M2X1M	3	3,3,3	2	59.4474	0	1,1,1	0
314180	T	G	5.8101e-14		narK3-aac	n.314180T>G		1	267	267	0	1	0.0561798	252	15	0	0.0	8568	510	0	0.0	142	110	7	8	11.8341	3.15506	0.0	0.0	1	6.62942	34.0313	5.0	10.0	6.62942	30.0331	0.0	1651.25	0	snp	1X	1	1.0	1	60	59.9048	1.0	1
1090506	A	G	0		PE_PGRS16	c.134A>G	p.Asp45Gly	1	230	230	0	1	0.0608696	216	14	0	0.0	7344	476	0	0.0	94	122	4	10	10.8919	8.59409	0.0	0.0	1	5.49198	4.45795	5.0	9.0	5.49198	49.4959	0.0	1408.08	0	snp	1X	1	1.0	1	60	59.9583	1.0	1
2398650	A	G	2.41129e-15		lppL-pyrD	n.2398650A>G		1	269	269	0	1	0.0743494	249	20	0	0.0	8466	680	0	0.0	124	125	11	9	3.01902	3.44459	0.0	0.0	1	3.0103	3.71668	10.0	10.0	24.2907	3.08879	0.0	1614.03	0	snp	1X	1	1.0	1	60	59.8313	1.0	1
2592310	G	A	2469.13		Rv2319c	c.417C>T	p.Ile139Ile	1	422	422	1	1	0.587678	174	248	0	0.0	5916	8432	0	0.0	80	94	133	115	5.45633	5.84722	0.0	0.0	1	32.4653	207.478	95.0	153.0	3.15039	8.00219	0.0	568.538	0	snp	1X	1	1.0	1	59.9758	58.1897	1.0	0.574713
3009908	A	G	5.58107e-14		ceoB	c.565A>G	p.Thr189Ala	1	252	252	0	1	0.0714286	234	18	0	0.0	7956	612	0	0.0	87	147	8	10	36.4176	3.49285	0.0	0.0	1	4.9405	4.34659	7.0	11.0	4.9405	13.7377	0.0	1508.05	0	snp	1X	1	1.0	1	60	60	1.0	1
3967974	T	C	1.90455e-14		Rv3531c	c.971A>G	p.Glu324Gly	1	267	267	0	1	0.273408	194	73	0	0.0	6596	2482	0	0.0	87	107	27	46	7.48756	13.7487	0.0	0.0	1	3.27802	11.7857	35.0	38.0	9.70319	22.755	0.0	847.284	0	snp	1X	1	1.0	1	59.9178	60	1.0	1
410009	T	C	3830.97		iniB	c.648T>C	p.Val216Val		137				0.0729927		10									5	5																1X				60
2591484	G	A	350.006		uspC	c.967G>A	p.Gly323Ser	1	478	478	1	1	0.514644	232	246	0	0.0	7888	8364.0	0	0.0	132	100	68	178	12.5947	109.818	0.0	0.0	1.0	12.0493	36.7056	107.0	139.0	6.54115	3.60933	0.0	80.592	0	snp	1X	1	1.0	1	60	59.5172	1.0	0.642241
2592310	G	A	2369.55		Rv2319c	c.417C>T	p.Ile139Ile	1	425	425	1	1	0.578824	179	246	0	0.0	6086	8364.0	0	0.0	77	102	132	114	10.5923	5.87029	0.0	0.0	1.0	14.4503	272.334	105.0	141.0	4.28141	5.7398	0.0	545.609	0	snp	1X	1	1.0	1	60	58.419	1.0	0.631285
4290767	G	A	0		mmpL8	c.763C>T	p.Gln255*	1	323	323	0	1	0.377709	201	122	0	0.0	6834	4148.0	0	0.0	109	92	55	67	6.13247	5.57335	0.0	0.0	1.0	10.1299	16.2444	71.0	51.0	15.0424	7.77458	0.0	555.833	0	snp	1X	1	1.0	1	60	60	1.0	1
1299787	A	G	0		PPE17	c.18T>C	p.Phe6Phe	1	345	345	0	1	0.0521739	327	18	0	0.0	11118	612	0	0.0	168	159	9	9	3.54819	3.0103	0.0	0.0	1	3.49285	7.85129	8.0	10.0	4.9405	12.1013	0.0	2169.34	0	snp	1X	1	1.0	1	60	59.9083	1.0	1
410009	T	C	4200		iniB	c.648T>C	p.Val216Val	1	159	43.2857	0	1	0.138365	0	22	10.3333	3.33333,10.3333	0	4658,748	333	106,333	0	0	11	11	0	3.15295,3.0103	0,0	0,0	1,1	7.591,50.7827	0	77,22	60,0	3.40655,3.0103	0	0,0	819.479	0	snp	1M12D1M,3M1X10M	2	2,2	1	60	0	1,1	0
2591484	G	A	1.12344e-13		uspC	c.967G>A	p.Gly323Ser	1	454	454	0	1	0.480176	236	218	0	0.0	8024	7412	0	0.0	127	109	47	171	5.99147	156.169	0.0	0.0	1	7.83137	14.935	98.0	120.0	4.44467	4.81373	0.0	158.385	0	snp	1X	1	1.0	1	60	58.8475	1.0	0.635593
2592310	G	A	3573.54		Rv2319c	c.417C>T	p.Ile139Ile	1	457	457	1	1	0.621444	173	284	0	0.0	5882	9656	0	0.0	66	107	165	119	24.11	19.1893	0.0	0.0	1	56.9607	218.413	100.0	184.0	16.4979	3.12327	0.0	822.838	0	snp	1X	1	1.0	1	60	58.8092	1.0	0.687861
3717109	C	A	2.15528e-13		sugI	c.20C>A	p.Pro7His	1	291	291	0	1	0.491409	148	143	0	0.0	5032	4862	0	0.0	63	85	45	98	10.1116	45.6653	0.0	0.0	1	3.14697	10.1116	73.0	70.0	3.14697	8.87914	0.0	40.5782	0	snp	1X	1	1.0	1	60	59.8784	1.0	0.993243
410009	T	C	2800		iniB	c.648T>C	p.Val216Val	1	105	26.3571	0	1	0.114286	0	12	5.66667	3.66667,5.66667	0	3128,408	170.667	102.667,170.667	0	0	5	7	0	4.52089,3.73412	0,0	0,0	1,1	3.86001,29.068	0	49,12	43,0	3.10471,3.73412	0	0,0	566.946	0	snp	1M12D1M,3M1X10M	2	3,3	1	59.9167	0	0.98913,1	0
2591484	G	A	389.141		uspC	c.967G>A	p.Gly323Ser	1	415	415	1	1	0.513253	202	213	0	0.0	6868	7242	0	0.0	111	91	74	139	7.31025	46.0829	0.0	0.0	1	12.8074	93.9971	91.0	122.0	5.30411	4.08529	0.0	89.603	0	snp	1X	1	1.0	1	60	59.3812	1.0	0.648515
2592310	G	A	3011.73		Rv2319c	c.417C>T	p.Ile139Ile	1	380	380	1	1	0.623684	143	237	0	0.0	4862	8058	0	0.0	73	70	137	100	3.14697	15.5535	0.0	0.0	1	21.564	151.84	96.0	141.0	21.564	21.6121	0.0	693.477	0	snp	1X	1	1.0	1	60	57.6084	1.0	0.559441
2789704	T	C	4.79758e-14		plsC	c.1319A>G	p.Asn440Ser	1	287	287	0	1	0.121951	252	35	0	0.0	8568	1190	0	0.0	106	146	16	19	16.7974	3.56868	0.0	0.0	1	8.03571	3.56179	13.0	22.0	6.05036	4.25114	0.0	1523.89	0	snp	1X	1	1.0	1	60	59.9802	1.0	1
3008080	A	G	2.65214e-15		Rv2690c	c.1130T>C	p.Leu377Pro	1	255	255	0	1	0.113725	226	29	0	0.0	7684	984	0	0.0	99	127	14	15	10.5432	3.08518	0.0	0.0	1	6.67934	35.3326	18.0	11.0	6.67934	18.3836	0.0	1373.86	0	snp	1X	1	1.0	1	60	60	1.0	1
1911157	G	C	1.89972e-13		Rv1685c	c.243C>G	p.Ile81Met	1	273	273	0	1	0.322344	185	88	0	0.0	6290	2988.0	0	0.0	81	104	48	40	9.21954	4.58955	0.0	0.0	1.0	11.0053	3.30374	53.0	35.0	3.89863	3.30374	0.0	683.788	0	snp	1X	1	1.0	1	60	60	1.0	1
2796131	G	C	3301.56		PE_PGRS42	c.1255C>G	p.Pro419Ala		120				0.05		6									3	3																1X				60
3008678	A	G	0		Rv2690c	c.532T>C	p.Tyr178His	1	284	284	0	1	0.179577	233	51	0	0.0	7922	1734.0	0	0.0	98	135	24	27	15.7689	3.3935	0.0	0.0	1.0	3.3935	10.8481	24.0	27.0	3.05288	3.01962	0.0	1275.12	0	snp	1X	1	1.0	1	60	60	1.0	1
1006592	A	G	0		prrA-accD3	n.1006592A>G		1	230	230	0	1	0.0913043	209	21	0	0.0	7106	714.0	0	0.0	116	93	11	10	8.50651	3.1137	0.0	0.0	1.0	3.94093	9.50394	12.0	9.0	3.1137	32.1953	0.0	1311.03	0	snp	1X	1	1.0	1	60	59.6029	1.0	1
1753519	G	C	5228.42		fadD11.1	c.10G>C	p.Ala4Pro		188				0.0744681		14									7	7																1X				60
2592310	G	A	2805.33		Rv2319c	c.417C>T	p.Ile139Ile	1	420	420	1	1	0.602381	167	253	0	0.0	5678	8602.0	0	0.0	77	90	167	86	5.20778	59.3227	0.0	0.0	1.0	21.9699	239.987	103.0	150.0	32.8874	5.93594	0.0	645.95	0	snp	1X	1	1.0	1	60	58.2874	1.0	0.628743
3717219	C	A	0		sugI	c.130C>A	p.Leu44Met	1	303	303	0	1	0.165017	253	50	0	0.0	8602	1700.0	0	0.0	156	97	30	20	32.8874	7.35324	0.0	0.0	1.0	5.78978	10.2285	29.0	21.0	3.0103	4.46081	0.0	1420.11	0	snp	1X	1	1.0	1	60	59.8814	1.0	1
3717226	G	T	9.40222e-14		sugI	c.137_138delGAinsTG	p.Arg46Met	1	290	290	0	1	0.227586	222	66	0	0.0	7484	2209.0	0	0.0	138	84	43	23	31.5329	16.1707	0.0	0.0	1.0	5.11597	17.1347	37.0	29.0	4.19474	3.04943	0.0	1084.87	0	mnp	2X	1	3.0	2	60	59.8649	1.0	1
3717227	A	G	9.40222e-14		sugI	c.137_138delGAinsTG	p.Arg46Met	1	290	290	0	1	0.227586	222	66	0	0.0	7484	2209.0	0	0.0	138	84	43	23	31.5329	16.1707	0.0	0.0	1.0	5.11597	17.1347	37.0	29.0	4.19474	3.04943	0.0	1084.87	0	mnp	2X	1	3.0	2	60	59.8649	1.0	1
4177777	G	A	1.10902e-14		Rv3728	c.2905G>A	p.Gly969Ser	1	277	277	0	1	0.205776	220	57	0	0.0	7480	1938.0	0	0.0	135	85	28	29	27.6861	3.0484	0.0	0.0	1.0	16.763	23.8959	19.0	38.0	4.877	4.43163	0.0	1138.85	0	snp	1X	1	1.0	1	60	60	1.0	1
654823	C	G	4343.19		htpX-gpdA1	n.654823C>G		1	284	284	1	1	0.75	71	213	0	0.0	2414	7242	0	0.0	35	36	102	111	3.04088	3.83607	0.0	0.0	1	4.73321	8.17902	113.0	100.0	4.24386	8.17902	0.0	1000.06	0	snp	1X	1	1.0	1	60	60	1.0	0.985915
2592310	G	A	2973.07		Rv2319c	c.417C>T	p.Ile139Ile	1	453	453	1	1	0.598234	182	271	0	0.0	6188	9214	0	0.0	87	95	170	101	3.77389	41.1593	0.0	0.0	1	32.826	285.97	105.0	166.0	23.8516	3.77389	0.0	684.575	0	snp	1X	1	1.0	1	60	58.2967	1.0	0.565934
102375	C	T	0		ctpA	c.1793C>T	p.Ala598Val	1	240	240	0	1	0.0875	219	21	0	0.0	7446	714	0	0.0	112	107	10	11	3.25818	3.1137	0.0	0.0	1	3.1137	5.24126	11.0	10.0	8.07707	3.49615	0.0	1391.66	0	snp	1X	1	1.0	1	60	60	1.0	1
410009	T	C	4000		iniB	c.648T>C	p.Val216Val	1	150	39.5	0	1	0.12	0	18	10	5,10	0	4454,612	328.667	162.667,328.667	0	0	9	9	0	3.02688,3.0103	0,0	0,0	1,1	6.73993,42.0968	0	58,18	73,0	3.4247,3.0103	0	0,0	802.691	0	snp	1M12D1M,3M1X10M	2	3,3	1	60	0	1,1	0
559757	G	A	3.32693e-14		fadB2-umaA	n.559757G>A		1	397	397	0	1	0.118388	350	47	0	0.0	11900	1598	0	0.0	158	192	23	24	10.1824	3.0565	0.0	0.0	1	10.8184	28.4227	30.0	17.0	3.0565	17.3048	0.0	2122.22	0	snp	1X	1	1.0	1	60	59.9829	1.0	1
690426	G	A	7.29273e-15		mce2C	c.1368G>A	p.Leu456Leu	1	210	210	0	1	0.138095	181	29	0	0.0	6154	986	0	0.0	112	69	15	14	25.1929	3.08518	0.0	0.0	1	3.68421	7.34125	13.0	16.0	3.68421	7.34125	0.0	1061.11	0	snp	1X	1	1.0	1	60	59.9834	1.0	0.98895
845278	C	T	0		mmsA	c.676G>A	p.Gly226Ser	1	243	243	0	1	0.135802	210	33	0	0.0	7140	1122	0	0.0	109	101	20	13	3.67208	6.23461	0.0	0.0	1	3.60252	4.04433	18.0	15.0	4.65535	5.65743	0.0	1244.2	0	snp	1X	1	1.0	1	60	60	1.0	1
1172920	A	G	0		Rv1050	c.40A>G	p.Thr14Ala	1	256	256	0	1	0.203125	204	52	0	0.0	6936	1768	0	0.0	114	90	26	26	9.14152	3.0103	0.0	0.0	1	7.18621	12.5903	21.0	31.0	11.1951	21.7871	0.0	1063.5	0	snp	1X	1	1.0	1	59.7692	60	1.0	1
1198764	C	T	0		fadA3	c.610G>A	p.Ala204Thr	1	205	205	0	1	0.468293	109	96	0	0.0	3706	3264	0	0.0	47	62	58	38	7.4927	12.0581	0.0	0.0	1	12.0581	4.62396	38.0	58.0	4.45795	3.03022	0.0	94.4424	0	snp	1X	1	1.0	1	60	59.9083	1.0	1
1370836	A	C	0		Rv1227c-lpqX	n.1370836A>C		1	240	240	0	1	0.133333	208	32	0	0.0	7072	1088	0	0.0	106	102	16	16	3.17734	3.0103	0.0	0.0	1	3.0103	3.05206	16.0	16.0	4.09604	10.0676	0.0	1235.47	0	snp	1X	1	1.0	1	60	60	1.0	1
2591484	G	A	0		uspC	c.967G>A	p.Gly323Ser	1	417	417	0	1	0.441247	232	184	0	0.0	7888	6256	0	0.0	137	95	59	125	19.521	54.4175	0.0	0.0	1	9.80795	32.3626	80.0	104.0	3.05751	3.34725	0.0	339.3	0	snp	1X	1	2.0	1	60	59.4526	1.0	0.681034
2592310	G	A	3133.91		Rv2319c	c.417C>T	p.Ile139Ile	1	377	377	1	1	0.628647	140	237	0	0.0	4760	8058	0	0.0	55	85	142	95	16.9698	23.2499	0.0	0.0	1	44.14	197.574	85.0	152.0	10.7158	3.56868	0.0	721.61	0	snp	1X	1	1.0	1	60	58.9714	0.995781	0.678571
3742829	G	A	8.78748e-14		PE_PGRS50-Rv3346c	n.3742829G>A		1	220	220	0	1	0.281818	158	62	0	0.0	5372	2108	0	0.0	83	75	31	31	3.88988	3.0103	0.0	0.0	1	3.57068	4.98936	33.0	29.0	9.87495	3.06527	0.0	675.823	0	snp	1X	1	1.0	1	60	60	1.0	1
4008411	G	T	529.511		Rv3566A	c.23C>A	p.Thr8Asn	1	227	227	1	1	0.537445	105	122	0	0.0	3570	4148	0	0.0	28	77	38	84	52.6646	40.6729	0.0	0.0	1	3.0815	4.68544	60.0	62.0	11.625	7.66346	0.0	121.924	0	snp	1X	1	1.0	1	60	60	1.0	1
4217145	C	G	0		hisC2	c.12C>G	p.Arg4Arg	1	265	265	0	1	0.128302	231	34	0	0.0	7854	1156	0	0.0	150	81	18	16	47.7652	3.26577	0.0	0.0	1	5.30951	3.0949	14.0	20.0	5.30951	12.044	0.0	1373.22	0	snp	1X	1	1.0	1	60	59.8788	1.0	1
2592310	G	A	2558.97		Rv2319c	c.417C>T	p.Ile139Ile	1	412	412	1	1	0.59466	167	245	0	0.0	5678	8330	0	0.0	67	100	151	94	17.1704	31.8067	0.0	0.0	1	40.4571	206.179	90.0	155.0	8.54977	4.58364	0.0	589.224	0	snp	1X	1	1.0	1	59.9755	58.2515	1.0	0.682635
410009	T	C	3500.72		iniB	c.648T>C	p.Val216Val		136				0.147059		20									11	9																1X				60
2591484	G	A	676.417		uspC	c.967G>A	p.Gly323Ser	1	419	419	1	1	0.527446	198	221	0	0.0	6732	7514.0	0	0.0	109	89	68	153	7.39711	74.0007	0.0	0.0	1.0	10.1732	32.6652	97.0	124.0	3.49176	15.6882	0.0	155.751	0	snp	1X	1	1.0	1	60	59.4747	1.0	0.616162
2592310	G	A	2391.87		Rv2319c	c.417C>T	p.Ile139Ile	1	437	437	1	1	0.581236	183	254	0	0.0	6222	8636.0	0	0.0	84	99	146	108	5.68014	15.3552	0.0	0.0	1.0	78.5502	266.447	80.0	174.0	7.14807	3.11709	0.0	550.749	0	snp	1X	1	1.0	1	59.9606	58.0164	1.0	0.650273
4306984	G	A	1.15119e-14		Rv3833	c.118G>A	p.Val40Ile	1	276	276	0	1	0.0507246	262	14	0	0.0	8908	476.0	0	0.0	129	133	8	6	3.14291	3.63072	0.0	0.0	1.0	5.49198	3.30867	9.0	5.0	3.0103	5.13204	0.0	1742.56	0	snp	1X	1	1.0	1	60	59.9542	1.0	0.996183
1506886	C	T	2.001e-14		rphA	c.132C>T	p.Ser44Ser	1	292	292	0	1	0.0513699	277	15	0	0.0	9418	510	0	0.0	118	159	7	8	16.1881	3.15506	0.0	0.0	1	4.31318	7.15726	6.0	9.0	4.31318	3.39442	0.0	1837.63	0	snp	1X	1	1.0	1	60	60	1.0	1
1753519	G	C	5800		fadD11.1	c.10G>C	p.Ala4Pro	1	202	229.429	0	1	0.0544554	0	11	0.5	0.5,0	0	6494,374	6	6,0	0	0	5	6	0	39.9481,3.20771	0,0	0,0	1,1	16.9373,26.8965	0	113,0	78,11	6.29593,3.20771	0	0,0	1257.28	0	snp	1M1I6M,1X6M	2	2,2	1	60	0	0.994764,1	0
2873110	G	C	4386.5		Rv2553c	c.156C>G	p.Val52Val		155				0.0580645		9									6	3																1X				60
3509615	A	T	354.99		Rv3142c-Rv3143	n.3509615A>T		1	16	16	1	1	0.9375	1	15	0	0.0	34	510	0	0.0	0	1	12	3	5.18177	14.7363	0.0	0.0	1	35.5824	5.18177	0.0	15.0	14.7363	5.18177	0.0	81.7396	0	snp	1X	1	1.0	1	60	60	0.933333	1
410009	T	C	3516.88		iniB	c.648T>C	p.Val216Val		138				0.152174		21									11	10																1X				60
2591484	G	A	1.13791e-13		uspC	c.967G>A	p.Gly323Ser	1	385	385	0	1	0.472727	203	182	0	0.0	6902	6188.0	0	0.0	116	87	57	125	12.0064	58.18	0.0	0.0	1.0	8.78498	42.8135	80.0	102.0	3.2012	3.10657	0.0	149.942	0	snp	1X	1	1.0	1	59.956	59.4286	1.0	0.650246
2592310	G	A	2109.62		Rv2319c	c.417C>T	p.Ile139Ile	1	373	373	1	1	0.58445	155	218	0	0.0	5270	7412.0	0	0.0	80	75	121	97	3.36054	8.74777	0.0	0.0	1.0	27.9125	194.786	84.0	134.0	15.9196	10.4213	0.0	485.758	0	snp	1X	1	1.0	1	60	58.1613	0.990826	0.529032
4385545	C	T	6.70212e-14		Rv3900c	c.764G>A	p.Ser255Asn	1	243	243	0	1	0.209877	192	51	0	0.0	6528	1734	0	0.0	112	80	24	27	14.5915	3.3935	0.0	0.0	1	5.09662	9.52472	22.0	29.0	10.206	24.906	0.0	984.158	0	snp	1X	1	1.0	1	60	60	1.0	0.994792
912727	T	C	1009.1		phoT	c.2T>C	p.Val1Ala	1	258	258	1	1	0.565891	112	146	0	0.0	3808	4964	0	0.0	52	60	69	77	4.25114	3.96218	0.0	0.0	1	37.2779	10.7656	97.0	49.0	5.92543	3.32051	0.0	232.354	0	snp	1X	1	1.0	1	60	60	1.0	1
2592310	G	A	2692.27		Rv2319c	c.417C>T	p.Ile139Ile	1	412	412	1	1	0.599515	165	247	0	0.0	5610	8398	0	0.0	80	85	150	97	3.33931	27.7053	0.0	0.0	1	29.6042	202.115	96.0	151.0	3.23008	8.81405	0.0	619.918	0	snp	1X	1	1.0	1	60	58.1576	1.0	0.575758
1843570	T	G	0		Rv1637c	c.123A>C	p.Thr41Thr	1	268	268	0	1	0.0522388	254	14	0	0.0	8636	476	0	0.0	128	126	12	2	3.0445	18.5208	0.0	0.0	1	33.4109	42.5414	0.0	14.0	18.5208	7.93458	0.0	1691.04	0	snp	1X	1	1.0	1	60	59.8268	1.0	1
2280766	G	A	285.812		Rv2033c	c.317C>T	p.Ala106Val	1	163	163	1	1	0.533742	76	87	0	0.0	2584	2958	0	0.0	43	33	27	60	5.8675	30.1911	0.0	0.0	1	5.03202	12.2676	39.0	48.0	37.1798	4.83891	0.0	65.8107	0	snp	1X	1	1.0	1	60	59.6711	1.0	1
1753519	G	C	4400		fadD11.1	c.10G>C	p.Ala4Pro	1	156	177.143	0	1	0.0512821	0	8	0	0,0	0	4998,272	0	0,0	0	0	3	5	0	17.2061,4.09604	0,0	0,0	1,1	7.27939,20.3821	0	82,0	65,8	5.50675,4.09604	0	0,0	974.664	0	snp	1M1I6M,1X6M	2	3,3	1	60	0	1,1	0
2280766	G	A	3906.79		Rv2033c	c.317C>T	p.Ala106Val	1	159	159	1	1	0.90566	15	144	0	0.0	510	4896	0	0.0	11	4	57	87	10.1038	16.582	0.0	0.0	1	16.582	6.62942	57.0	87.0	22.5536	14.7363	0.0	899.571	0	snp	1X	1	1.0	1	60	60	1.0	1
820533	G	C	1.17287e-13		serA2	c.944C>G	p.Pro315Arg	1	251	251	0	1	0.223108	195	56	0	0.0	6630	1904	0	0.0	84	111	22	34	11.1283	8.59409	0.0	0.0	1	3.0103	12.3755	28.0	28.0	3.0103	3.9123	0.0	974.253	0	snp	1X	1	1.0	1	60	60	1.0	0.994872
1604307	G	A	4.55042e-14		Rv1428c	c.453C>T	p.Asn151Asn	1	309	309	0	1	0.0614887	290	19	0	0.0	9860	646	0	0.0	174	116	14	5	28.1994	12.2676	0.0	0.0	1	3.12459	33.6805	9.0	10.0	8.61041	3.13011	0.0	1895.21	0	snp	1X	1	1.0	1	60	60	0.947368	1
1733439	C	T	483.155		Rv1532c	c.112G>A	p.Glu38Lys	1	321	321	1	1	0.523364	153	168	0	0.0	5202	5712	0	0.0	61	92	78	90	16.6494	4.87156	0.0	0.0	1	5.54368	5.40885	91.0	77.0	7.19814	20.3963	0.0	111.251	0	snp	1X	1	1.0	1	60	60	1.0	1
2062820	C	T	542.356		bacA	c.1909G>A	p.Ala637Thr	1	313	313	1	1	0.527157	148	165	0	0.0	5032	5610	0	0.0	92	56	97	68	22.0254	14.0782	0.0	0.0	1	6.81367	10.1116	91.0	74.0	17.342	28.8919	0.0	124.882	0	snp	1X	1	1.0	1	60	60	1.0	1
2624701	T	G	1362.65		Rv2345	c.881T>G	p.Val294Gly	1	309	309	1	1	0.572816	132	177	0	0.0	4488	6018	0	0.0	74	58	101	76	7.22164	10.6779	0.0	0.0	1	4.00402	5.37918	84.0	93.0	25.6942	15.9075	0.0	313.763	0	snp	1X	1	1.0	1	59.9718	60	1.0	1
2890585	G	A	6581.24		Rv2567	c.791G>A	p.Ser264Asn	1	320	320	1	1	0.8375	52	268	0	0.0	1768	9112	0	0.0	29	23	151	117	4.51363	12.3768	0.0	0.0	1	11.3073	3.67845	150.0	118.0	4.59839	4.51363	0.0	1515.39	0	snp	1X	1	1.0	1	60	60	1.0	1
4175543	G	A	0		Rv3728	c.671G>A	p.Arg224His	1	245	245	0	1	0.236735	187	58	0	0.0	6358	1972	0	0.0	100	87	29	29	4.97275	3.0103	0.0	0.0	1	6.75422	7.20229	24.0	34.0	5.40641	5.62303	0.0	906.269	0	snp	1X	1	1.0	1	60	60	1.0	1
119470	T	G	0		Rv0102	c.1757T>G	p.Leu586Arg	1	314	314	0	1	0.0923567	285	29	0	0.0	9690	986.0	0	0.0	189	96	21	8	68.9088	15.6647	0.0	0.0	1.0	3.68421	7.7723	13.0	16.0	4.88226	33.2509	0.0	1779.68	0	snp	1X	1	1.0	1	60	59.9439	1.0	0.996491
410009	T	C	3543.27		iniB	c.648T>C	p.Val216Val		130				0.1		13									7	6																1X				60
1256941	C	G	0		prpC	c.810C>G	p.Leu270Leu	1	259	259	0	1	0.108108	231	28	0	0.0	7854	952.0	0	0.0	115	116	13	15	3.0197	3.32051	0.0	0.0	1.0	5.80219	3.0197	11.0	17.0	7.97367	23.7756	0.0	1423.73	0	snp	1X	1	1.0	1	60	60	1.0	1
1590152	C	T	4.0502e-14		Rv1414	c.262C>T	p.Leu88Phe	1	261	261	0	1	0.0881226	238	23	0	0.0	8092	782.0	0	0.0	107	131	13	10	8.26563	3.86001	0.0	0.0	1.0	14.4341	9.17801	17.0	6.0	5.3706	5.346	0.0	1511.01	0	snp	1X	1	1.0	1	60	59.8992	1.0	0.995798
2497356	G	C	0		caeA-panB	n.2497356G>C		1	233	233	0	1	0.120172	205	28	0	0.0	6970	952.0	0	0.0	118	87	21	7	13.1897	18.2106	0.0	0.0	1.0	3.0103	3.52933	14.0	14.0	3.32051	20.8164	0.0	1240.79	0	snp	1X	1	1.0	1	60	60	1.0	0.995122
2591484	G	A	837.312		uspC	c.967G>A	p.Gly323Ser	1	395	395	1	1	0.534177	184	211	0	0.0	6256	7174.0	0	0.0	101	83	71	140	6.83398	52.0074	0.0	0.0	1.0	10.5127	57.5803	92.0	119.0	7.54878	6.83398	0.0	192.798	0	snp	1X	1	1.0	1	60	59.0978	1.0	0.652174
2592310	G	A	2536.17		Rv2319c	c.417C>T	p.Ile139Ile	1	400	400	1	1	0.5975	161	239	0	0.0	5474	8126.0	0	0.0	72	89	145	94	6.90816	26.6421	0.0	0.0	1.0	28.5319	194.005	93.0	146.0	24.825	5.28967	0.0	583.975	0	snp	1X	1	1.0	1	60	57.6957	1.0	0.645963
65279	C	T	4.79758e-14		Rv0061c	c.72G>A	p.Ser24Ser	1	227	227	0	1	0.101322	204	23	0	0.0	6936	782.0	0	0.0	113	91	14	9	8.16222	5.3706	0.0	0.0	1.0	3.10471	5.09662	12.0	11.0	18.9659	41.3304	0.0	1265.32	0	snp	1X	1	1.0	1	60	59.9118	1.0	0.995098
410009	T	C	2918.02		iniB	c.648T>C	p.Val216Val		111				0.126126		14									10	4																1X				60
1256941	C	G	1.65146e-14		prpC	c.810C>G	p.Leu270Leu	1	288	288	0	1	0.21875	225	63	0	0.0	7650	2142.0	0	0.0	116	109	35	28	3.4832	4.69922	0.0	0.0	1.0	3.32051	11.1268	30.0	33.0	3.872	4.64132	0.0	1137.47	0	snp	1X	1	1.0	1	60	60	1.0	1
2591484	G	A	1.08487e-13		uspC	c.967G>A	p.Gly323Ser	1	411	411	0	1	0.437956	231	180	0	0.0	7854	6120.0	0	0.0	121	110	71	109	4.14774	20.4303	0.0	0.0	1.0	8.84915	29.4158	79.0	101.0	3.78238	3.24531	0.0	353.645	0	snp	1X	1	1.0	1	59.9056	58.7576	1.0	0.679654
2592310	G	A	2027.75		Rv2319c	c.417C>T	p.Ile139Ile	1	419	419	1	1	0.568019	181	238	0	0.0	6154	8092.0	0	0.0	97	84	136	102	5.03781	13.5575	0.0	0.0	1.0	22.3163	269.358	96.0	142.0	16.1851	16.0751	0.0	466.908	0	snp	1X	1	1.0	1	59.916	58.4365	1.0	0.558011
1753519	G	C	7900		fadD11.1	c.10G>C	p.Ala4Pro	1	281	318.714	0	1	0.0604982	0	17	0	0,0	0	8942,578	0	0,0	0	0	6	11	0	74.4212,6.20364	0,0	0,0	1,1	44.6316,39.9253	0	167,0	96,17	4.00934,6.20364	0	0,0	1713.57	0	snp	1M1I6M,1X6M	2	3,3	1	60	0	0.996198,1	0
1895655	C	T	2.56149e-14		Rv1668c-Rv1669	n.1895655C>T		1	131	131	0	1	0.0534351	124	7	0	0.0	4216	238	0	0.0	82	42	2	5	31.0293	5.80219	0.0	0.0	1	18.2106	272.273	7.0	0.0	5.80219	31.0293	0.0	725.499	0	snp	1X	1	1.0	1	60	58.4677	0.714286	0.701613
2106934	C	A	2.23603e-14		modC	c.361C>A	p.Arg121Arg	1	243	243	0	1	0.0576132	229	14	0	0.0	7786	476	0	0.0	124	105	6	8	6.43345	3.63072	0.0	0.0	1	5.49198	3.09564	9.0	5.0	12.937	3.77838	0.0	1512.18	0	snp	1X	1	1.0	1	60	60	1.0	1
1753519	G	C	6478.29		fadD11.1	c.10G>C	p.Ala4Pro		229				0.0567686		13									5	8																1X				60
2592310	G	A	3372.06		Rv2319c	c.417C>T	p.Ile139Ile	1	490	490	1	1	0.604082	194	296	0	0.0	6596	10064.0	0	0.0	90	104	177	119	5.20416	27.6888	0.0	0.0	1.0	54.7735	296.764	106.0	190.0	27.6888	4.12962	0.0	776.446	0	snp	1X	1	1.0	1	59.9932	58.1443	0.996622	0.618557
2592310	G	A	3103.83		Rv2319c	c.417C>T	p.Ile139Ile	1	443	443	1	1	0.607223	174	269	0	0.0	5916	9146	0	0.0	89	85	163	106	3.20998	29.2375	0.0	0.0	1	35.0496	220.457	103.0	166.0	5.92443	9.05049	0.0	714.684	0	snp	1X	1	1.0	1	60	58.0115	0.996283	0.545977
3127926	A	G	152.878		Rv2820c	c.347T>C	p.Leu116Pro	1	7	7	1	1	0.857143	0	6	0	0.0	0	204	0	0.0	0	0	4	2	0	4.45795	0.0	0.0	1	16.0391	0	0.0	6.0	4.45795	0	0.0	35.2014	0	snp	1X	1	2.0	1	60	0	1.0	0
410009	T	C	3971.04		iniB	c.648T>C	p.Val216Val		151				0.13245		20									9	11																1X				60
554366	C	T	0		Rv0464c	c.520G>A	p.Ala174Thr	1	263	263	0	1	0.102662	236	27	0	0.0	8024	918.0	0	0.0	123	113	16	11	3.93042	5.02092	0.0	0.0	1.0	3.09072	7.46366	13.0	14.0	5.02092	3.0103	0.0	1468.58	0	snp	1X	1	1.0	1	60	60	0.962963	0.991525
2591484	G	A	406.045		uspC	c.967G>A	p.Gly323Ser	1	472	472	1	1	0.514831	229	243	0	0.0	7786	8262.0	0	0.0	116	113	79	164	3.09564	67.5736	0.0	0.0	1.0	9.52472	50.8111	108.0	135.0	5.59283	5.75072	0.0	93.4954	0	snp	1X	1	1.0	1	60	59.524	1.0	0.593886
2592310	G	A	2913.85		Rv2319c	c.417C>T	p.Ile139Ile	1	450	450	1	1	0.595556	182	268	0	0.0	6188	9112.0	0	0.0	70	112	164	104	24.0569	32.1793	0.0	0.0	1.0	26.6372	271.462	107.0	161.0	12.3768	8.78498	0.0	670.94	0	snp	1X	1	1.0	1	60	58.2088	1.0	0.659341
410009	T	C	3934.7		iniB	c.648T>C	p.Val216Val		141				0.0780142		11									8	3																1X				60
2591484	G	A	549.575		uspC	c.967G>A	p.Gly323Ser	1	469	469	1	1	0.520256	225	244	0	0.0	7650	8296.0	0	0.0	123	102	74	170	7.26639	85.0279	0.0	0.0	1.0	4.29182	48.9587	116.0	128.0	3.15269	3.4832	0.0	126.544	0	snp	1X	1	1.0	1	60	59.36	1.0	0.626667
2592310	G	A	3654.71		Rv2319c	c.417C>T	p.Ile139Ile	1	479	479	1	1	0.622129	181	298	0	0.0	6154	10132.0	0	0.0	77	104	189	109	11.7562	49.6459	0.0	0.0	1.0	81.8245	190.465	97.0	201.0	21.2274	3.11827	0.0	841.528	0	snp	1X	1	1.0	1	60	58.2928	1.0	0.657459
3822010	A	G	763.513		Rv3402c-Rv3403c	n.3822010A>G		1	298	298	1	1	0.543624	136	162	0	0.0	4624	5508.0	0	0.0	47	89	58	104	31.1756	31.3735	0.0	0.0	1.0	36.5207	6.13977	106.0	56.0	3.06392	3.26577	0.0	175.805	0	snp	1X	1	1.0	1	60	60	1.0	1
483292	A	T	4.15871e-14		mmpS1	c.365T>A	p.Ile122Asn	1	175	175	0	1	0.0628571	164	11	0	0.0	5576	374	0	0.0	73	91	7	4	7.30028	4.78696	0.0	0.0	1	26.8965	359.132	0.0	11.0	4.78696	7.30028	0.0	966.653	0	snp	1X	1	1.0	1	57.2727	58.7622	0.727273	0.609756
1843570	T	G	5.23148e-14		Rv1637c	c.123A>C	p.Thr41Thr	1	232	232	0	1	0.0689655	216	16	0	0.0	7344	544	0	0.0	115	101	11	5	4.98071	7.89611	0.0	0.0	1	37.7539	28.1431	0.0	16.0	7.89611	16.0391	0.0	1407.17	0	snp	1X	1	1.0	1	60	59.8426	1.0	1
483292	A	T	0		mmpS1	c.365T>A	p.Ile122Asn	1	196	196	0	1	0.0510204	186	10	0	0.0	6324	340	0	0.0	92	94	8	2	3.057	10.8276	0.0	0.0	1	24.725	406.904	0.0	10.0	10.8276	3.057	0.0	1116.57	0	snp	1X	1	1.0	1	60	58.7903	0.8	0.548387
1088393	C	G	0		fadE13	c.104G>C	p.Gly35Ala	1	247	247	0	1	0.336032	164	83	0	0.0	5576	2822	0	0.0	66	98	41	42	16.5688	3.03646	0.0	0.0	1	6.17594	3.22215	47.0	36.0	12.4549	13.391	0.0	566.825	0	snp	1X	1	1.0	1	60	59.8902	1.0	0.987805
2231262	A	G	0		Rv1987	c.237A>G	p.Ala79Ala	1	289	289	0	1	0.304498	201	88	0	0.0	6834	2992	0	0.0	63	138	39	49	63.7791	5.47788	0.0	0.0	1	14.9534	67.0633	55.0	33.0	3.40511	26.8749	0.0	763.265	0	snp	1X	1	1.0	1	60	60	1.0	0.995025
3855573	G	A	0		glmS	c.1317C>T	p.Pro439Pro	1	338	338	0	1	0.180473	277	61	0	0.0	9418	2074	0	0.0	120	157	23	38	13.7422	11.0198	0.0	0.0	1	3.33068	3.08085	32.0	29.0	4.7546	21.8323	0.0	1514.64	0	snp	1X	1	1.0	1	60	60	1.0	1
2873110	G	C	5800		Rv2553c	c.156C>G	p.Val52Val	1	205	237.167	0	1	0.0536585	1	11	0	0,0	34	6562,374	0	0,0	0	1	6	5	5.18177	18.4131,3.20771	0,0	0,0	1,1	7.97206,26.8965	5.18177	86,11	107,0	3.29158,3.20771	5.18177	0,0	1279.22	0	snp	1M3I17M,17M1X	2	2,2	1	60	60	0.994819,1	1
76530	G	T	5.83425e-14		sdaA	c.1093C>A	p.Pro365Thr	1	307	307	0	1	0.0586319	289	18	0	0.0	9826	612	0	0.0	160	129	7	11	10.231	4.9405	0.0	0.0	1	4.9405	3.91946	7.0	11.0	15.074	70.8219	0.0	1890.44	0	snp	1X	1	1.0	1	60	59.8097	1.0	1
2873110	G	C	4300		Rv2553c	c.156C>G	p.Val52Val	1	158	181.889	0	1	0.0822785	1	13	0	0,1	34	4828,442	0	0,12	1	0	7	6	5.18177	16.7732,3.17734	0,0	0,0	1,1	6.92507,31.2394	5.18177	63,13	79,0	3.98899,3.17734	5.18177	0,0	908.387	0	snp	1M3I17M,17M1X	2	4,4	1	60	60	1,1	1
4322853	C	G	0		Rv3848	c.528C>G	p.Phe176Leu	1	272	272	0	1	0.165441	227	45	0	0.0	7718	1530	0	0.0	145	82	31	14	40.9776	16.956	0.0	0.0	1	4.21667	7.22889	20.0	25.0	6.91895	3.78514	0.0	1273.93	0	snp	1X	1	1.0	1	60	59.9471	1.0	0.995595
3989563	G	A	0		echA20	c.411G>A	p.Leu137Leu	1	325	325	0	1	0.0830769	298	27	0	0.0	10132	918	0	0.0	160	138	15	12	6.53712	3.73412	0.0	0.0	1	3.09072	5.37123	13.0	14.0	6.95112	13.5325	0.0	1902.58	0	snp	1X	1	1.0	1	59.5556	60	1.0	0.996644
[truncated: 1,355 more rows]
[truncated: 30 more columns]
