# Supplementary material for: Within-host pathogen population diversity predicts treatment response in Tuberculosis
Source: medRxiv. 2026 Jun 19:2026.06.16.26355818. Preprint. [Version 1] doi: 10.64898/2026.06.16.26355818 (PMC13308281; doi:10.64898/2026.06.16.26355818)
Supplement: Supplement 3 [file media-5.xlsx]

## Sheet: Longitudinal Set Unfixed
POS	REF	ALT	QUAL	GENE	HGVS_C	HGVS_P	NS	DP	DPB	AC	AN	AF	RO	AO	PRO	PAO	QR	QA	PQR	PQA	SRF	SRR	SAF	SAR	SRP	SAP	AB	ABP	RUN	RPP	RPPR	RPL	RPR	EPP	EPPR	DPRA	ODDS	GTI	TYPE	CIGAR	NUMALT	MEANALT	LEN	MQM	MQMR	PAIRED	PAIREDR	ORIGIN	INV
2076862	A	G	5.45455e-14	gcvB	c.986A>G	p.Lys329Arg	1	262	262	0	1	0.0801527	241	21	0	0.0	8194	714	0	0.0	116	125	9	12	3.74013	3.94093	0.0	0.0	1	3.1137	19.6703	10.0	11.0	3.1137	3.01931	0.0	1542.13	0	snp	1X	1	1.0	1	60	59.9336	1.0	1		FALSE
1323728	T	G	0	mmpL10	c.2209T>G	p.Ser737Ala	1	313	313	0	1	0.057508	295	18	0	0.0	10030	612	0	0.0	96	199	7	11	81.1023	4.9405	0.0	0.0	1	7.35324	12.0274	12.0	6.0	10.7311	3.60653	0.0	1929.46	0	snp	1X	1	1.0	1	60	59.8915	1.0	0.99661		FALSE
764924	G	A	3.21244e-14	rpoC	c.1555G>A	p.Gly519Ser	1	218	218	0	1	0.087156	199	19	0	0.0	6766	646	0	0.0	105	94	11	8	4.33064	4.03889	0.0	0.0	1	5.8675	4.85441	7.0	12.0	5.8675	23.1864	0.0	1260.48	0	snp	1X	1	1.0	1	59.6316	60	1.0	1		FALSE
823452	A	G	0	Rv0730	c.587A>G	p.His196Arg	1	319	319	0	1	0.0658307	298	21	0	0.0	10132	714	0	0.0	150	148	11	10	3.03945	3.1137	0.0	0.0	1	11.386	4.0596	6.0	15.0	3.94093	3.0103	0.0	1948.96	0	snp	1X	1	1.0	1	60	59.9195	1.0	0.996644		FALSE
2316876	G	A	0	Rv2061c	c.210C>T	p.Arg70Arg	1	264	264	0	1	0.0530303	250	14	0	0.0	8500	476	0	0.0	102	148	8	6	21.3896	3.63072	0.0	0.0	1	3.63072	9.82004	8.0	6.0	8.59409	4.26107	0.0	1653.42	0	snp	1X	1	1.0	1	60	59.932	1.0	0.996		FALSE
3316542	G	A	1.18251e-13	purU	c.14G>A	p.Ser5Asn	1	336	336	0	1	0.116071	297	39	0	0.0	10098	1326	0	0.0	160	137	23	16	6.87801	5.73856	0.0	0.0	1	4.40227	13.0195	17.0	22.0	3.51141	5.12328	0.0	1811.6	0	snp	1X	1	1.0	1	60	60	1.0	0.996633		FALSE
689	C	T	3.41736e-14	dnaA	c.689C>T	p.Pro230Leu	1	318	318	0	1	0.0566038	300	18	0	0.0	10200	612	0	0.0	177	123	13	5	24.117	10.7311	0.0	0.0	1	10.7311	19.6872	5.0	13.0	7.35324	11.3777	0.0	1975.93	0	snp	1X	1	1.0	1	60	60	1.0	1		FALSE
76562	G	A	0	sdaA	c.1061C>T	p.Ala354Val	1	250	250	0	1	0.096	226	24	0	0.0	7684	816	0	0.0	107	119	15	9	4.39389	6.26751	0.0	0.0	1	3.0103	3.97113	12.0	12.0	6.26751	77.4169	0.0	1402.89	0	snp	1X	1	1.0	1	60	60	1.0	1		FALSE
1374397	C	T	9.10108e-15	Rv1231c	c.468G>A	p.Leu156Leu	1	265	265	0	1	0.0641509	248	17	0	0.0	8432	578	0	0.0	100	148	10	7	23.184	4.1599	0.0	0.0	1	6.20364	6.51267	6.0	11.0	3.13803	5.25182	0.0	1618.11	0	snp	1X	1	1.0	1	60	59.9677	1.0	1		FALSE
1629722	C	T	0	tkt	c.478G>A	p.Ala160Thr	1	253	253	0	1	0.0711462	235	18	0	0.0	7990	612	0	0.0	126	109	11	7	5.68075	4.9405	0.0	0.0	1	3.0103	3.75876	9.0	9.0	3.49285	4.12838	0.0	1524.05	0	snp	1X	1	1.0	1	60	59.8213	1.0	1		FALSE
186597	G	A	0	Rv0157A	c.27C>T	p.Asp9Asp	1	281	281	0	1	0.088968	256	25	0	0.0	8704	850	0	0.0	124	132	15	10	3.55317	5.18177	0.0	0.0	1	3.09716	3.31566	13.0	12.0	3.09716	3.04423	0.0	1623.94	0	snp	1X	1	1.0	1	60	60	1.0	1		FALSE
1073761	G	A	2.49524e-14	vapC9	c.217G>A	p.Val73Met	1	303	303	0	1	0.0627063	284	19	0	0.0	9656	646	0	0.0	129	155	11	8	8.17902	4.03889	0.0	0.0	1	5.8675	10.8398	12.0	7.0	5.8675	8.17902	0.0	1859.86	0	snp	1X	1	1.0	1	60	60	1.0	1		FALSE
1880311	C	T	0	pks7	c.5008C>T	p.Gln1670*	1	255	255	0	1	0.0784314	235	20	0	0.0	7990	680	0	0.0	92	143	5	15	27.0443	13.8677	0.0	0.0	1	3.0103	3.46308	10.0	10.0	3.44459	3.24131	0.0	1507.52	0	snp	1X	1	1.0	1	60	59.8979	1.0	1		FALSE
2582807	T	G	0	Rv2309c-Rv2309A	n.2582807T>G		1	262	262	0	1	0.0992366	236	26	0	0.0	8024	884	0	0.0	121	115	7	19	3.34154	15.0369	0.0	0.0	1	11.3621	3.0471	18.0	8.0	4.34659	6.69076	0.0	1479.91	0	snp	1X	1	1.0	1	60	60	1.0	1		FALSE
2835052	T	C	9.59508e-14	ldtB	c.284A>G	p.Asn95Ser	1	150	150	0	1	0.413333	88	62	0	0.0	2992	2108	0	0.0	71	17	38	24	74.965	9.87495	0.0	0.0	1	14.358	3.40511	40.0	22.0	4.27115	3.89863	0.0	169.211	0	snp	1X	1	1.0	1	60	60	1.0	1		FALSE
3776475	G	C	4.35155e-14	Rv3365c	c.1027C>G	p.Leu343Val	1	218	218	0	1	0.087156	199	19	0	0.0	6766	646	0	0.0	117	82	12	7	16.3774	5.8675	0.0	0.0	1	3.12459	16.3774	10.0	9.0	5.8675	19.6073	0.0	1255.54	0	snp	1X	1	1.0	1	60	59.7588	1.0	1		FALSE
3717108	C	A	3436.12	sugI	c.19C>A	p.Pro7Thr	1	259	259	1	1	0.718147	73	186	0	0.0	2482	6324	0	0.0	27	46	73	113	13.7487	21.6896	0.0	0.0	1	3.0103	3.04005	93.0	93.0	10.9023	4.46786	0.0	791.196	0	snp	1X	1	1.0	1	59.9462	60	1.0	1		FALSE
1522728	G	A	0	moeY	c.1305C>T	p.His435His	1	298	298	0	1	0.275168	216	82	0	0.0	7344	2788.0	0	0.0	124	92	44	38	13.3047	3.96363	0.0	0.0	1.0	4.70511	4.01561	37.0	45.0	37.3302	12.0581	0.0	946.399	0	snp	1X	1	1.0	1	60	60	1.0	0.99537		FALSE
2273130	A	G	0	dosT	c.1379T>C	p.Val460Ala	1	325	325	0	1	0.0584615	306	19	0	0.0	10404	646	0	0.0	174	132	8	11	15.5282	4.03889	0.0	0.0	1	3.12459	20.7511	10.0	9.0	3.12459	41.8697	0.0	2001.69	0	snp	1X	1	1.0	1	60	59.9935	1.0	1		FALSE
3790224	G	C	4.82399e-16	Rv3376	c.69G>C	p.Glu23Asp	1	341	341	0	1	0.134897	295	46	0	0.0	10030	1564	0	0.0	165	130	24	22	12.0274	3.19912	0.0	0.0	1	25.858	7.61088	34.0	12.0	7.73089	25.2771	0.0	1749.03	0	snp	1X	1	1.0	1	60	59.8068	1.0	1		FALSE
264908	A	G	1191.18	Rv0221	c.842A>G	p.Lys281Arg	1	401	401	1	1	0.551122	180	221	0	0.0	6120	7512.0	0	0.0	116	64	151	70	35.6306	67.4765	0.0	0.0	1.0	44.5237	22.3123	78.0	143.0	19.5272	15.3636	0.0	274.279	0	snp	1X	1	1.0	1	59.9095	59.7944	1.0	0.988889		FALSE
3358519	G	A	1.09451e-13	lppY	c.918G>A	p.Ala306Ala	1	392	392	0	1	0.362245	250	142	0	0.0	8500	4828.0	0	0.0	133	117	62	80	5.23389	7.96493	0.0	0.0	1.0	38.2432	16.9077	47.0	95.0	6.92507	10.8276	0.0	764.485	0	snp	1X	1	1.0	1	60	59.824	1.0	0.996		FALSE
3717219	C	T	1.02942e-13	sugI	c.130C>T	p.Leu44Leu	1	362	362	0	1	0.345304	237	125	0	0.0	8058	4250.0	0	0.0	148	89	84	41	34.9044	35.1307	0.0	0.0	1.0	3.86152	3.09276	59.0	66.0	13.8677	4.11894	0.0	790.447	0	snp	1X	1	1.0	1	60	60	1.0	1		FALSE
2768190	G	A	2498.81	rpiB-Rv2466c	n.2768190G>A		1	120	120	1	1	0.858333	17	103	0	0.0	578	3502.0	0	0.0	6	11	70	33	6.20364	31.8719	0.0	0.0	1.0	81.4574	3.13803	82.0	21.0	35.0764	24.5973	0.0	575.373	0	snp	1X	1	1.0	1	59.1262	60	1.0	1		FALSE
3424128	T	C	0	fadE22	c.1300A>G	p.Ile434Val	1	278	278	0	1	0.111511	247	31	0	0.0	8398	1054.0	0	0.0	113	134	12	19	6.8873	6.44263	0.0	0.0	1.0	3.08035	6.8873	16.0	15.0	3.64073	25.8767	0.0	1512.13	0	snp	1X	1	1.0	1	60	59.8745	0.967742	1		FALSE
1524405	G	A	0	Rv1356c	c.416C>T	p.Pro139Leu	1	496	496	0	1	0.284274	355	141	0	0.0	12070	4794.0	0	0.0	200	155	76	65	15.3969	4.87376	0.0	0.0	1.0	5.61299	3.50576	64.0	77.0	3.0257	3.01642	0.0	1503.94	0	snp	1X	1	1.0	1	60	59.8986	1.0	1		FALSE
2941828	G	A	2402.47	thrS	c.1440C>T	p.Thr480Thr	1	231	231	1	1	0.670996	76	155	0	0.0	2584	5270.0	0	0.0	38	38	77	78	3.0103	3.02431	0.0	0.0	1.0	4.14507	4.83891	82.0	73.0	13.2232	3.0103	0.0	553.19	0	snp	1X	1	1.0	1	60	60	1.0	1		FALSE
3717219	C	A	1030.13	sugI	c.130C>A	p.Leu44Met	1	218	218	1	1	0.577982	92	126	0	0.0	3128	4284.0	0	0.0	62	30	84	42	27.1797	33.4109	0.0	0.0	1.0	4.73369	3.10471	68.0	58.0	3.07924	3.10471	0.0	237.197	0	snp	1X	1	1.0	1	60	59.9348	1.0	1		FALSE
404564	G	T	4.35155e-14	Rv0338c	c.1278C>A	p.Phe426Leu	1	472	472	0	1	0.065678	440	31	0	0.0	14960	1054.0	0	0.0	201	239	19	12	10.1367	6.44263	0.0	0.0	1.0	3.64073	6.34647	14.0	17.0	3.08035	16.355	0.0	2872.35	0	snp	1X	1	2.0	1	60	60	1.0	1		FALSE
3008821	G	T	0	Rv2690c	c.389C>A	p.Ser130*	1	483	483	0	1	0.115942	427	56	0	0.0	14518	1904	0	0.0	212	215	24	32	3.05607	5.49198	0.0	0.0	1	5.49198	54.8866	24.0	32.0	18.5208	30.1105	0.0	2596.57	0	snp	1X	1	1.0	1	60	60	1.0	1		FALSE
3010613	G	A	1.32113e-13	ceoC	c.590G>A	p.Gly197Asp	1	404	404	0	1	0.284653	289	115	0	0.0	9826	3910	0	0.0	153	136	68	47	5.18177	11.3374	0.0	0.0	1	4.53977	3.07792	62.0	53.0	3.18024	19.6082	0.0	1222.17	0	snp	1X	1	1.0	1	60	59.9723	1.0	0.99308		FALSE
3717105	C	T	0	sugI	c.16C>T	p.Gln6*	1	449	449	0	1	0.309577	310	139	0	0.0	10540	4722	0	0.0	131	179	61	78	19.1492	7.52509	0.0	0.0	1	7.52509	3.0103	78.0	61.0	11.2744	15.3667	0.0	1201.46	0	snp	1X	1	1.0	1	60	59.9161	1.0	1		FALSE
2814498	C	G	0	fadE19	c.414G>C	p.Ala138Ala	1	251	251	0	1	0.0717131	233	18	0	0.0	7922	612	0	0.0	119	114	12	6	3.24329	7.35324	0.0	0.0	1	3.49285	11.9665	8.0	10.0	3.49285	7.12025	0.0	1508.7	0	snp	1X	1	1.0	1	60	60	1.0	1		FALSE
4007884	G	A	1.03969e-14	nat	c.299C>T	p.Ala100Val	1	236	236	0	1	0.0508475	224	12	0	0.0	7616	408	0	0.0	99	125	6	6	9.56349	3.0103	0.0	0.0	1	3.0103	12.937	6.0	6.0	3.0103	3.04908	0.0	1485.13	0	snp	1X	1	1.0	1	60	60	1.0	1		FALSE
1806130	G	T	0	hisI-chaA	n.1806130G>T		1	404	404	0	1	0.0569307	381	23	0	0.0	12954	782.0	0	0.0	171	210	11	12	11.6791	3.10471	0.0	0.0	1.0	3.10471	8.48743	11.0	12.0	3.10471	7.16516	0.0	2513.24	0	snp	1X	1	1.0	1	60	59.9213	1.0	1		FALSE
1960078	C	A	9.45043e-14	Rv1733c	c.410G>T	p.Gly137Val	1	304	304	0	1	0.223684	236	68	0	0.0	8024	2312.0	0	0.0	103	133	28	40	11.2913	7.60871	0.0	0.0	1.0	3.13803	5.3658	35.0	33.0	9.26925	3.34154	0.0	1181.43	0	snp	1X	1	1.0	1	60	59.9237	1.0	1		FALSE
2529780	C	T	1.62248e-13	Rv2256c	c.95G>A	p.Cys32Tyr	1	416	416	0	1	0.209135	329	87	0	0.0	11186	2958.0	0	0.0	177	152	48	39	7.13544	5.03202	0.0	0.0	1.0	3.03526	11.0956	43.0	44.0	4.23331	27.5697	0.0	1694.84	0	snp	1X	1	1.0	1	60	60	1.0	1		FALSE
3626989	G	A	4.33994e-15	mtrA	c.361C>T	p.Arg121Cys	1	307	307	0	1	0.0716612	285	22	0	0.0	9690	748.0	0	0.0	108	177	8	14	39.2853	6.56362	0.0	0.0	1.0	3.40511	7.04086	10.0	12.0	3.40511	29.5327	0.0	1833.72	0	snp	1X	1	1.0	1	60	59.8105	1.0	1		FALSE
3627349	T	C	4.24306e-14	mtrA	c.1A>G	p.Met1?	1	434	434	0	1	0.230415	333	100	0	0.0	11322	3400.0	0	0.0	165	168	48	52	3.06899	3.35774	0.0	0.0	1.0	5.18177	32.2828	55.0	45.0	3.09716	16.2152	0.0	1630.03	0	snp	1X	1	2.0	1	60	59.8919	1.0	1		FALSE
3736967	T	C	2.14568e-14	PPE54-PE_PGRS49	n.3736967T>C		1	202	202	0	1	0.0742574	187	15	0	0.0	6358	510.0	0	0.0	83	104	8	7	8.13126	3.15506	0.0	0.0	1.0	4.31318	17.2352	9.0	6.0	6.62942	8.13126	0.0	1203.25	0	snp	1X	1	1.0	1	60	60	1.0	1		FALSE
1066251	C	T	3650.93	Rv0955	c.174C>T	p.Ile58Ile	1	323	323	1	1	0.684211	102	221	0	0.0	3468	7514.0	0	0.0	35	67	97	124	24.8102	10.1732	0.0	0.0	1.0	4.19921	4.37279	116.0	105.0	6.55737	7.18293	0.0	840.657	0	snp	1X	1	1.0	1	60	59.8235	1.0	1		FALSE
2665369	G	A	1.1584e-13	mbtE	c.1747C>T	p.Pro583Ser	1	266	266	0	1	0.142857	228	38	0	0.0	7752	1292.0	0	0.0	117	111	16	22	3.35316	5.06748	0.0	0.0	1.0	5.06748	3.9627	16.0	22.0	3.23888	3.61984	0.0	1336.16	0	snp	1X	1	1.0	1	60	60	1.0	1		FALSE
3717108	C	A	3679.1	sugI	c.19C>A	p.Pro7Thr	1	299	299	1	1	0.702341	89	210	0	0.0	3026	7140.0	0	0.0	36	53	84	126	10.0615	21.2507	0.0	0.0	1.0	5.65743	18.2594	97.0	113.0	23.0292	4.98658	0.0	847.144	0	snp	1X	1	1.0	1	59.981	60	1.0	1		FALSE
42418	C	T	1.6876e-14	Rv0039c-mtc28	n.42418C>T		1	331	331	0	1	0.0543807	313	18	0	0.0	10642	612	0	0.0	171	142	14	4	8.84483	15.074	0.0	0.0	1	3.49285	14.6724	8.0	10.0	7.35324	14.6724	0.0	2070.76	0	snp	1X	1	1.0	1	60	60	1.0	1		FALSE
4239677	C	T	480.558	aftA	c.1746C>T	p.Phe582Phe	1	257	257	1	1	0.533074	120	137	0	0.0	4080	4658	0	0.0	48	72	84	53	13.4334	18.2423	0.0	0.0	1	58.1847	23.9288	98.0	39.0	3.02615	4.81986	0.0	110.653	0	snp	1X	1	1.0	1	60	60	1.0	1		FALSE
877743	C	T	4.84575e-14	emrB	c.698G>A	p.Gly233Asp	1	351	351	0	1	0.119658	309	42	0	0.0	10506	1428.0	0	0.0	156	153	28	14	3.07355	13.1438	0.0	0.0	1.0	49.5419	34.5564	6.0	36.0	13.1438	8.92036	0.0	1885.19	0	snp	1X	1	1.0	1	60	60	1.0	1		FALSE
1192376	C	T	1.1813e-13	PE_PGRS20-Rv1069c	n.1192376C>T		1	406	406	0	1	0.347291	265	141	0	0.0	9010	4794.0	0	0.0	146	119	81	60	8.9839	9.80193	0.0	0.0	1.0	19.7815	39.7942	54.0	87.0	7.46105	33.5011	0.0	861.749	0	snp	1X	1	1.0	1	60	59.8717	1.0	1		FALSE
1860116	A	G	3362.04	pheT	c.359A>G	p.Asn120Ser	1	359	359	1	1	0.654596	124	235	0	0.0	4216	7990.0	0	0.0	64	60	139	96	3.29049	20.0956	0.0	0.0	1.0	17.0648	28.2974	98.0	137.0	35.1758	11.486	0.0	774.137	0	snp	1X	1	1.0	1	60	60	1.0	1		FALSE
1947428	A	G	4.50341e-13	vapB12	c.216T>C	p.Ala72Ala	1	392	392	0	1	0.380102	243	149	0	0.0	8262	5066.0	0	0.0	129	114	76	73	5.02092	3.14146	0.0	0.0	1.0	5.47325	4.09157	81.0	68.0	5.47325	4.5205	0.0	661.467	0	snp	1X	1	1.0	1	60	59.9753	1.0	1		FALSE
1967603	G	A	5.03861e-14	Rv1739c	c.35C>T	p.Pro12Leu	1	358	358	0	1	0.148045	305	53	0	0.0	10370	1802.0	0	0.0	163	142	32	21	6.15004	7.96781	0.0	0.0	1.0	3.05127	3.07438	26.0	27.0	7.96781	36.9066	0.0	1765.67	0	snp	1X	1	1.0	1	60	59.8689	1.0	1		FALSE
2588836	C	T	4365.67	Rv2315c-uspA	n.2588836C>T		1	357	357	1	1	0.70028	107	250	0	0.0	3638	8500.0	0	0.0	33	74	97	153	37.1247	30.2492	0.0	0.0	1.0	6.48466	10.3365	115.0	135.0	18.3322	4.00471	0.0	1005.23	0	snp	1X	1	1.0	1	60	60	1.0	1		FALSE
1960057	A	C	0	Rv1733c	c.431T>G	p.Val144Gly	1	403	403	0	1	0.0595533	379	24	0	0.0	12886	816	0	0.0	172	207	17	7	10.0289	12.0581	0.0	0.0	1	3.37221	3.97858	13.0	11.0	3.0103	3.97858	0.0	2496.43	0	snp	1X	1	1.0	1	60	59.9578	1.0	0.997361		FALSE
3449820	G	A	0	Rv3083	c.1317G>A	p.Leu439Leu	1	485	485	0	1	0.0742268	449	36	0	0.0	15266	1224	0	0.0	233	216	21	15	4.40797	5.18177	0.0	0.0	1	3.25157	9.63111	19.0	17.0	11.6962	28.7826	0.0	2899.78	0	snp	1X	1	1.0	1	60	59.8976	1.0	0.997773		FALSE
3451681	C	T	9.07673e-14	Rv3085	c.762C>T	p.Arg254Arg	1	435	435	0	1	0.114943	385	50	0	0.0	13090	1700	0	0.0	191	194	33	17	3.06106	14.1282	0.0	0.0	1	4.57376	14.4317	22.0	28.0	14.1282	51.7923	0.0	2348.08	0	snp	1X	1	1.0	1	60	60	1.0	1		FALSE
3499126	C	A	0	devS	c.140G>T	p.Arg47Leu	1	481	481	0	1	0.0748441	445	36	0	0.0	15130	1224	0	0.0	215	230	19	17	4.10824	3.25157	0.0	0.0	1	3.9754	6.56761	16.0	20.0	14.8328	5.59167	0.0	2878.41	0	snp	1X	1	1.0	1	60	59.9708	1.0	1		FALSE
549637	G	A	5502.27	Rv0457c-Rv0458	n.549637G>A		1	301	301	1	1	0.800664	60	241	0	0.0	2040	8194.0	0	0.0	30	30	118	123	3.0103	3.23556	0.0	0.0	1.0	18.1565	3.58936	100.0	141.0	22.914	12.2752	0.0	1266.94	0	snp	1X	1	1.0	1	60	60	1.0	1		FALSE
2383734	G	A	5805.2	metH	c.2334C>T	p.Asp778Asp	1	324	324	1	1	0.796296	66	258	0	0.0	2244	8770.0	0	0.0	30	36	103	155	4.19474	25.7687	0.0	0.0	1.0	27.553	3.0103	102.0	156.0	13.9182	3.0103	0.0	1336.7	0	snp	1X	1	1.0	1	59.8992	60	1.0	1		FALSE
3447960	A	C	0	virS	c.467T>G	p.Leu156Arg	1	288	288	0	1	0.458333	156	132	0	0.0	5304	4488.0	0	0.0	75	81	66	66	3.51141	3.0103	0.0	0.0	1.0	19.8557	19.1015	82.0	50.0	12.4858	11.028	0.0	169.135	0	snp	1X	1	1.0	1	59.9621	59.8462	1.0	1		FALSE
3962507	G	T	5.30404e-15	kshA	c.69G>T	p.Ala23Ala	1	321	321	0	1	0.121495	282	39	0	0.0	9588	1326.0	0	0.0	123	159	18	21	12.9898	3.51141	0.0	0.0	1.0	15.538	10.8954	27.0	12.0	5.73856	54.7868	0.0	1696.1	0	snp	1X	1	1.0	1	60	59.9787	1.0	1		FALSE
1192178	G	A	4.70112e-14	PE_PGRS20-Rv1069c	n.1192178G>A		1	258	258	0	1	0.0658915	241	17	0	0.0	8194	578	0	0.0	107	134	7	10	9.57878	4.1599	0.0	0.0	1	6.20364	3.01931	6.0	11.0	3.13803	26.446	0.0	1567.9	0	snp	1X	1	1.0	1	60	60	1.0	0.991701		FALSE
2665158	G	C	8.13698e-15	mbtE	c.1958C>G	p.Ala653Gly	1	275	275	0	1	0.0509091	261	14	0	0.0	8874	476	0	0.0	115	146	7	7	11.0056	3.0103	0.0	0.0	1	5.49198	26.3807	5.0	9.0	8.59409	24.6501	0.0	1724.98	0	snp	1X	1	1.0	1	60	59.9732	1.0	0.996169		FALSE
3098951	C	T	6424.74	fadE21-ltp1	n.3098951C>T		1	273	273	1	1	0.886447	31	242	0	0.0	1054	8228	0	0.0	18	13	118	124	4.76149	3.33333	0.0	0.0	1	20.3821	8.68415	99.0	143.0	14.6393	8.68415	0.0	1479.35	0	snp	1X	1	1.0	1	60	60	1.0	1		FALSE
1102892	C	T	0	Rv0987	c.351C>T	p.Asp117Asp	1	480	480	0	1	0.410417	283	197	0	0.0	9622	6698	0	0.0	156	127	108	89	9.46333	6.9895	0.0	0.0	1	44.0258	48.5038	68.0	129.0	4.87314	4.30704	0.0	603.757	0	snp	1X	1	1.0	1	59.9746	60	1.0	1		FALSE
3009839	G	A	2.02509e-14	ceoB	c.496G>A	p.Glu166Lys	1	263	263	0	1	0.334601	175	88	0	0.0	5950	2992	0	0.0	68	107	35	53	21.8835	11.0053	0.0	0.0	1	5.47788	18.2106	39.0	49.0	3.0103	8.48241	0.0	604.687	0	snp	1X	1	1.0	1	60	59.8686	1.0	0.994286		FALSE
3098404	C	T	0	fadE21	c.535G>A	p.Gly179Arg	1	290	290	0	1	0.272414	211	79	0	0.0	7174	2686	0	0.0	97	114	42	37	5.9845	3.69747	0.0	0.0	1	3.03779	6.72547	40.0	39.0	3.25768	23.8503	0.0	922.192	0	snp	1X	1	1.0	1	59.8608	60	1.0	1		FALSE
2907513	C	T	0	ppiB	c.700C>T	p.Pro234Ser	1	252	252	0	1	0.142857	216	36	0	0.0	7344	1224	0	0.0	81	135	17	19	32.3252	3.25157	0.0	0.0	1	5.18177	3.0103	15.0	21.0	3.9754	9.8062	0.0	1257.6	0	snp	1X	1	1.0	1	60	60	1.0	1		FALSE
3374209	G	A	8.96829e-14	ligA	c.412C>T	p.Leu138Leu	1	186	186	0	1	0.204301	148	38	0	0.0	5032	1292	0	0.0	90	58	17	21	18.0345	3.9246	0.0	0.0	1	3.9246	7.76406	21.0	17.0	5.06748	12.9286	0.0	766.79	0	snp	1X	1	1.0	1	60	59.8986	1.0	0.993243		FALSE
1132562	C	T	9.18524e-14	pks16	c.938C>T	p.Ala313Val	1	317	317	0	1	0.211356	250	67	0	0.0	8500	2278	0	0.0	123	127	31	36	3.14927	3.82055	0.0	0.0	1	3.30199	13.0512	35.0	32.0	8.4876	5.23389	0.0	1285.66	0	snp	1X	1	1.0	1	60	59.952	1.0	1		FALSE
987259	G	T	7660.89	Rv0888	c.27G>T	p.Gln9His	1	430	430	1	1	0.793023	89	341	0	0.0	3026	11594	0	0.0	39	50	162	179	5.96253	4.85064	0.0	0.0	1	73.217	40.1205	223.0	118.0	13.7148	4.98658	0.0	1763.98	0	snp	1X	1	1.0	1	60	59.5506	1.0	1		FALSE
1112338	A	G	0	rimJ-Rv0996	n.1112338A>G		1	502	502	0	1	0.181275	411	91	0	0.0	13974	3094	0	0.0	203	208	48	43	3.14238	3.60686	0.0	0.0	1	3.03416	5.34027	46.0	45.0	3.60686	3.01558	0.0	2251.05	0	snp	1X	1	1.0	1	60	59.8248	1.0	0.997567		FALSE
1150009	A	G	7.47356e-14	kdpD	c.1678T>C	p.Cys560Arg	1	359	359	0	1	0.225627	278	81	0	0.0	9452	2754	0	0.0	109	169	29	52	31.1301	17.1919	0.0	0.0	1	5.18177	11.0088	45.0	36.0	7.5409	10.0402	0.0	1380.6	0	snp	1X	1	1.0	1	60	60	1.0	0.996403		FALSE
1540253	C	T	7818.92	Rv1367c	c.393G>A	p.Ala131Ala	1	413	413	1	1	0.811138	78	335	0	0.0	2652	11390	0	0.0	47	31	189	146	10.1372	14.9955	0.0	0.0	1	33.8711	4.79202	133.0	202.0	3.17235	4.01252	0.0	1800.37	0	snp	1X	1	1.0	1	60	60	1.0	1		FALSE
1548034	C	T	8626.12	Rv1375	c.203C>T	p.Pro68Leu	1	504	504	1	1	0.781746	110	394	0	0.0	3740	13396	0	0.0	59	51	243	151	4.2737	49.6584	0.0	0.0	1	6.18484	3.72096	185.0	209.0	7.97052	3.32615	0.0	1986.24	0	snp	1X	1	1.0	1	59.9569	59.8909	1.0	1		FALSE
1647303	C	G	1.84432e-14	Rv1461	c.315C>G	p.Ser105Ser	1	434	434	0	1	0.152074	368	66	0	0.0	12512	2244	0	0.0	182	186	42	24	3.10471	13.6703	0.0	0.0	1	3.0103	3.10471	33.0	33.0	3.0103	18.9659	0.0	2123.24	0	snp	1X	1	1.0	1	60	59.8804	1.0	1		FALSE
2141175	T	C	7670.45	Rv1894c	c.695A>G	p.Gln232Arg	1	429	429	1	1	0.792541	89	340	0	0.0	3026	11560	0	0.0	49	40	166	174	4.98658	3.41905	0.0	0.0	1	14.2764	18.2594	149.0	191.0	8.75832	4.20583	0.0	1766.19	0	snp	1X	1	1.0	1	60	60	1.0	1		FALSE
2490322	C	A	1.00531e-13	glnE	c.2032G>T	p.Val678Leu	1	327	327	0	1	0.134557	283	44	0	0.0	9622	1496	0	0.0	171	112	28	16	29.7202	10.1169	0.0	0.0	1	3.0103	13.5147	22.0	22.0	15.6443	90.859	0.0	1655.91	0	snp	1X	1	1.0	1	60	59.9682	1.0	0.992933		FALSE
2661452	G	A	8331.22	mbtF	c.634C>T	p.Leu212Phe	1	426	426	1	1	0.821596	76	350	0	0.0	2584	11900	0	0.0	43	33	196	154	5.8675	13.9545	0.0	0.0	1	25.3454	4.83891	145.0	205.0	15.0216	3.12459	0.0	1918.33	0	snp	1X	1	1.0	1	60	60	1.0	1		FALSE
3007339	A	G	4237.49	Rv2690c	c.1871T>C	p.Leu624Ser	1	467	467	1	1	0.648822	164	303	0	0.0	5576	10302	0	0.0	82	82	151	152	3.0103	3.01747	0.0	0.0	1	3.59079	6.39992	156.0	147.0	18.8413	4.91696	0.0	975.718	0	snp	1X	1	1.0	1	60	59.7073	1.0	1		FALSE
3499372	T	C	6608.71	devR	c.544A>G	p.Lys182Glu	1	502	502	1	1	0.715139	143	359	0	0.0	4862	12206	0	0.0	75	68	166	193	3.75437	7.41978	0.0	0.0	1	5.19387	9.70694	189.0	170.0	3.30668	9.70694	0.0	1521.71	0	snp	1X	1	1.0	1	60	60	1.0	1		FALSE
503895	G	A	2.47156e-15	lpqL	c.400G>A	p.Gly134Ser	1	301	301	0	1	0.0697674	280	21	0	0.0	9520	714	0	0.0	137	143	8	13	3.28949	5.59539	0.0	0.0	1	8.07707	5.523	7.0	14.0	3.1137	13.0611	0.0	1819.18	0	snp	1X	1	1.0	1	60	59.8929	1.0	1		FALSE
2524682	G	A	6.06321e-14	glpD1	c.110C>T	p.Thr37Ile	1	262	262	0	1	0.0648855	245	17	0	0.0	8330	578	0	0.0	115	130	9	8	5.00451	3.13803	0.0	0.0	1	4.1599	9.47154	7.0	10.0	3.13803	3.44459	0.0	1600.22	0	snp	1X	1	1.0	1	60	59.9388	1.0	1		FALSE
3499366	A	G	2.20595e-14	devR	c.550T>C	p.Tyr184His	1	346	346	0	1	0.066474	323	23	0	0.0	10982	782	0	0.0	156	167	9	14	3.82376	5.3706	0.0	0.0	1	3.10471	16.624	12.0	11.0	3.86001	3.07081	0.0	2106.54	0	snp	1X	1	1.0	1	60	59.9598	1.0	1		FALSE
4380693	C	T	4.71315e-14	eccB2	c.1248G>A	p.Ser416Ser	1	264	264	0	1	0.0757576	244	20	0	0.0	8296	680	0	0.0	97	147	10	10	25.259	3.0103	0.0	0.0	1	3.44459	14.544	11.0	9.0	13.8677	3.33068	0.0	1568.16	0	snp	1X	1	1.0	1	60	59.6967	1.0	1		FALSE
4393782	G	A	0	mutT4	c.334G>A	p.Glu112Lys	1	244	244	0	1	0.110656	217	27	0	0.0	7378	918	0	0.0	111	106	11	16	3.26047	5.02092	0.0	0.0	1	9.52472	6.62275	9.0	18.0	16.6021	3.02031	0.0	1339.36	0	snp	1X	1	1.0	1	60	59.9954	1.0	1		FALSE
3497927	G	A	0	devS	c.1339C>T	p.His447Tyr	1	423	423	0	1	0.0898345	385	38	0	0.0	13090	1292	0	0.0	189	196	15	23	3.28667	6.66752	0.0	0.0	1	3.9246	6.53542	21.0	17.0	5.06748	3.69276	0.0	2441.06	0	snp	1X	1	1.0	1	59.7368	59.9013	1.0	1		FALSE
3649036	G	A	0	Rv3267	c.1152G>A	p.Val384Val	1	422	422	0	1	0.120853	371	51	0	0.0	12614	1734	0	0.0	239	132	26	25	70.0216	3.05288	0.0	0.0	1	3.05288	3.01615	25.0	26.0	4.07475	3.15663	0.0	2235.51	0	snp	1X	1	1.0	1	60	59.9084	1.0	1		FALSE
3007645	G	T	6146.37	Rv2690c	c.1565C>A	p.Thr522Lys	1	353	353	1	1	0.784703	75	277	0	0.0	2550	9418	0	0.0	35	40	129	148	3.73412	5.84027	0.0	0.0	1	9.60311	3.27088	124.0	153.0	20.3272	4.429	0.0	1415.25	0	snp	1X	1	2.0	1	60	60	1.0	1		FALSE
448783	C	T	1.20564e-15	Rv0372c	c.603G>A	p.Glu201Glu	1	247	247	0	1	0.303644	172	75	0	0.0	5848	2550	0	0.0	68	104	42	33	19.3721	5.35549	0.0	0.0	1	5.35549	11.5447	33.0	42.0	18.3264	21.2406	0.0	676.643	0	snp	1X	1	1.0	1	60	59.9302	1.0	0.994186		FALSE
1872183	C	T	0	argG	c.821C>T	p.Ala274Val	1	215	215	0	1	0.204651	171	44	0	0.0	5814	1496	0	0.0	62	109	11	33	31.0617	26.8965	0.0	0.0	1	3.79993	20.3948	20.0	24.0	4.78696	6.68022	0.0	887.358	0	snp	1X	1	1.0	1	60	60	1.0	1		FALSE
2594507	C	G	0	rocD2	c.193G>C	p.Gly65Arg	1	228	228	0	1	0.254386	170	58	0	0.0	5780	1972	0	0.0	96	74	30	28	9.19261	3.16006	0.0	0.0	1	3.60933	6.28028	31.0	27.0	5.40641	4.84966	0.0	785.408	0	snp	1X	1	1.0	1	60	60	0.982759	0.994118		FALSE
3256451	C	A	0	ppsC	c.767C>A	p.Ser256*	1	254	254	0	1	0.393701	154	100	0	0.0	5236	3396	0	0.0	86	68	57	43	7.57885	7.26639	0.0	0.0	1	3.79203	3.23591	53.0	47.0	4.40004	6.62002	0.0	379.874	0	snp	1X	1	1.0	1	60	59.7792	1.0	1		FALSE
3902974	T	C	0	Rv3483c-cpsA	n.3902974T>C		1	232	232	0	1	0.310345	160	72	0	0.0	5440	2448	0	0.0	83	77	37	35	3.49888	3.13094	0.0	0.0	1	4.09604	3.87889	33.0	39.0	4.9405	5.67035	0.0	618.443	0	snp	1X	1	1.0	1	60	60	1.0	1		FALSE
3517187	G	A	0	nuoG	c.442G>A	p.Ala148Thr	1	245	245	0	1	0.0897959	222	22	0	0.0	7548	748.0	0	0.0	108	114	13	9	3.36243	4.58955	0.0	0.0	1.0	6.56362	27.4638	14.0	8.0	17.2236	3.36243	0.0	1403.8	0	snp	1X	1	2.0	1	60	59.8739	1.0	1		FALSE
178085	C	T	6.60564e-14	PE1	c.1225G>A	p.Val409Ile	1	573	573	0	1	0.104712	513	60	0	0.0	17442	2040	0	0.0	253	260	32	28	3.21771	3.58936	0.0	0.0	1	8.22183	28.1071	24.0	36.0	3.58936	8.19559	0.0	3181.58	0	snp	1X	1	1.0	1	60	59.8986	1.0	0.998051		FALSE
3499384	C	T	1539.54	devR	c.532G>A	p.Glu178Lys	1	552	552	1	1	0.54529	251	301	0	0.0	8534	10234	0	0.0	106	145	147	154	16.1689	3.3638	0.0	0.0	1	28.1229	27.3118	180.0	121.0	5.61462	3.08816	0.0	354.493	0	snp	1X	1	1.0	1	60	59.8406	0.996678	1		FALSE
3517187	G	A	1.84669e-13	nuoG	c.442G>A	p.Ala148Thr	1	532	532	0	1	0.144737	455	77	0	0.0	15470	2618	0	0.0	237	218	39	38	4.73316	3.0385	0.0	0.0	1	15.4469	39.1331	49.0	28.0	3.71532	5.53493	0.0	2653.55	0	snp	1X	1	1.0	1	60	59.9978	1.0	1		FALSE
676413	C	T	0	Rv0579	c.176C>T	p.Pro59Leu	1	250	250	0	1	0.104	223	26	0	0.0	7582	884.0	0	0.0	131	92	18	8	17.8211	11.3621	0.0	0.0	1.0	3.34437	8.16146	14.0	12.0	6.01695	6.52555	0.0	1381.65	0	snp	1X	1	2.0	1	59.2308	59.7399	1.0	0.995516		FALSE
2687840	T	C	586.808	che1	c.713T>C	p.Leu238Pro	1	305	305	1	1	0.531148	143	162	0	0.0	4862	5508.0	0	0.0	66	77	74	88	4.8477	5.63751	0.0	0.0	1.0	15.074	3.02549	66.0	96.0	9.49791	28.5365	0.0	135.118	0	snp	1X	1	1.0	1	60	60	1.0	1		FALSE
3717105	C	T	0	sugI	c.16C>T	p.Gln6*	1	436	436	0	1	0.357798	280	156	0	0.0	9520	5304.0	0	0.0	113	167	63	93	25.6246	15.538	0.0	0.0	1.0	3.51141	10.9517	81.0	75.0	46.6625	45.4781	0.0	869.033	0	snp	1X	1	1.0	1	59.8718	59.9714	1.0	1		FALSE
4266734	G	T	0	fbpA-aftB	n.4266734G>T		1	348	348	0	1	0.37069	219	129	0	0.0	7446	4386.0	0	0.0	110	109	71	58	3.02022	5.8551	0.0	0.0	1.0	3.1618	3.81345	66.0	63.0	7.87507	11.3492	0.0	632.834	0	snp	1X	1	1.0	1	60	60	1.0	1		FALSE
1517111	A	G	1932.25	irtB	c.1489A>G	p.Thr497Ala	1	190	190	1	1	0.668421	63	127	0	0.0	2142	4318.0	0	0.0	35	28	81	46	4.69922	23.9556	0.0	0.0	1.0	3.84811	3.04477	60.0	67.0	3.84811	3.04477	0.0	444.918	0	snp	1X	1	1.0	1	60	60	1.0	1		FALSE
1671346	G	T	1717.41	Rv1480	c.934G>T	p.Ala312Ser	1	194	194	1	1	0.64433	69	125	0	0.0	2346	4250.0	0	0.0	32	37	63	62	3.79707	3.02767	0.0	0.0	1.0	5.11229	5.55942	68.0	57.0	3.02767	10.0912	0.0	395.448	0	snp	1X	1	1.0	1	60	60	1.0	1		FALSE
1747044	T	C	2.98341e-14	Rv1545	c.126T>C	p.Thr42Thr	1	423	423	0	1	0.0520095	401	22	0	0.0	13634	748.0	0	0.0	224	177	12	10	14.9724	3.40511	0.0	0.0	1.0	3.0103	7.56444	11.0	11.0	17.2236	3.66553	0.0	2664.63	0	snp	1X	1	1.0	1	60	59.9751	1.0	1		FALSE
1172492	C	T	0	Rv1049	c.107C>T	p.Thr36Met	1	284	284	0	1	0.161972	237	46	0	0.0	8058	1564	0	0.0	127	110	28	18	5.65821	7.73089	0.0	0.0	1	3.19912	4.11894	22.0	24.0	3.19912	5.07182	0.0	1342.71	0	snp	1X	1	2.0	1	60	60	1.0	1		FALSE
1227327	A	G	3.13406e-15	fum	c.239T>C	p.Ile80Thr	1	360	360	0	1	0.0833333	330	30	0	0.0	11220	1020	0	0.0	163	167	15	15	3.11558	3.0103	0.0	0.0	1	5.61607	3.0103	18.0	12.0	4.16842	7.45853	0.0	2109.32	0	snp	1X	1	1.0	1	60	59.9909	1.0	1		FALSE
1301452	C	T	2753.36	Rv1171	c.146C>T	p.Pro49Leu	1	268	268	1	1	0.66791	89	179	0	0.0	3026	6086	0	0.0	49	40	92	87	4.98658	3.31358	0.0	0.0	1	3.11948	3.62026	88.0	91.0	3.31358	5.96253	0.0	633.985	0	snp	1X	1	1.0	1	60	60	1.0	1		FALSE
1658688	A	G	0	ctpD	c.1726A>G	p.Ile576Val	1	280	280	0	1	0.232143	215	65	0	0.0	7310	2210	0	0.0	92	123	38	27	12.7163	7.05258	0.0	0.0	1	10.5269	5.28277	40.0	25.0	7.05258	25.3209	0.0	1050.41	0	snp	1X	1	1.0	1	60	59.9721	1.0	1		FALSE
1941833	G	A	0	engA-Rv1714	n.1941833G>A		1	319	319	0	1	0.0783699	294	25	0	0.0	9996	850	0	0.0	147	147	13	12	3.0103	3.09716	0.0	0.0	1	3.09716	3.483	13.0	12.0	3.79203	8.00321	0.0	1890.03	0	snp	1X	1	1.0	1	60	60	1.0	0.993197		FALSE
2433614	G	C	1.32597e-14	lppM	c.664G>C	p.Gly222Arg	1	311	311	0	1	0.0514469	295	16	0	0.0	10030	544	0	0.0	210	85	8	8	118.025	3.0103	0.0	0.0	1	3.55317	36.0535	9.0	7.0	3.55317	30.4003	0.0	1919.87	0	snp	1X	1	1.0	1	60	60	1.0	1		FALSE
3037354	G	A	0	fadE20-hflX	n.3037354G>A		1	169	169	0	1	0.106509	151	18	0	0.0	5134	612	0	0.0	87	64	7	11	10.6176	4.9405	0.0	0.0	1	42.0968	249.796	18.0	0.0	4.9405	24.8832	0.0	871.169	0	snp	1X	1	1.0	1	59	59.6556	1.0	1		FALSE
3267091	C	T	5.5931e-14	ppsD	c.4844C>T	p.Ser1615Leu	1	240	240	0	1	0.154167	203	37	0	0.0	6902	1258	0	0.0	76	127	13	24	30.833	10.1116	0.0	0.0	1	7.76406	16.114	23.0	14.0	5.88603	16.114	0.0	1157.57	0	snp	1X	1	1.0	1	60	60	1.0	1		FALSE
3286949	G	A	0	mmpL7	c.1880G>A	p.Arg627Gln	1	286	286	0	1	0.0524476	271	15	0	0.0	9214	510	0	0.0	137	134	7	8	3.08242	3.15506	0.0	0.0	1	3.15506	38.9798	8.0	7.0	3.15506	8.01831	0.0	1789.44	0	snp	1X	1	1.0	1	60	59.9594	1.0	1		FALSE
3639964	G	T	1.92889e-15	whiB2	c.178C>A	p.Leu60Met	1	337	337	0	1	0.0623145	316	21	0	0.0	10744	714	0	0.0	123	193	8	13	36.6819	5.59539	0.0	0.0	1	3.94093	12.9331	9.0	12.0	3.1137	3.99983	0.0	2064.28	0	snp	1X	1	1.0	1	60	59.9241	1.0	1		FALSE
4265593	G	T	0	fbpD-fbpA	n.4265593G>T		1	331	331	0	1	0.0725076	307	24	0	0.0	10438	816	0	0.0	147	160	10	14	4.20567	4.45795	0.0	0.0	1	4.45795	3.07396	10.0	14.0	3.0103	49.4176	0.0	1979.06	0	snp	1X	1	1.0	1	60	59.9121	1.0	0.996743		FALSE
772744	T	G	0	fadE8	c.1261T>G	p.Trp421Gly	1	300	300	0	1	0.05	285	15	0	0.0	9690	510	0	0.0	140	145	7	8	3.20078	3.15506	0.0	0.0	1	4.31318	9.41805	9.0	6.0	3.15506	3.20078	0.0	1896.2	0	snp	1X	1	1.0	1	60	60	1.0	1		FALSE
852833	T	G	5294.83	phoR	c.438T>G	p.Asp146Glu	1	250	250	1	1	0.852	37	213	0	0.0	1258	7242	0	0.0	22	15	86	127	5.88603	20.1476	0.0	0.0	1	27.4878	5.88603	131.0	82.0	69.8978	28.8919	0.0	1219.18	0	snp	1X	1	1.0	1	60	60	1.0	1		FALSE
1214388	G	T	0	Rv1087A-PE9	n.1214388G>T		1	318	318	0	1	0.0880503	290	28	0	0.0	9860	952	0	0.0	126	164	12	16	13.8227	4.25114	0.0	0.0	1	4.25114	8.07208	16.0	12.0	3.0103	4.47792	0.0	1838.21	0	snp	1X	1	1.0	1	60	59.7862	1.0	1		FALSE
1519558	G	C	7560	Rv1353c	c.428C>G	p.Ser143Trp	1	354	354	1	1	0.853107	52	302	0	0.0	1768	10268	0	0.0	22	30	125	177	5.68288	22.4529	0.0	0.0	1	25.5591	4.51363	123.0	179.0	42.3844	4.51363	0.0	1740.75	0	snp	1X	1	1.0	1	59.9901	60	0.996689	1		FALSE
3717219	C	T	6498.11	sugI	c.130C>T	p.Leu44Leu	1	398	398	1	1	0.771357	91	307	0	0.0	3094	10438	0	0.0	55	36	215	92	11.6246	110.021	0.0	0.0	1	8.95886	8.37933	168.0	139.0	3.35689	3.60686	0.0	1496.25	0	snp	1X	1	1.0	1	60	60	1.0	1		FALSE
13630	C	T	1.00772e-13	Rv0010c-Rv0011c	n.13630C>T		1	410	410	0	1	0.160976	343	66	0	0.0	11662	2244	0	0.0	216	127	46	20	53.1568	25.2514	0.0	0.0	1	5.11597	16.9951	29.0	37.0	21.9613	78.2268	0.0	1926.22	0	snp	1X	1	2.0	1	60	59.9475	1.0	1		FALSE
238912	G	T	0	mmpL11	c.2381C>A	p.Ala794Glu	1	331	331	0	1	0.362538	211	120	0	0.0	7174	4080	0	0.0	127	84	66	54	22.039	5.61607	0.0	0.0	1	8.87328	4.74954	69.0	51.0	6.55704	3.51458	0.0	637.784	0	snp	1X	1	1.0	1	59.8833	59.8389	1.0	1		FALSE
1959809	C	T	6.26815e-14	Rv1732c-Rv1733c	n.1959809C>T		1	355	355	0	1	0.132394	308	47	0	0.0	10472	1596	0	0.0	189	119	33	14	37.5565	19.6891	0.0	0.0	1	8.60069	4.81516	18.0	29.0	5.27418	33.7211	0.0	1826.13	0	snp	1X	1	1.0	1	60	59.9935	1.0	1		FALSE
2130428	A	G	1.85874e-13	Rv1879	c.1052A>G	p.Asp351Gly	1	415	415	0	1	0.272289	302	113	0	0.0	10268	3842	0	0.0	131	171	51	62	14.5148	5.3355	0.0	0.0	1	3.02952	3.72933	56.0	57.0	3.18325	8.6475	0.0	1326.24	0	snp	1X	1	1.0	1	60	59.9735	1.0	0.996689		FALSE
2292316	G	A	1.20564e-15	Rv2047c	c.2211C>T	p.Arg737Arg	1	288	288	0	1	0.0763889	266	22	0	0.0	9044	748	0	0.0	95	171	7	15	50.1623	9.32731	0.0	0.0	1	4.58955	5.10014	13.0	9.0	6.56362	3.82664	0.0	1705.87	0	snp	1X	1	1.0	1	60	60	1.0	0.996241		FALSE
2833836	A	G	0	Rv2517c-ldtB	n.2833836A>G		1	390	390	0	1	0.323077	263	126	0	0.0	8942	4284	0	0.0	112	151	59	67	15.5685	4.11327	0.0	0.0	1	9.90386	4.00934	73.0	53.0	6.38815	6.65144	0.0	962.424	0	snp	1X	1	2.0	1	60	59.8935	1.0	1		FALSE
3717105	C	T	4960.25	sugI	c.16C>T	p.Gln6*	1	353	353	1	1	0.730878	95	258	0	0.0	3230	8772.0	0	0.0	32	63	106	152	24.9765	20.8197	0.0	0.0	1.0	6.37692	11.2619	139.0	119.0	33.3099	4.86177	0.0	1142.14	0	snp	1X	1	1.0	1	60	60	1.0	0.989474		FALSE
526346	T	C	1.79606e-14	moeA2	c.1015A>G	p.Thr339Ala	1	259	259	0	1	0.0694981	241	18	0	0.0	8194	612.0	0	0.0	106	135	7	11	10.5879	4.9405	0.0	0.0	1.0	7.35324	45.9081	12.0	6.0	4.9405	8.64171	0.0	1555.68	0	snp	1X	1	1.0	1	60	60	1.0	1		FALSE
1296200	T	G	3.49569e-14	lpqW	c.49_53delTTGGTinsGTGGG	p.LeuVal17ValGly	1	217	217.2	0	1	0.0737327	201	16	0	1.0	6770	540.0	0	26.0	79	122	8	8	22.9857	3.0103	0.0	0.0	1.0	7.89611	6.13247	5.0	11.0	7.89611	33.3569	0.0	1276.65	0	complex	1X3M1X	1	1.0	5	60	59.8806	1.0	0.995025		FALSE
1296204	T	G	3.49569e-14	lpqW	c.49_53delTTGGTinsGTGGG	p.LeuVal17ValGly	1	217	217.2	0	1	0.0737327	201	16	0	1.0	6770	540.0	0	26.0	79	122	8	8	22.9857	3.0103	0.0	0.0	1.0	7.89611	6.13247	5.0	11.0	7.89611	33.3569	0.0	1276.65	0	complex	1X3M1X	1	1.0	5	60	59.8806	1.0	0.995025		FALSE
3626075	A	G	3.35104e-14	mtrB	c.539T>C	p.Leu180Pro	1	260	260	0	1	0.0769231	240	20	0	0.0	8160	680.0	0	0.0	110	130	6	14	6.62942	9.95901	0.0	0.0	1.0	4.74748	27.4756	12.0	8.0	4.74748	5.32654	0.0	1541.2	0	snp	1X	1	1.0	1	60	59.9417	1.0	1		FALSE
549637	G	A	5159.58	Rv0457c-Rv0458	n.549637G>A		1	295	295	1	1	0.789831	62	233	0	0.0	2108	7922	0	0.0	27	35	134	99	5.25182	14.4268	0.0	0.0	1	49.9905	3.57068	81.0	152.0	10.8481	4.27115	0.0	1188.04	0	snp	1X	1	1.0	1	60	60	1.0	1		FALSE
66184	C	T	0	celA1	c.633C>T	p.Ala211Ala	1	249	249	0	1	0.0843373	228	21	0	0.0	7752	714	0	0.0	126	102	10	11	8.49612	3.1137	0.0	0.0	1	3.94093	10.4771	9.0	12.0	8.07707	5.44844	0.0	1452.12	0	snp	1X	1	1.0	1	60	59.9123	1.0	1		FALSE
3717108	C	A	0	sugI	c.19C>A	p.Pro7Thr	1	338	338	0	1	0.100592	304	34	0	0.0	10336	1156	0	0.0	143	161	15	19	5.32463	4.03217	0.0	0.0	1	9.39698	3.12459	22.0	12.0	12.2071	15.6106	0.0	1898.81	0	snp	1X	1	1.0	1	60	59.9408	1.0	1		FALSE
3886335	G	T	0	mhpE	c.749C>A	p.Ala250Glu	1	314	314	0	1	0.11465	277	36	0	0.0	9418	1224	0	0.0	132	145	17	19	4.33513	3.25157	0.0	0.0	1	6.8707	3.01814	14.0	22.0	3.25157	4.33513	0.0	1694.85	0	snp	1X	1	2.0	1	60	60	1.0	1		FALSE
1667770	C	T	4.31541e-14	ripA	c.781C>T	p.Arg261Cys	1	316	316	0	1	0.0727848	293	23	0	0.0	9962	782.0	0	0.0	145	148	11	12	3.077	3.10471	0.0	0.0	1.0	3.10471	8.41304	11.0	12.0	5.3706	6.93081	0.0	1896.39	0	snp	1X	1	1.0	1	60	59.9454	1.0	0.993174		FALSE
3717105	C	T	8.84775e-14	sugI	c.16C>T	p.Gln6*	1	382	382	0	1	0.306283	264	117	0	0.0	8976	3976.0	0	0.0	98	166	56	61	41.044	3.47429	0.0	0.0	1.0	3.02886	3.1419	58.0	59.0	25.7458	25.2514	0.0	1025.91	0	snp	1X	1	2.0	1	60	59.875	1.0	1		FALSE
266648	C	T	7.95575e-14	Rv0223c	c.1117G>A	p.Val373Ile	1	423	423	0	1	0.200946	338	85	0	0.0	11492	2890.0	0	0.0	196	142	47	38	21.7441	5.07959	0.0	0.0	1.0	4.26209	9.58896	46.0	39.0	3.03585	5.58009	0.0	1774.32	0	snp	1X	1	1.0	1	60	60	1.0	1		FALSE
859360	A	G	1.65146e-14	cyp123	c.713T>C	p.Ile238Thr	1	324	324	0	1	0.0833333	297	27	0	0.0	10098	918.0	0	0.0	187	110	17	10	46.3593	6.95112	0.0	0.0	1.0	9.52472	30.2159	9.0	18.0	9.52472	3.36856	0.0	1885.54	0	snp	1X	1	1.0	1	60	59.9192	1.0	1		FALSE
1005132	A	G	0	prrB	c.710T>C	p.Val237Ala	1	268	268	0	1	0.0559701	253	15	0	0.0	8602	510.0	0	0.0	152	101	11	4	25.3344	10.1038	0.0	0.0	1.0	6.62942	4.46081	5.0	10.0	3.15506	4.04883	0.0	1668.88	0	snp	1X	1	1.0	1	60	60	1.0	1		FALSE
1172492	C	T	5.5991e-14	Rv1049	c.107C>T	p.Thr36Met	1	294	294	0	1	0.0646259	275	19	0	0.0	9350	646.0	0	0.0	155	120	12	7	12.6832	5.8675	0.0	0.0	1.0	5.8675	10.5986	7.0	12.0	4.03889	3.96575	0.0	1796.29	0	snp	1X	1	1.0	1	60	59.8764	1.0	0.996364		FALSE
1293648	G	A	0	narI	c.243G>A	p.Ala81Ala	1	342	342	0	1	0.0614035	321	21	0	0.0	10914	714.0	0	0.0	125	196	7	14	37.1112	8.07707	0.0	0.0	1.0	3.94093	4.9653	12.0	9.0	3.1137	4.53236	0.0	2101.71	0	snp	1X	1	1.0	1	60	60	1.0	1		FALSE
1301452	C	T	3213.25	Rv1171	c.146C>T	p.Pro49Leu	1	319	319	1	1	0.664577	107	212	0	0.0	3638	7208.0	0	0.0	56	51	106	106	3.51765	3.0103	0.0	0.0	1.0	4.48526	3.03059	112.0	100.0	7.10742	13.7459	0.0	739.878	0	snp	1X	1	1.0	1	60	59.9252	0.985849	1		FALSE
1663587	C	G	4.21917e-15	acn	c.2460G>C	p.Gly820Gly	1	367	367	0	1	0.0708447	341	26	0	0.0	11594	884.0	0	0.0	161	180	13	13	5.30913	3.0103	0.0	0.0	1.0	6.01695	3.78082	16.0	10.0	3.0103	15.9054	0.0	2211.52	0	snp	1X	1	1.0	1	60	59.8827	1.0	1		FALSE
2433614	G	C	8.7031e-14	lppM	c.664G>C	p.Gly222Arg	1	323	323	0	1	0.136223	279	44	0	0.0	9486	1496.0	0	0.0	180	99	30	14	54.0749	15.6443	0.0	0.0	1.0	4.78696	7.12754	19.0	25.0	4.78696	5.2596	0.0	1642.85	0	snp	1X	1	1.0	1	60	59.9498	0.977273	1		FALSE
2673966	G	A	1.52487e-14	mbtB	c.1872C>T	p.Ala624Ala	1	284	284	0	1	0.0880282	259	25	0	0.0	8806	850.0	0	0.0	127	132	12	13	3.2199	3.09716	0.0	0.0	1.0	7.26639	3.2199	9.0	16.0	3.09716	19.988	0.0	1641.72	0	snp	1X	1	1.0	1	60	60	1.0	1		FALSE
3037354	G	A	5.82818e-14	fadE20-hflX	n.3037354G>A		1	200	200	0	1	0.075	185	15	0	0.0	6290	510.0	0	0.0	110	75	9	6	17.389	4.31318	0.0	0.0	1.0	20.5268	285.008	13.0	2.0	10.1038	46.6862	0.0	1110.07	0	snp	1X	1	1.0	1	59.3333	59.4	1.0	0.994595		FALSE
3267091	C	T	0	ppsD	c.4844C>T	p.Ser1615Leu	1	318	318	0	1	0.0849057	291	27	0	0.0	9894	918.0	0	0.0	122	169	13	14	19.4941	3.09072	0.0	0.0	1.0	3.09072	3.07746	14.0	13.0	6.95112	13.2259	0.0	1850.6	0	snp	1X	1	1.0	1	60	59.8351	1.0	1		FALSE
3487736	T	C	0	cyp141-Rv3122	n.3487736T>C		1	414	414	0	1	0.0917874	376	38	0	0.0	12784	1292.0	0	0.0	187	189	21	17	3.0334	3.9246	0.0	0.0	1.0	5.06748	5.32038	22.0	16.0	3.9246	22.438	0.0	2372.76	0	snp	1X	1	1.0	1	60	59.8404	1.0	1		FALSE
4097451	G	A	4.46001e-14	Rv3659c	c.544C>T	p.Arg182Trp	1	323	323	0	1	0.176471	266	57	0	0.0	9044	1938.0	0	0.0	136	130	29	28	3.30418	3.0484	0.0	0.0	1.0	3.0484	3.14091	28.0	29.0	9.44853	18.8147	0.0	1467.46	0	snp	1X	1	1.0	1	60	59.8872	1.0	1		FALSE
4265593	G	T	2.89298e-15	fbpD-fbpA	n.4265593G>T		1	415	415	0	1	0.342169	273	142	0	0.0	9282	4828.0	0	0.0	133	140	77	65	3.40005	5.21236	0.0	0.0	1.0	3.98899	3.20915	67.0	75.0	13.3477	55.1972	0.0	912.526	0	snp	1X	1	1.0	1	60	59.9341	1.0	1		FALSE
2687840	T	C	5.12301e-14	che1	c.713T>C	p.Leu238Pro	1	262	262	0	1	0.240458	199	63	0	0.0	6766	2142	0	0.0	100	99	35	28	3.02121	4.69922	0.0	0.0	1	4.69922	3.10851	28.0	35.0	7.18091	14.8934	0.0	955.144	0	snp	1X	1	1.0	1	60	59.9397	1.0	0.994975		FALSE
3717105	C	T	2810.61	sugI	c.16C>T	p.Gln6*	1	387	387	1	1	0.620155	147	240	0	0.0	4998	8156	0	0.0	55	92	98	142	23.2331	20.5268	0.0	0.0	1	5.32654	9.52472	128.0	112.0	44.8473	10.8246	0.0	647.167	0	snp	1X	1	1.0	1	60	60	1.0	1		FALSE
4266734	G	T	3863.82	fbpA-aftB	n.4266734G>T		1	275	275	1	1	0.730909	73	201	0	0.0	2482	6834	0	0.0	39	34	118	83	3.75395	16.2444	0.0	0.0	1	33.3569	3.27802	74.0	127.0	5.44105	3.04005	0.0	889.678	0	snp	1X	1	2.0	1	60	59.8904	1.0	1		FALSE
2696732	T	C	1.00054e-14	subI	c.983A>G	p.Asp328Gly	1	253	253	0	1	0.213439	199	54	0	0.0	6766	1836	0	0.0	105	94	27	27	4.33064	3.0103	0.0	0.0	1	8.80089	33.6619	21.0	33.0	10.8919	13.4967	0.0	1012.67	0	snp	1X	1	1.0	1	60	59.9397	1.0	1		FALSE
3717087	C	A	3.51982e-14	dacB1-sugI	n.3717087C>A		1	313	313	0	1	0.376997	195	118	0	0.0	6630	4012	0	0.0	79	116	50	68	18.2551	8.97265	0.0	0.0	1	32.454	11.1283	79.0	39.0	5.66023	3.55595	0.0	544.934	0	snp	1X	1	1.0	1	60	60	1.0	0.994872		FALSE
4178601	T	C	0	Rv3729	c.317T>C	p.Ile106Thr	1	307	307	0	1	0.348534	200	107	0	0.0	6800	3638	0	0.0	112	88	65	42	9.26414	13.7459	0.0	0.0	1	17.8047	9.26414	40.0	67.0	13.7459	24.0302	0.0	654.713	0	snp	1X	1	1.0	1	60	59.91	0.990654	0.995		FALSE
2696732	T	C	2000.17	subI	c.983A>G	p.Asp328Gly	1	281	281	1	1	0.615658	108	173	0	0.0	3672	5882.0	0	0.0	60	48	94	79	5.9056	5.83447	0.0	0.0	1.0	15.0726	32.0437	71.0	102.0	7.54152	5.02092	0.0	460.556	0	snp	1X	1	1.0	1	60	60	1.0	1		FALSE
298048	C	T	4.15625e-13	Rv0246	c.1240C>T	p.Pro414Ser	1	425	425	0	1	0.390588	259	166	0	0.0	8806	5644	0	0.0	144	115	92	74	10.0613	7.2486	0.0	0.0	1	3.06262	4.42721	84.0	82.0	5.57421	3.42112	0.0	653.527	0	snp	1X	1	1.0	1	60	59.8456	1.0	1		FALSE
2722726	C	A	0	Rv2425c	c.583G>T	p.Ala195Ser	1	329	329	0	1	0.0668693	307	22	0	0.0	10438	748	0	0.0	125	182	11	11	25.9911	3.0103	0.0	0.0	1	3.0103	3.58323	11.0	11.0	3.40511	4.60177	0.0	1997.78	0	snp	1X	1	1.0	1	60	59.9642	1.0	1		FALSE
3719463	A	C	3.07384e-14	nagA	c.869A>C	p.Glu290Ala	1	292	292	0	1	0.0924658	265	27	0	0.0	9010	918	0	0.0	129	136	15	12	3.41182	3.73412	0.0	0.0	1	3.09072	7.34505	14.0	13.0	5.02092	3.01849	0.0	1672.53	0	snp	1X	1	1.0	1	60	60	1.0	0.996226		FALSE
3282619	G	A	7.83587e-15	mas	c.97C>T	p.Arg33Cys	1	316	316	0	1	0.10443	283	33	0	0.0	9622	1122.0	0	0.0	124	159	17	16	12.4098	3.0761	0.0	0.0	1.0	4.65535	14.681	19.0	14.0	8.34028	3.93874	0.0	1754.23	0	snp	1X	1	1.0	1	60	59.9717	1.0	1		FALSE
3522824	C	T	3.20041e-14	nuoL	c.591C>T	p.Ser197Ser	1	307	307	0	1	0.0814332	282	25	0	0.0	9588	850.0	0	0.0	137	145	11	14	3.50312	3.79203	0.0	0.0	1.0	3.79203	28.914	14.0	11.0	5.18177	10.8954	0.0	1799.52	0	snp	1X	1	1.0	1	60	59.9574	1.0	1		FALSE
967959	A	C	1.34524e-13	cspB	c.62A>C	p.Glu21Ala	1	286	286	0	1	0.283217	205	81	0	0.0	6970	2754	0	0.0	95	110	40	41	5.39362	3.03711	0.0	0.0	1	6.2541	6.07155	35.0	46.0	7.5409	39.883	0.0	863.989	0	snp	1X	1	1.0	1	60	60	1.0	1		FALSE
1337402	A	C	0	Rv1194c	c.1112T>G	p.Leu371Arg	1	370	370	0	1	0.186486	301	69	0	0.0	10234	2346	0	0.0	159	142	35	34	5.0952	3.04177	0.0	0.0	1	3.04177	21.7744	35.0	34.0	3.29354	8.26945	0.0	1625.99	0	snp	1X	1	1.0	1	60	59.9934	1.0	0.996678		FALSE
1337664	G	T	4162.56	Rv1194c	c.850C>A	p.Arg284Ser	1	321	321	1	1	0.713396	92	229	0	0.0	3128	7786	0	0.0	37	55	94	135	10.6577	18.9502	0.0	0.0	1	9.92298	5.3706	101.0	128.0	15.9917	6.40913	0.0	958.465	0	snp	1X	1	1.0	1	60	59.8043	1.0	1		FALSE
1338877	C	T	0	Rv1194c-PE13	n.1338877C>T		1	387	387	0	1	0.0594315	364	23	0	0.0	12376	782	0	0.0	169	195	13	10	7.04303	3.86001	0.0	0.0	1	3.86001	9.11906	13.0	10.0	3.86001	43.1229	0.0	2386.72	0	snp	1X	1	1.0	1	60	60	1.0	0.997253		FALSE
1406066	C	G	4.33994e-15	Rv1257c	c.19G>C	p.Ala7Pro	1	330	330	0	1	0.0727273	306	24	0	0.0	10404	816	0	0.0	133	173	14	10	14.3644	4.45795	0.0	0.0	1	3.37221	3.03869	13.0	11.0	6.26751	3.0103	0.0	1981.03	0	snp	1X	1	1.0	1	60	60	1.0	0.996732		FALSE
1558625	T	C	4929.3	carB	c.1525T>C	p.Leu509Leu	1	347	347	1	1	0.731988	93	254	0	0.0	3162	8636	0	0.0	41	52	117	137	5.83555	6.42994	0.0	0.0	1	3.0103	25.4488	127.0	127.0	15.3552	4.15441	0.0	1135.01	0	snp	1X	1	1.0	1	60	60	0.996063	1		FALSE
2999073	A	G	0	dxs1	c.896T>C	p.Val299Ala	1	378	378	0	1	0.0529101	358	20	0	0.0	12172	680	0	0.0	162	196	13	7	10.0221	6.91895	0.0	0.0	1	3.0103	4.97554	10.0	10.0	3.44459	4.97554	0.0	2374.88	0	snp	1X	1	1.0	1	60	59.9497	0.95	1		FALSE
3031496	A	G	8.44493e-16	Rv2719c	c.42T>C	p.Asn14Asn	1	314	314	0	1	0.0605096	295	19	0	0.0	10030	646	0	0.0	144	151	7	12	3.37099	5.8675	0.0	0.0	1	3.12459	14.2063	10.0	9.0	4.03889	5.66759	0.0	1937.18	0	snp	1X	1	1.0	1	60	59.8576	1.0	1		FALSE
3274952	T	G	0	papA5	c.4T>G	p.Phe2Val	1	384	384	0	1	0.299479	269	115	0	0.0	9146	3910	0	0.0	148	121	59	56	8.89507	3.18024	0.0	0.0	1	3.02918	6.57022	57.0	58.0	3.48236	4.37453	0.0	1080.92	0	snp	1X	1	1.0	1	60	59.9257	1.0	1		FALSE
3640256	T	G	3100.32	whiB2-fbiA	n.3640256T>G		1	378	378	1	1	0.640212	136	242	0	0.0	4624	8228	0	0.0	75	61	155	87	6.13977	44.5016	0.0	0.0	1	85.7057	49.5692	73.0	169.0	89.1872	28.557	0.0	713.876	0	snp	1X	1	1.0	1	60	60	1.0	1		FALSE
3640408	T	G	2.57962e-14	whiB2-fbiA	n.3640408T>G		1	457	457	0	1	0.293217	323	134	0	0.0	10982	4556	0	0.0	149	174	64	70	7.21207	3.59368	0.0	0.0	1	7.15878	3.07081	59.0	75.0	5.34382	4.9532	0.0	1330.01	0	snp	1X	1	1.0	1	59.9925	59.8947	1.0	1		FALSE
360439	C	T	0	Rv0296c	c.717G>A	p.Pro239Pro	1	262	262	0	1	0.156489	221	41	0	0.0	7514	1394	0	0.0	128	93	28	13	15.0467	14.9269	0.0	0.0	1	5.60547	13.7105	17.0	24.0	18.3165	17.9551	0.0	1263.47	0	snp	1X	1	1.0	1	60	59.8914	1.0	1		FALSE
162087	C	T	0	ephF	c.317C>T	p.Ala106Val	1	232	232	0	1	0.258621	172	60	0	0.0	5848	2040.0	0	0.0	82	90	31	29	3.81829	3.15506	0.0	0.0	1.0	8.22183	4.27278	36.0	24.0	14.7363	5.48477	0.0	790.087	0	snp	1X	1	1.0	1	60	59.8372	1.0	0.994186		FALSE
237572	T	C	0	Rv0200	c.367T>C	p.Ser123Pro	1	190	190	0	1	0.131579	165	25	0	0.0	5610	850.0	0	0.0	92	73	11	14	7.76122	3.79203	0.0	0.0	1.0	3.09716	3.02346	13.0	12.0	10.0459	19.1318	0.0	980.271	0	snp	1X	1	1.0	1	60	59.9515	1.0	1		FALSE
1117516	G	C	0	arcA	c.332G>C	p.Ser111Thr	1	251	251	0	1	0.0796813	231	20	0	0.0	7854	680.0	0	0.0	131	100	10	10	12.044	3.0103	0.0	0.0	1.0	4.74748	9.86313	12.0	8.0	3.0103	4.14774	0.0	1479.03	0	snp	1X	1	1.0	1	60	59.9481	1.0	1		FALSE
1358738	C	T	0	Rv1215c	c.707G>A	p.Arg236His	1	121	121	0	1	0.132231	105	16	0	0.0	3570	544.0	0	0.0	64	41	8	8	13.9504	3.0103	0.0	0.0	1.0	5.18177	13.9504	6.0	10.0	3.0103	15.9357	0.0	616.545	0	snp	1X	1	1.0	1	60	59.8952	1.0	0.980952		FALSE
2104642	A	C	0	Rv1856c	c.182T>G	p.Leu61Arg	1	147	147	0	1	0.129252	128	19	0	0.0	4352	646.0	0	0.0	79	49	14	5	18.2785	12.2676	0.0	0.0	1.0	3.12459	16.3106	9.0	10.0	16.8392	86.137	0.0	743.599	0	snp	1X	1	1.0	1	60	59.9375	0.947368	1		FALSE
137278	A	G	0	gca-gmhA	n.137278A>G		1	374	374	0	1	0.0508021	355	19	0	0.0	12070	646	0	0.0	158	197	9	10	12.314	3.12459	0.0	0.0	1	3.12459	3.31002	10.0	9.0	4.03889	15.3969	0.0	2357.4	0	snp	1X	1	1.0	1	60	59.9155	1.0	1		FALSE
1350707	G	A	0	fadD6	c.1376G>A	p.Gly459Asp	1	308	308	0	1	0.0649351	288	20	0	0.0	9792	680	0	0.0	144	144	9	11	3.0103	3.44459	0.0	0.0	1	6.91895	61.3988	7.0	13.0	4.74748	3.49285	0.0	1871.35	0	snp	1X	1	1.0	1	60	59.9861	1.0	0.996528		FALSE
3707493	C	T	0	sdhB	c.722C>T	p.Ser241Phe	1	256	256	0	1	0.0585938	241	15	0	0.0	8194	506	0	0.0	105	136	7	8	11.6692	3.15506	0.0	0.0	1	6.62942	14.0479	10.0	5.0	20.5268	51.026	0.0	1577.74	0	snp	1X	1	1.0	1	60	59.8506	1.0	0.991701		FALSE
237012	C	A	7.83521e-14	Rv0199	c.463C>A	p.Gln155Lys	1	409	409	0	1	0.305623	284	125	0	0.0	9656	4250	0	0.0	154	130	71	54	7.41441	8.03074	0.0	0.0	1	3.16665	3.49965	61.0	64.0	3.44459	7.41441	0.0	1117.79	0	snp	1X	1	1.0	1	60	59.8521	1.0	1		FALSE
967959	A	C	0	cspB	c.62A>C	p.Glu21Ala	1	318	318	0	1	0.138365	274	44	0	0.0	9316	1496	0	0.0	135	139	21	23	3.1371	3.20771	0.0	0.0	1	3.0103	6.84604	22.0	22.0	12.6832	44.0939	0.0	1609.05	0	snp	1X	1	1.0	1	60	59.8285	1.0	1		FALSE
1337664	G	T	0	Rv1194c	c.850C>A	p.Arg284Ser	1	360	360	0	1	0.447222	199	161	0	0.0	6766	5474	0	0.0	101	98	63	98	3.10851	19.5324	0.0	0.0	1	4.64228	3.10851	75.0	86.0	3.67118	10.9651	0.0	269.406	0	snp	1X	1	1.0	1	60	59.799	1.0	1		FALSE
1338877	C	T	1.45373e-13	Rv1194c-PE13	n.1338877C>T		1	427	427	0	1	0.309133	295	132	0	0.0	10030	4488	0	0.0	126	169	64	68	16.6206	3.27351	0.0	0.0	1	12.4858	4.2543	54.0	78.0	5.37918	11.0263	0.0	1144.42	0	snp	1X	1	1.0	1	60	59.9729	1.0	1		FALSE
1444377	A	G	2.2276e-13	Rv1290c	c.671T>C	p.Ile224Thr	1	382	382	0	1	0.332461	255	127	0	0.0	8670	4318	0	0.0	115	140	65	62	8.33254	3.16418	0.0	0.0	1	3.84811	28.7699	67.0	60.0	4.39525	3.70006	0.0	893.75	0	snp	1X	1	1.0	1	60	59.9843	1.0	1		FALSE
1558625	T	C	3.84285e-13	carB	c.1525T>C	p.Leu509Leu	1	337	337	0	1	0.448071	186	151	0	0.0	6324	5134	0	0.0	76	110	68	83	16.5061	6.24594	0.0	0.0	1	11.9982	37.0534	88.0	63.0	7.1663	8.6608	0.0	237.648	0	snp	1X	1	1.0	1	60	59.9355	1.0	1		FALSE
2625538	T	C	0	Rv2345	c.1718T>C	p.Ile573Thr	1	321	321	0	1	0.352025	208	113	0	0.0	7072	3842	0	0.0	90	118	42	71	11.1951	19.1714	0.0	0.0	1	11.4848	11.1951	67.0	46.0	4.56684	16.5402	0.0	667.482	0	snp	1X	1	1.0	1	59.7965	59.9567	1.0	1		FALSE
2760287	T	C	0	mmuM	c.509T>C	p.Val170Ala	1	323	323	0	1	0.154799	273	50	0	0.0	9282	1700	0	0.0	137	136	27	23	3.01825	3.70517	0.0	0.0	1	7.35324	3.20915	30.0	20.0	3.70517	3.97275	0.0	1569.22	0	snp	1X	1	1.0	1	60	59.9744	1.0	0.996337		FALSE
3274952	T	G	851.55	papA5	c.4T>G	p.Phe2Val	1	416	416	1	1	0.533654	194	222	0	0.0	6596	7548	0	0.0	109	85	112	110	9.45756	3.04943	0.0	0.0	1	6.17948	5.87575	102.0	120.0	14.3176	4.12962	0.0	196.077	0	snp	1X	1	1.0	1	60	60	1.0	0.994845		FALSE
3640256	T	G	0	whiB2-fbiA	n.3640256T>G		1	381	381	0	1	0.472441	201	180	0	0.0	6834	6120	0	0.0	112	89	112	68	8.72527	26.3657	0.0	0.0	1	46.4397	24.8871	60.0	120.0	30.8051	63.7791	0.0	149.07	0	snp	1X	1	1.0	1	60	59.9104	1.0	1		FALSE
3640408	T	G	0	whiB2-fbiA	n.3640408T>G		1	446	446	0	1	0.311659	307	139	0	0.0	10438	4726	0	0.0	123	184	65	74	29.3297	4.27569	0.0	0.0	1	3.02592	16.0886	69.0	70.0	7.52509	25.9911	0.0	1169.08	0	snp	1X	1	1.0	1	60	60	1.0	1		FALSE
3995767	A	G	0	Rv3555c-fadA6	n.3995767A>G		1	392	392	0	1	0.160714	329	63	0	0.0	11186	2142	0	0.0	156	173	29	34	4.91776	3.872	0.0	0.0	1	7.18091	4.49535	37.0	26.0	3.04477	6.50182	0.0	1870.71	0	snp	1X	1	1.0	1	60	60	1.0	1		FALSE
3008745	G	A	1.4e-14	Rv2690c	c.465C>T	p.Ile155Ile	1	239	235.8	0	1	0.0669456	223	16	0	0.0	7508	544	0	0.0	113	110	9	7	3.09794	3.55317	0.0	0.0	1	3.0103	7.30456	8.0	8.0	16.582	14.9388	0.0	1438.32	0	snp	1X2M1D1M	1	1.0	1	60	60	1.0	1	Chromosome:3008745	FALSE
3796535	G	A	0	lytB1	c.903C>T	p.Arg301Arg	1	270	270	0	1	0.0592593	254	16	0	0.0	8636	544	0	0.0	135	119	6	10	5.19887	5.18177	0.0	0.0	1	7.89611	10.7045	11.0	5.0	16.582	7.93458	0.0	1673.57	0	snp	1X	1	1.0	1	60	60	0.4375	0.645669		FALSE
2272792	G	T	0	dosT	c.1717C>A	p.Arg573Ser	1	246	246	0	1	0.0569106	232	14	0	0.0	7888	476.0	0	0.0	132	100	6	8	12.5947	3.63072	0.0	0.0	1.0	3.63072	13.8302	8.0	6.0	8.59409	11.4341	0.0	1526.22	0	snp	1X	1	1.0	1	60	60	1.0	1		FALSE
25044	G	T	0	fhaA	c.401C>A	p.Pro134Gln	1	304	304	0	1	0.0526316	288	16	0	0.0	9792	544.0	0	0.0	152	136	8	8	4.9405	3.0103	0.0	0.0	1.0	5.18177	6.65958	10.0	6.0	5.18177	3.28173	0.0	1911.14	0	snp	1X	1	1.0	1	60	59.9271	1.0	0.996528		FALSE
908064	G	T	1.52487e-14	Rv0813c-sseC2	n.908064G>T		1	220	220	0	1	0.05	209	11	0	0.0	7106	374	0	0.0	126	83	2	9	22.2211	12.6832	0.0	0.0	1	3.20771	3.27005	6.0	5.0	3.20771	61.453	0.0	1374.02	0	snp	1X	1	1.0	1	58.4545	59.7033	1.0	0.990431		FALSE
3165315	C	T	0	mtr	c.111C>T	p.Gly37Gly	1	318	318	0	1	0.160377	267	51	0	0.0	9078	1734	0	0.0	115	152	25	26	14.1442	3.05288	0.0	0.0	1	15.3153	8.93915	34.0	17.0	5.09662	3.99438	0.0	1518.12	0	snp	1X	1	1.0	1	60	60	1.0	1		FALSE
849333	A	G	0	PPE12	c.708T>C	p.Gly236Gly	1	410	410	0	1	0.353659	265	145	0	0.0	9010	4930	0	0.0	122	143	86	59	6.62396	13.9276	0.0	0.0	1	17.4019	10.885	57.0	88.0	19.3188	4.0018	0.0	851.026	0	snp	1X	1	1.0	1	60	59.9321	1.0	1		FALSE
2613780	T	C	0	moeW	c.284A>G	p.Gln95Arg	1	586	586	0	1	0.131399	509	77	0	0.0	17306	2618	0	0.0	244	265	39	38	4.89167	3.0385	0.0	0.0	1	6.42261	3.11695	33.0	44.0	26.7273	3.01457	0.0	3045.87	0	snp	1X	1	1.0	1	60	59.9784	1.0	1		FALSE
758400	G	T	0	atsD	c.2264G>T	p.Arg755Leu	1	283	283	0	1	0.0530035	268	15	0	0.0	9112	510	0	0.0	130	138	6	9	3.52886	4.31318	0.0	0.0	1	3.15506	12.3768	7.0	8.0	3.15506	3.04271	0.0	1775.73	0	snp	1X	1	1.0	1	60	59.8955	1.0	1		FALSE
3286498	G	A	0	mmpL7	c.1429G>A	p.Val477Ile	1	272	272	0	1	0.0514706	258	14	0	0.0	8772	476	0	0.0	151	107	6	8	19.3048	3.63072	0.0	0.0	1	3.0103	5.16494	7.0	7.0	3.0103	12.7398	0.0	1707.7	0	snp	1X	1	1.0	1	60	59.8062	1.0	1		FALSE
264081	C	T	1.10175e-13	Rv0221	c.15C>T	p.Ser5Ser	1	484	484	0	1	0.109504	431	53	0	0.0	14654	1802	0	0.0	232	199	30	23	8.49692	5.01789	0.0	0.0	1	3.37904	16.1147	25.0	28.0	14.851	106.037	0.0	2634.16	0	snp	1X	1	1.0	1	60	59.9443	1.0	1		FALSE
791316	A	G	0	Rv0691c	c.351T>C	p.Thr117Thr	1	453	453	0	1	0.101545	407	46	0	0.0	13838	1564	0	0.0	171	236	26	20	25.552	4.70971	0.0	0.0	1	3.76559	12.8753	25.0	21.0	6.03148	6.34487	0.0	2532.25	0	snp	1X	1	1.0	1	60	59.8771	1.0	1		FALSE
2932654	G	A	2.09744e-14	tesB2	c.489C>T	p.Gly163Gly	1	258	258	0	1	0.217054	202	56	0	0.0	6868	1904	0	0.0	133	69	37	19	47.0417	15.5738	0.0	0.0	1	3.63072	11.4382	30.0	26.0	6.88793	8.21323	0.0	1016.98	0	snp	1X	1	1.0	1	59.8929	60	1.0	1		FALSE
1454523	T	G	0	rho	c.1320T>G	p.Asp440Glu	1	304	304	0	1	0.0526316	287	16	0	0.0	9758	544	0	0.0	134	153	8	8	5.74166	3.0103	0.0	0.0	1	3.55317	12.2788	7.0	9.0	7.89611	12.2788	0.0	1900.85	0	snp	1X	1	2.0	1	60	60	1.0	1		FALSE
3447520	G	T	0	virS	c.907C>A	p.Gln303Lys	1	287	287	0	1	0.390244	175	112	0	0.0	5950	3808	0	0.0	98	77	47	65	8.48241	9.29206	0.0	0.0	1	6.81038	12.056	63.0	49.0	7.97367	3.02271	0.0	443.094	0	snp	1X	1	1.0	1	60	59.76	1.0	1		FALSE
3449952	G	A	0	Rv3083	c.1449G>A	p.Leu483Leu	1	257	257	0	1	0.48249	132	124	0	0.0	4488	4216	0	0.0	65	67	70	54	3.0761	7.49334	0.0	0.0	1	3.64073	7.22164	59.0	65.0	3.64073	3.60252	0.0	56.4736	0	snp	1X	1	2.0	1	59.8871	60	1.0	1		FALSE
393341	T	C	0	cyp135A1	c.705A>G	p.Arg235Arg	1	262	262	0	1	0.137405	226	36	0	0.0	7684	1224.0	0	0.0	148	78	17	19	50.0909	3.25157	0.0	0.0	1.0	6.8707	3.16403	22.0	14.0	5.18177	3.62523	0.0	1325.82	0	snp	1X	1	1.0	1	60	60	1.0	1		FALSE
2326203	C	T	1.67554e-14	blaC	c.607G>A	p.Ala203Thr	1	217	217	0	1	0.198157	173	43	0	0.0	5882	1459.0	0	0.0	66	107	23	20	24.11	3.46479	0.0	0.0	1.0	3.0608	8.54567	22.0	21.0	14.3727	33.1473	0.0	903.804	0	snp	1X	1	2.0	1	60	60	1.0	1		FALSE
393341	T	C	6299.42	cyp135A1	c.705A>G	p.Arg235Arg	1	235	235	1	1	0.940426	14	221	0	0.0	476	7514	0	0.0	6	8	120	101	3.63072	6.55737	0.0	0.0	1	9.15134	3.0103	123.0	98.0	11.2737	5.49198	0.0	1450.5	0	snp	1X	1	1.0	1	60	60	0.995475	1		FALSE
2273911	T	A	0	dosT	c.598A>T	p.Asn200Tyr	1	243	243	0	1	0.0617284	228	15	0	0.0	7752	510	0	0.0	124	104	8	7	6.8199	3.15506	0.0	0.0	1	4.31318	23.1631	9.0	6.0	4.31318	3.35316	0.0	1491.25	0	snp	1X	1	1.0	1	60	60	1.0	1		FALSE
2274331	G	A	2.51634e-14	dosT	c.178C>T	p.Leu60Phe	1	280	280	0	1	0.05	266	14	0	0.0	9044	476	0	0.0	158	108	5	9	23.4189	5.49198	0.0	0.0	1	5.49198	6.27567	5.0	9.0	3.63072	25.0842	0.0	1761.28	0	snp	1X	1	1.0	1	60	59.9549	1.0	0.996241		FALSE
3499360	A	G	2.5736e-14	devR	c.556T>C	p.Ser186Pro	1	329	329	0	1	0.0699088	306	23	0	0.0	10404	782	0	0.0	138	168	14	9	9.39698	5.3706	0.0	0.0	1	3.10471	12.2071	11.0	12.0	5.3706	22.1987	0.0	1982.35	0	snp	1X	1	1.0	1	60	59.8889	1.0	0.973856		FALSE
236708	G	A	2.12876e-13	Rv0199	c.159G>A	p.Ser53Ser	1	228	228	0	1	0.320175	155	73	0	0.0	5270	2482	0	0.0	80	75	36	37	3.36054	3.04005	0.0	0.0	1	5.41974	4.14507	32.0	41.0	13.7487	3.69677	0.0	578.981	0	snp	1X	1	1.0	1	60	60	1.0	1		FALSE
298048	C	T	0	Rv0246	c.1240C>T	p.Pro414Ser	1	277	277	0	1	0.241877	210	67	0	0.0	7140	2278	0	0.0	107	103	34	33	3.17575	3.04271	0.0	0.0	1	3.30199	3.17575	35.0	32.0	3.82055	4.04433	0.0	1005.48	0	snp	1X	1	1.0	1	60	60	1.0	1		FALSE
1226305	C	T	0	fum	c.1261G>A	p.Ala421Thr	1	257	257	0	1	0.0505837	244	13	0	0.0	8296	442	0	0.0	110	134	8	5	8.1364	4.51363	0.0	0.0	1	11.1951	14.544	3.0	10.0	4.51363	35.0484	0.0	1613.96	0	snp	1X	1	1.0	1	60	60	1.0	1		FALSE
3114120	A	C	1.06081e-14	Rv2807	c.463A>C	p.Ser155Arg	1	245	245	0	1	0.355102	158	87	0	0.0	5372	2958	0	0.0	87	71	55	32	6.52863	16.2139	0.0	0.0	1	5.03202	3.88988	39.0	48.0	3.03526	9.66215	0.0	500.181	0	snp	1X	1	1.0	1	60	60	1.0	0.993671		FALSE
4210653	C	T	0	tcrY	c.357G>A	p.Leu119Leu	1	259	259	0	1	0.339768	171	88	0	0.0	5814	2992	0	0.0	93	78	42	46	5.8675	3.40511	0.0	0.0	1	3.40511	3.023	42.0	46.0	17.2236	38.6809	0.0	578.129	0	snp	1X	1	1.0	1	60	60	1.0	1		FALSE
1073310	T	C	1.62735e-14	Rv0959-vapB9	n.1073310T>C		1	212	212	0	1	0.146226	181	31	0	0.0	6154	1054.0	0	0.0	100	81	19	12	7.34125	6.44263	0.0	0.0	1.0	11.486	4.46195	21.0	10.0	8.68415	7.34125	0.0	1055.56	0	snp	1X	1	1.0	1	60	59.9448	1.0	1		FALSE
2789631	C	A	0	plsC	c.1392G>T	p.Pro464Pro	1	216	216	0	1	0.458333	117	99	0	0.0	3978	3366.0	0	0.0	62	55	48	51	3.91972	3.20771	0.0	0.0	1.0	3.03223	3.17734	49.0	50.0	3.55865	12.8283	0.0	124.21	0	snp	1X	1	1.0	1	60	60	1.0	1		FALSE
1079007	A	C	0	ctpV	c.265A>C	p.Thr89Pro	1	206	206	0	1	0.145631	176	30	0	0.0	5984	1020	0	0.0	95	81	18	12	5.42853	5.61607	0.0	0.0	1	5.61607	7.94546	18.0	12.0	5.61607	20.8262	0.0	1021.63	0	snp	1X	1	1.0	1	60	59.8636	1.0	1		FALSE
3004016	G	A	0	Rv2686c	c.23C>T	p.Ala8Val	1	224	224	0	1	0.0669643	209	15	0	0.0	7106	510	0	0.0	95	114	6	9	6.76103	4.31318	0.0	0.0	1	3.15506	3.5194	8.0	7.0	4.31318	15.7378	0.0	1359.18	0	snp	1X	1	1.0	1	60	59.8995	1.0	1		FALSE
3621945	C	T	5.64139e-14	Rv3242c	c.267G>A	p.Leu89Leu	1	216	216	0	1	0.0787037	198	17	0	0.0	6732	578	0	0.0	99	99	10	7	3.0103	4.1599	0.0	0.0	1	13.3567	12.8806	13.0	4.0	4.1599	5.81786	0.0	1271.2	0	snp	1X	1	2.0	1	60	59.9899	1.0	0.994949		FALSE
4345863	C	T	0	eccB1	c.825C>T	p.Gly275Gly	1	251	251	0	1	0.0677291	234	17	0	0.0	7956	578	0	0.0	95	139	6	11	20.976	6.20364	0.0	0.0	1	3.13803	3.34437	9.0	8.0	4.1599	15.0369	0.0	1518.57	0	snp	1X	1	1.0	1	60	60	1.0	1		FALSE
3449952	G	A	5756.5	Rv3083	c.1449G>A	p.Leu483Leu	1	241	241	1	1	0.892116	26	215	0	0.0	884	7310	0	0.0	15	11	99	116	4.34659	5.92916	0.0	0.0	1	4.71718	3.34437	114.0	101.0	12.7163	4.34659	0.0	1325.48	0	snp	1X	1	1.0	1	60	60	1.0	1		FALSE
3498758	G	T	5708.12	devS	c.508C>A	p.Leu170Met	1	236	236	1	1	0.898305	24	212	0	0.0	816	7208	0	0.0	15	9	116	96	6.26751	7.10742	0.0	0.0	1	8.91015	4.45795	118.0	94.0	26.6097	3.37221	0.0	1314.34	0	snp	1X	1	1.0	1	60	60	1.0	1		FALSE
775917	A	G	0	mmpL5	c.2564T>C	p.Val855Ala	1	306	306	0	1	0.111111	271	34	0	0.0	9214	1156	0	0.0	127	144	15	19	5.326	4.03217	0.0	0.0	1	3.26577	5.90293	16.0	18.0	3.0103	4.36447	0.0	1665.03	0	snp	1X	1	2.0	1	60	60	1.0	1		FALSE
16996	T	C	6.2686e-15	pknB	c.475A>G	p.Ile159Val	1	284	284	0	1	0.0739437	263	21	0	0.0	8942	714	0	0.0	162	101	11	10	33.7329	3.1137	0.0	0.0	1	3.1137	14.3135	11.0	10.0	3.94093	3.41487	0.0	1691.25	0	snp	1X	1	1.0	1	60	60	1.0	0.996198		FALSE
73850	C	T	1.60322e-14	icd2	c.662G>A	p.Gly221Asp	1	265	265	0	1	0.116981	233	31	0	0.0	7922	1054	0	0.0	108	125	16	15	5.70367	3.08035	0.0	0.0	1	6.44263	4.13797	12.0	19.0	3.64073	3.24329	0.0	1419.81	0	snp	1X	1	2.0	1	60	60	1.0	1		FALSE
1718880	C	G	1.49176e-14	Rv1524	c.155C>G	p.Ala52Gly	1	277	277	0	1	0.0505415	263	14	0	0.0	8942	476	0	0.0	122	141	8	6	5.99091	3.63072	0.0	0.0	1	3.0103	3.08461	7.0	7.0	3.0103	3.01856	0.0	1748.55	0	snp	1X	1	1.0	1	60	59.8479	1.0	1		FALSE
2032214	T	C	5979.02	Rv1794-eccD5	n.2032214_2032215delTTinsCC		1	228	231.5	1	1	0.938596	14	214	0	7.0	468	7244	0	238.0	9	5	89	125	5.49198	16.1609	0.0	0.0	1	3.37559	8.59409	104.0	110.0	96.5257	5.49198	0.0	1376.72	0	complex	2X	1	1.0	2	60	60	1.0	1		FALSE
2032215	T	C	5979.02	Rv1794-eccD5	n.2032214_2032215delTTinsCC		1	228	231.5	1	1	0.938596	14	214	0	7.0	468	7244	0	238.0	9	5	89	125	5.49198	16.1609	0.0	0.0	1	3.37559	8.59409	104.0	110.0	96.5257	5.49198	0.0	1376.72	0	complex	2X	1	1.0	2	60	60	1.0	1		FALSE
2318261	C	T	4730.18	cobN	c.2493G>A	p.Leu831Leu	1	181	181	1	1	0.928177	13	168	0	0.0	442	5712	0	0.0	6	7	83	85	3.17734	3.062	0.0	0.0	1	10.4553	16.5402	96.0	72.0	5.54368	4.51363	0.0	1089.16	0	snp	1X	1	1.0	1	60	60	1.0	1		FALSE
3532172	T	C	8.64283e-14	Rv3163c	c.742A>G	p.Thr248Ala	1	236	236	0	1	0.190678	191	45	0	0.0	6494	1530	0	0.0	99	92	25	20	3.56738	4.21667	0.0	0.0	1	5.37479	11.2983	19.0	26.0	4.21667	3.56738	0.0	1024.88	0	snp	1X	1	1.0	1	60	59.7277	1.0	1		FALSE
4214083	C	T	4.15871e-14	Rv3768	c.14C>T	p.Pro5Leu	1	284	284	0	1	0.0633803	266	18	0	0.0	9044	612	0	0.0	151	115	10	8	13.5901	3.49285	0.0	0.0	1	10.7311	28.6108	5.0	13.0	4.9405	10.3574	0.0	1735.05	0	snp	1X	1	1.0	1	60	60	1.0	0.996241		FALSE
24294	C	T	0	fhaA	c.1151G>A	p.Arg384Gln	1	321	321	0	1	0.0965732	290	31	0	0.0	9860	1054.0	0	0.0	130	160	16	15	9.74935	3.08035	0.0	0.0	1.0	28.2974	3.13011	25.0	6.0	8.68415	6.00543	0.0	1826.03	0	snp	1X	1	1.0	1	60	59.9931	1.0	0.996552		FALSE
295621	G	T	6.50921e-14	fadE5	c.13C>A	p.Arg5Arg	1	312	312	0	1	0.36859	197	115	0	0.0	6698	3910.0	0	0.0	62	135	40	75	61.7503	26.1412	0.0	0.0	1.0	6.20142	9.89949	64.0	51.0	8.4673	21.5395	0.0	564.48	0	snp	1X	1	1.0	1	60	60	0.991304	1		FALSE
853660	A	C	0	phoR	c.1265A>C	p.Asp422Ala	1	274	274	0	1	0.452555	150	124	0	0.0	5100	4216.0	0	0.0	103	47	75	49	48.4085	14.8483	0.0	0.0	1.0	11.486	11.3488	51.0	73.0	4.13106	3.53145	0.0	175.267	0	snp	1X	1	1.0	1	59.8468	60	1.0	1		FALSE
1856578	T	C	8.14122e-16	PE17	c.815T>C	p.Leu272Ser	1	265	265	0	1	0.0528302	251	14	0	0.0	8534	476.0	0	0.0	108	143	6	8	13.6081	3.63072	0.0	0.0	1.0	3.0103	11.3242	7.0	7.0	5.49198	17.5531	0.0	1658.08	0	snp	1X	1	1.0	1	59.0714	60	0.928571	0.996016		FALSE
2147804	A	C	5.58107e-14	cinA	c.143A>C	p.Asp48Ala	1	304	304	0	1	0.0723684	282	22	0	0.0	9588	748.0	0	0.0	126	156	8	14	9.94053	6.56362	0.0	0.0	1.0	12.8806	17.918	16.0	6.0	3.40511	4.98157	0.0	1825.13	0	snp	1X	1	1.0	1	60	59.9149	1.0	1		FALSE
2455853	G	A	0	trpD	c.891C>T	p.Asn297Asn	1	227	227	0	1	0.061674	213	14	0	0.0	7242	476.0	0	0.0	136	77	9	5	38.4981	5.49198	0.0	0.0	1.0	8.59409	66.6355	4.0	10.0	5.49198	57.3379	0.0	1364.09	0	snp	1X	1	1.0	1	60	60	1.0	1		FALSE
3088156	T	C	1668.3	Rv2781c	c.829A>G	p.Asn277Asp	1	292	292	1	1	0.592466	119	173	0	0.0	4046	5882.0	0	0.0	36	83	70	103	43.3194	16.6793	0.0	0.0	1.0	5.83447	3.02855	79.0	94.0	9.65024	3.90444	0.0	384.141	0	snp	1X	1	1.0	1	60	60	1.0	1		FALSE
4175107	T	C	4.94241e-15	Rv3728	c.235T>C	p.Ser79Pro	1	271	271	0	1	0.0811808	249	22	0	0.0	8466	748.0	0	0.0	127	122	7	15	3.22832	9.32731	0.0	0.0	1.0	9.32731	4.48411	7.0	15.0	3.40511	3.71668	0.0	1597.68	0	snp	1X	1	1.0	1	60	59.992	1.0	1		FALSE
295621	G	T	0	fadE5	c.13C>A	p.Arg5Arg	1	375	375	0	1	0.0533333	355	20	0	0.0	12070	680.0	0	0.0	129	226	6	14	60.5635	9.95901	0.0	0.0	1.0	9.95901	6.2461	14.0	6.0	3.0103	14.3203	0.0	2341.58	0	snp	1X	1	1.0	1	60	59.9465	1.0	0.997183		FALSE
1105832	C	G	0	Rv0988	c.717C>G	p.Ser239Arg	1	347	347	0	1	0.138329	299	48	0	0.0	10166	1632.0	0	0.0	154	145	24	24	3.59856	3.0103	0.0	0.0	1.0	5.9056	9.98951	28.0	20.0	29.068	43.8616	0.0	1760.8	0	snp	1X	1	1.0	1	60	60	1.0	1		FALSE
1550356	C	G	0	Rv1376	c.1209C>G	p.Leu403Leu	1	352	352	0	1	0.105114	315	37	0	0.0	10710	1258.0	0	0.0	156	159	19	18	3.07234	3.06899	0.0	0.0	1.0	7.76406	10.5174	14.0	23.0	4.47751	13.4954	0.0	1952.21	0	snp	1X	1	1.0	1	60	60	1.0	1		FALSE
1574564	A	G	6.0294e-16	vapB10	c.204T>C	p.Arg68Arg	1	305	305	0	1	0.095082	275	29	0	0.0	9350	986.0	0	0.0	138	137	9	20	3.0182	12.0706	0.0	0.0	1.0	3.08518	9.65106	14.0	15.0	4.88226	4.78696	0.0	1729.95	0	snp	1X	1	2.0	1	60	60	1.0	1		FALSE
1647448	A	G	1.05594e-13	Rv1461	c.460A>G	p.Ile154Val	1	367	367	0	1	0.13624	317	50	0	0.0	10778	1700.0	0	0.0	157	160	27	23	3.07195	3.70517	0.0	0.0	1.0	17.0814	3.01715	16.0	34.0	3.0103	4.98997	0.0	1880.83	0	snp	1X	1	1.0	1	60	60	1.0	1		FALSE
2147804	A	C	3.54393e-14	cinA	c.143A>C	p.Asp48Ala	1	318	318	0	1	0.116352	281	37	0	0.0	9554	1258.0	0	0.0	136	145	20	17	3.63624	3.5385	0.0	0.0	1.0	16.2152	10.4366	26.0	11.0	3.5385	3.63624	0.0	1716.87	0	snp	1X	1	1.0	1	59.6757	59.8719	0.972973	1		FALSE
2370851	G	A	0	pup-dop	n.2370851G>A		1	328	328	0	1	0.0518293	310	17	0	0.0	10540	578.0	0	0.0	104	206	9	8	75.8877	3.13803	0.0	0.0	1.0	9.26925	4.80352	5.0	12.0	3.13803	10.1832	0.0	2041.83	0	snp	1X	1	2.0	1	60	60	1.0	0.996774		FALSE
2455853	G	A	0	trpD	c.891C>T	p.Asn297Asn	1	276	276	0	1	0.105072	247	29	0	0.0	8398	986.0	0	0.0	137	110	23	6	9.41922	24.6501	0.0	0.0	1.0	30.0414	79.047	5.0	24.0	6.67934	4.49604	0.0	1525.08	0	snp	1X	1	1.0	1	60	60	1.0	1		FALSE
2501803	T	C	2.001e-14	Rv2228c	c.936A>G	p.Ser312Ser	1	338	338	0	1	0.106509	301	36	0	0.0	10234	1224.0	0	0.0	134	167	16	20	10.8666	3.9754	0.0	0.0	1.0	3.0103	4.63349	18.0	18.0	3.9754	9.07744	0.0	1860.26	0	snp	1X	1	2.0	1	60	60	1.0	0.996678		FALSE
2734424	G	A	0	Rv2437	c.49G>A	p.Val17Ile	1	314	314	0	1	0.10828	280	34	0	0.0	9520	1156.0	0	0.0	141	139	16	18	3.04132	3.26577	0.0	0.0	1.0	7.09778	43.2136	13.0	21.0	7.09778	6.76385	0.0	1721.3	0	snp	1X	1	1.0	1	60	60	1.0	1		FALSE
3088156	T	C	7134.16	Rv2781c	c.829A>G	p.Asn277Asp	1	263	263	1	1	0.946768	14	249	0	0.0	476	8466.0	0	0.0	6	8	96	153	3.63072	31.3441	0.0	0.0	1.0	4.97247	3.63072	117.0	132.0	10.3445	3.63072	0.0	1642.7	0	snp	1X	1	1.0	1	60	60	1.0	1		FALSE
3432826	A	C	0	pgmA	c.797T>G	p.Phe266Cys	1	244	244	0	1	0.0819672	223	20	0	0.0	7582	680.0	0	0.0	72	151	9	11	63.7823	3.44459	0.0	0.0	1.0	4.74748	8.16146	8.0	12.0	13.8677	52.0973	0.0	1402.37	0	snp	1X	1	2.0	1	60	59.9955	1.0	1		FALSE
3527258	A	G	1.20662e-13	nuoN	c.1469A>G	p.His490Arg	1	331	331	0	1	0.0996979	298	33	0	0.0	10132	1122.0	0	0.0	120	178	14	19	27.5232	4.65535	0.0	0.0	1.0	3.60252	40.7852	18.0	15.0	10.9724	19.7991	0.0	1847.11	0	snp	1X	1	1.0	1	60	59.8859	1.0	1		FALSE
4205166	C	A	1.85633e-14	proX	c.208G>T	p.Asp70Tyr	1	360	360	0	1	0.0583333	339	21	0	0.0	11526	714.0	0	0.0	163	176	7	14	4.09283	8.07707	0.0	0.0	1.0	20.4855	39.0414	4.0	17.0	3.94093	84.8024	0.0	2213.45	0	snp	1X	1	1.0	1	60	60	1.0	1		FALSE
4360931	G	A	0	espB	c.995C>T	p.Pro332Leu	1	254	254	0	1	0.0708661	236	18	0	0.0	8024	612.0	0	0.0	109	127	10	8	5.99147	3.49285	0.0	0.0	1.0	4.9405	3.34154	7.0	11.0	3.0103	3.15752	0.0	1531.4	0	snp	1X	1	1.0	1	60	59.9492	1.0	1		FALSE
1972018	A	C	0	idi-pknF	n.1972018A>C		1	293	293	0	1	0.146758	250	43	0	0.0	8500	1462	0	0.0	142	108	29	14	13.0512	14.3727	0.0	0.0	1	4.27278	5.82453	24.0	19.0	4.27278	3.87889	0.0	1455.42	0	snp	1X	1	1.0	1	60	59.952	1.0	0.996		FALSE
436293	G	A	2.04319e-14	purA	c.477C>T	p.His159His	1	295	295	0	1	0.0542373	279	16	0	0.0	9486	544	0	0.0	147	132	10	6	4.76149	5.18177	0.0	0.0	1	22.5536	13.6653	2.0	14.0	5.18177	5.2596	0.0	1850.48	0	snp	1X	1	1.0	1	60	59.957	1.0	1		FALSE
4296996	C	G	0	pks2	c.2610G>C	p.Val870Val	1	328	328	0	1	0.070122	305	23	0	0.0	10370	782	0	0.0	135	170	9	14	11.7318	5.3706	0.0	0.0	1	5.3706	9.85222	9.0	14.0	14.4341	3.58699	0.0	1982.31	0	snp	1X	1	1.0	1	60	59.9443	1.0	0.996721		FALSE
214309	A	G	2.27222e-14	Rv0183	c.222A>G	p.Lys74Lys	1	173	173	0	1	0.0578035	163	10	0	0.0	5542	340.0	0	0.0	52	111	6	4	49.3839	3.87889	0.0	0.0	1.0	3.0103	6.00773	5.0	5.0	3.0103	3.66307	0.0	1062.05	0	snp	1X	1	1.0	1	60	59.9693	1.0	1		FALSE
372953	C	T	1672.64	PPE6	c.2759G>A	p.Gly920Glu	1	237	237	1	1	0.616034	91	146	0	0.0	3094	4964.0	0	0.0	37	54	63	83	9.90651	8.95954	0.0	0.0	1.0	3.06979	4.17955	72.0	74.0	14.6708	5.89764	0.0	385.139	0	snp	1X	1	1.0	1	60	60	1.0	1		FALSE
2251423	A	G	3149.5	Rv2005c	c.461T>C	p.Ile154Thr	1	241	241	1	1	0.713693	69	172	0	0.0	2346	5844.0	0	0.0	25	44	74	98	14.3712	10.2822	0.0	0.0	1.0	3.2123	3.79707	84.0	88.0	3.2123	6.81824	0.0	725.2	0	snp	1X	1	1.0	1	60	60	1.0	1		FALSE
1925092	C	A	2.36267e-14	pyrG	c.1264C>A	p.Pro422Thr	1	333	333	0	1	0.0540541	315	18	0	0.0	10710	612	0	0.0	175	140	7	11	11.4549	4.9405	0.0	0.0	1	4.9405	8.80779	11.0	7.0	3.49285	3.01719	0.0	2085.23	0	snp	1X	1	1.0	1	60	59.9397	1.0	1		FALSE
2232437	G	T	0	erm(37)-Rv1989c	n.2232437G>T		1	227	227	0	1	0.0881057	207	20	0	0.0	7038	680	0	0.0	108	99	9	11	3.86001	3.44459	0.0	0.0	1	6.91895	30.2953	13.0	7.0	4.74748	6.04197	0.0	1307.83	0	snp	1X	1	1.0	1	60	60	1.0	1		FALSE
2685806	C	T	0	sirA	c.1128C>T	p.Ala376Ala	1	242	242	0	1	0.0619835	227	15	0	0.0	7718	510	0	0.0	114	113	8	7	3.01987	3.15506	0.0	0.0	1	3.15506	8.07069	7.0	8.0	20.5268	12.2032	0.0	1490.1	0	snp	1X	1	1.0	1	60	59.9119	1.0	1		FALSE
4205940	G	A	0	fadE36	c.978C>T	p.Thr326Thr	1	341	341	0	1	0.228739	263	78	0	0.0	8942	2652	0	0.0	122	141	30	48	5.99091	12.0303	0.0	0.0	1	16.4846	10.9448	28.0	50.0	16.4846	10.9448	0.0	1305.1	0	snp	1X	1	1.0	1	60	59.8935	1.0	1		FALSE
894865	C	T	0	Rv0801	c.235C>T	p.Arg79Cys	1	226	226	0	1	0.150442	192	34	0	0.0	6528	1156	0	0.0	93	99	17	17	3.41745	3.0103	0.0	0.0	1	3.26577	3.05554	16.0	18.0	12.2071	11.8771	0.0	1110.33	0	snp	1X	1	1.0	1	60	60	1.0	1		FALSE
1815428	C	T	0	Rv1615	c.176C>T	p.Pro59Leu	1	282	282	0	1	0.397163	170	112	0	0.0	5780	3808	0	0.0	78	92	63	49	5.51388	6.81038	0.0	0.0	1	7.97367	25.5425	48.0	64.0	4.94911	11.6451	0.0	402.581	0	snp	1X	1	1.0	1	60	59.9529	1.0	1		FALSE
2032214	T	C	0	Rv1794-eccD5	n.2032214_2032215delTTinsCC		1	238	239.5	0	1	0.47479	125	113	0	3.0	4122	3822	0	102.0	62	63	45	68	3.02767	13.1759	0.0	0.0	1	3.95191	5.11229	53.0	60.0	38.5417	24.2907	0.0	67.4686	0	complex	2X	1	1.0	2	59.9469	60	1.0	1		FALSE
2032215	T	C	0	Rv1794-eccD5	n.2032214_2032215delTTinsCC		1	238	239.5	0	1	0.47479	125	113	0	3.0	4122	3822	0	102.0	62	63	45	68	3.02767	13.1759	0.0	0.0	1	3.95191	5.11229	53.0	60.0	38.5417	24.2907	0.0	67.4686	0	complex	2X	1	1.0	2	59.9469	60	1.0	1		FALSE
2318261	C	T	0	cobN	c.2493G>A	p.Leu831Leu	1	237	237	0	1	0.455696	129	108	0	0.0	4386	3672	0	0.0	61	68	66	42	3.83512	14.5915	0.0	0.0	1	3.0103	3.83512	54.0	54.0	4.2971	3.43113	0.0	150.105	0	snp	1X	1	1.0	1	60	59.8605	1.0	0.992248		FALSE
3564934	G	A	893.149	Rv3195	c.571G>A	p.Gly191Ser	1	267	267	1	1	0.554307	119	148	0	0.0	4046	5032	0	0.0	69	50	80	68	9.59771	5.12308	0.0	0.0	1	22.0254	22.882	92.0	56.0	6.76636	8.28388	0.0	205.655	0	snp	1X	1	1.0	1	60	59.6134	0.993243	1		FALSE
4396301	A	G	0	Rv3909	c.2110A>G	p.Ile704Val	1	252	252	0	1	0.22619	195	57	0	0.0	6630	1938	0	0.0	77	118	32	25	21.7295	4.877	0.0	0.0	1	4.877	3.02144	25.0	32.0	3.0484	12.3755	0.0	964.489	0	snp	1X	1	1.0	1	60	59.8154	1.0	1		FALSE
376255	C	T	1.68757e-13	Rv0306	c.342C>T	p.Ser114Ser	1	254	254	0	1	0.326772	171	83	0	0.0	5814	2822	0	0.0	71	100	42	41	13.6899	3.03646	0.0	0.0	1	3.03646	10.947	42.0	41.0	3.24576	3.12459	0.0	614.521	0	snp	1X	1	1.0	1	60	60	1.0	1		FALSE
410021	C	A	2800	iniB	c.660C>A	p.Val220Val	1	106	36.6875	0	1	0.122642	0	13	10.25	4.75,5.75,10.25	0	68,3162,374	346.5	159.5,193.5,346.5	0	0	8	5	0	3.0103,5.83555,4.78696	0,0,0	0,0,0	1,1,1	7.35324,4.15441,26.8965	0	0,50,11	2,43,0	3.0103,6.95631,4.78696	0	0,0,0	579.311	0	snp	1M12D2M1X,1M12D3M,3M1X12M	3	3,3,3	1	120	0	1,1,1	0	Chromosome:410006	FALSE
859111	T	G	3.0256e-14	cyp123	c.962A>C	p.Asp321Ala	1	292	292	0	1	0.215753	229	63	0	0.0	7786	2142	0	0.0	98	131	34	29	13.3366	3.872	0.0	0.0	1	15.4532	48.1561	41.0	22.0	3.872	3.01978	0.0	1157.68	0	snp	1X	1	1.0	1	60	60	1.0	1		FALSE
3490234	C	A	2.71822e-14	moaR1	c.729C>A	p.His243Gln	1	394	394	0	1	0.0837563	361	33	0	0.0	12274	1122	0	0.0	193	168	16	17	6.76977	3.0761	0.0	0.0	1	6.23461	8.79087	13.0	20.0	3.60252	4.02686	0.0	2305.2	0	snp	1X	1	1.0	1	60	60	1.0	1		FALSE
3914121	C	A	0	lprN	c.414G>T	p.Glu138Asp	1	297	297	0	1	0.104377	266	31	0	0.0	9044	1054	0	0.0	139	127	18	13	4.18583	4.76149	0.0	0.0	1	11.486	23.4189	10.0	21.0	14.8483	11.3697	0.0	1650.16	0	snp	1X	1	1.0	1	60	59.8797	1.0	0.996241		FALSE
3099692	C	T	6.50945e-15	ltp1	c.478G>A	p.Ala160Thr	1	267	267	0	1	0.153558	226	41	0	0.0	7684	1390.0	0	0.0	126	100	20	21	9.5055	3.06326	0.0	0.0	1.0	5.60547	18.3836	24.0	17.0	4.33437	47.439	0.0	1286.74	0	snp	1X	1	1.0	1	60	59.8894	1.0	1		FALSE
2075178	T	C	0	Rv1830	c.338T>C	p.Val113Ala	1	240	240	0	1	0.1	216	24	0	0.0	7344	816	0	0.0	98	118	10	14	7.03155	4.45795	0.0	0.0	1	8.80089	8.80089	16.0	8.0	4.45795	22.4731	0.0	1344.31	0	snp	1X	1	1.0	1	60	59.9907	1.0	1		FALSE
3161822	C	A	0	mqo	c.240G>T	p.Ala80Ala	1	215	215	0	1	0.125581	188	27	0	0.0	6392	918	0	0.0	96	92	17	10	3.19511	6.95112	0.0	0.0	1	3.73412	27.4509	12.0	15.0	6.95112	4.16534	0.0	1127.11	0	snp	1X	1	1.0	1	60	60	1.0	1		FALSE
4377517	C	G	0	eccC2	c.2936G>C	p.Gly979Ala	1	309	309	0	1	0.132686	268	41	0	0.0	9112	1394	0	0.0	148	120	23	18	9.36267	4.33437	0.0	0.0	1	9.41879	18.6968	15.0	26.0	11.961	36.1982	0.0	1587.15	0	snp	1X	1	1.0	1	60	60	1.0	0.996269		FALSE
1150252	T	C	5.15918e-14	kdpD	c.1435A>G	p.Thr479Ala	1	230	230	0	1	0.295652	162	68	0	0.0	5508	2312	0	0.0	99	63	34	34	20.3821	3.0103	0.0	0.0	1	11.1853	24.4569	42.0	26.0	7.60871	4.35072	0.0	654.455	0	snp	1X	1	1.0	1	59.7059	59.8765	1.0	1		FALSE
648134	C	T	792.153	Rv0556	c.176C>T	p.Ala59Val	1	318	318	1	1	0.540881	146	172	0	0.0	4964	5848	0	0.0	77	69	81	91	3.96218	4.27278	0.0	0.0	1	9.12072	10.2089	97.0	75.0	8.06024	5.15203	0.0	182.4	0	snp	1X	1	1.0	1	60	60	1.0	1		FALSE
2372652	C	T	0	Rv2113	c.23C>T	p.Pro8Leu	1	208	208	0	1	0.456731	113	95	0	0.0	3842	3230	0	0.0	66	47	52	43	9.94748	4.86177	0.0	0.0	1	24.9765	13.1759	32.0	63.0	3.58174	8.56389	0.0	127.185	0	snp	1X	1	1.0	1	59.6421	60	1.0	1		FALSE
3171359	G	A	0	Rv2859c	c.288C>T	p.Gly96Gly	1	210	210	0	1	0.395238	126	83	0	0.0	4284	2822	0	0.0	84	42	30	53	33.4109	16.8502	0.0	0.0	1	25.0128	3.07924	56.0	27.0	10.5712	11.3515	0.0	302.878	0	snp	1X	1	2.0	1	60	59.6825	0.987952	1		FALSE
3360463	C	G	0	ilvC	c.124G>C	p.Val42Leu	1	303	303	0	1	0.455446	165	138	0	0.0	5610	4692	0	0.0	86	79	69	69	3.65516	3.0103	0.0	0.0	1	4.01736	3.02346	65.0	73.0	13.6474	5.9714	0.0	191.759	0	snp	1X	1	1.0	1	60	60	0.992754	1		FALSE
4044781	G	A	0	panC	c.430C>T	p.Leu144Leu	1	207	207	0	1	0.449275	114	93	0	0.0	3876	3162	0	0.0	62	52	44	49	4.9151	3.59403	0.0	0.0	1	5.83555	7.88659	41.0	52.0	3.03365	3.31507	0.0	146.755	0	snp	1X	1	1.0	1	60	59.9123	1.0	0.991228		FALSE
4193379	C	A	921.589	Rv3742c-ctpJ	n.4193379C>A		1	332	332	1	1	0.545181	151	181	0	0.0	5134	6154	0	0.0	78	73	94	87	3.36982	3.59816	0.0	0.0	1	6.47746	3.71495	99.0	82.0	13.0998	20.6265	0.0	212.204	0	snp	1X	1	1.0	1	60	59.8146	1.0	1		FALSE
2079842	A	C	6.02728e-15	lipZ	c.13A>C	p.Ser5Arg	1	250	250	0	1	0.448	138	112	0	0.0	4692	3800	0	0.0	81	57	58	54	12.0738	3.32051	0.0	0.0	1	10.7656	3.0103	46.0	66.0	3.32051	4.58383	0.0	183.958	0	snp	1X	1	1.0	1	60	60	1.0	1		FALSE
4355524	G	A	0	eccD1	c.518G>A	p.Trp173*	1	286	286	0	1	0.0559441	270	16	0	0.0	9180	544	0	0.0	126	144	6	10	5.61607	5.18177	0.0	0.0	1	5.18177	4.58663	6.0	10.0	5.18177	3.29983	0.0	1785.29	0	snp	1X	1	1.0	1	60	60	1.0	1		FALSE
852556	C	T	0	phoR	c.161C>T	p.Ala54Val	1	294	294	0	1	0.0612245	276	18	0	0.0	9384	612.0	0	0.0	122	154	10	8	11.0668	3.49285	0.0	0.0	1.0	7.35324	3.79707	12.0	6.0	15.074	12.1053	0.0	1812.71	0	snp	1X	1	1.0	1	60	59.8768	1.0	1		FALSE
852685	A	G	0	phoR	c.290A>G	p.Asn97Ser	1	254	254	0	1	0.208661	201	53	0	0.0	6834	1802.0	0	0.0	112	89	32	21	8.72527	7.96781	0.0	0.0	1.0	5.01789	3.0211	30.0	23.0	3.05127	6.91031	0.0	1039.85	0	snp	1X	1	1.0	1	60	60	0.981132	1		FALSE
852727	T	G	3.94774e-14	phoR	c.332T>G	p.Val111Gly	1	273	273	0	1	0.0915751	248	25	0	0.0	8432	850.0	0	0.0	137	111	12	13	8.92931	3.09716	0.0	0.0	1.0	7.26639	4.27115	9.0	16.0	3.79203	3.04532	0.0	1566.76	0	snp	1X	1	1.0	1	60	59.9435	1.0	0.995968		FALSE
852944	C	G	4.83369e-14	phoR	c.549C>G	p.Ser183Arg	1	275	275	0	1	0.12	241	33	0	0.0	8194	1122.0	0	0.0	170	71	26	7	91.3198	26.7649	0.0	0.0	1.0	4.65535	38.772	14.0	19.0	3.0761	10.5879	0.0	1436.83	0	snp	1X	1	2.0	1	60	59.834	1.0	1		FALSE
1170953	T	C	1.40131e-14	Rv1047-Rv1048c	n.1170953T>C		1	236	236	0	1	0.0635593	221	15	0	0.0	7514	510.0	0	0.0	123	98	11	4	9.15134	10.1038	0.0	0.0	1.0	4.31318	9.15134	6.0	9.0	10.1038	17.9551	0.0	1444.19	0	snp	1X	1	1.0	1	60	60	1.0	0.995475		FALSE
1337322	C	T	0	Rv1194c	c.1192G>A	p.Ala398Thr	1	351	351	0	1	0.0911681	319	32	0	0.0	10846	1088.0	0	0.0	155	164	22	10	3.56168	12.7819	0.0	0.0	1.0	3.0103	33.5675	16.0	16.0	4.09604	11.349	0.0	2011.25	0	snp	1X	1	1.0	1	60	59.8934	1.0	1		FALSE
3353965	G	A	0	serA1	c.1105C>T	p.Leu369Leu	1	189	189	0	1	0.0582011	178	11	0	0.0	6052	374.0	0	0.0	95	83	4	7	4.767	4.78696	0.0	0.0	1.0	3.20771	4.23023	6.0	5.0	3.20771	12.5745	0.0	1169.76	0	snp	1X	1	1.0	1	60	60	1.0	1		FALSE
4338594	A	C	6800	whiB6-Rv3863	n.4338594A>C		1	262	197	1	1	0.858779	0	225	0	1,0	0	7606,1224	0	34,0	0	0	118	107	0	4.17807,5.18177	0,0	0,0	1,1	10.0459,3.25157	0	126,19	99,17	5.18177,18.4519	0	0,0	1321.15	0	snp	1X1M1D1M,2M1D1M	2	3,3	1	60	0	1,1	0	Chromosome:4338594	FALSE
13629	A	G	0	Rv0010c-Rv0011c	n.13629A>G		1	365	365	0	1	0.328767	244	120	0	0.0	8296	4080	0	0.0	146	98	78	42	23.5147	26.4622	0.0	0.0	1	19.2963	6.57009	45.0	75.0	6.55704	30.9191	0.0	870.352	0	snp	1X	1	2.0	1	60	60	1.0	1		FALSE
617200	G	T	0	Rv0526	c.355G>T	p.Ala119Ser	1	310	310	0	1	0.0516129	294	16	0	0.0	9996	544	0	0.0	172	122	9	7	21.4752	3.55317	0.0	0.0	1	5.18177	33.2632	6.0	10.0	7.89611	14.8278	0.0	1941.44	0	snp	1X	1	1.0	1	60	59.9048	1.0	1		FALSE
852970	A	C	1123.27	phoR	c.575A>C	p.Gln192Pro	1	246	246	1	1	0.577236	104	142	0	0.0	3536	4828	0	0.0	73	31	101	41	39.8418	58.0617	0.0	0.0	1	16.7732	13.116	86.0	56.0	22.8288	8.35546	0.0	258.643	0	snp	1X	1	1.0	1	60	60	1.0	1		FALSE
1279189	C	T	1.36814e-14	Rv1151c	c.429G>A	p.Leu143Leu	1	345	345	0	1	0.0869565	315	30	0	0.0	10710	1020	0	0.0	120	195	16	14	41.7866	3.29983	0.0	0.0	1	26.4622	15.7565	6.0	24.0	3.29983	13.4954	0.0	1995.3	0	snp	1X	1	1.0	1	60	60	1.0	1		FALSE
1438075	T	G	1.04027e-13	cysD	c.167T>G	p.Val56Gly	1	279	279	0	1	0.222222	217	62	0	0.0	7378	2108	0	0.0	125	92	33	29	13.9077	3.57068	0.0	0.0	1	6.51267	3.26047	36.0	26.0	3.57068	11.426	0.0	1086.4	0	snp	1X	1	1.0	1	60	59.9309	1.0	1		FALSE
2109016	C	T	1673.77	apa-Rv1861	n.2109016C>T		1	283	283	1	1	0.597173	114	169	0	0.0	3876	5746	0	0.0	51	63	73	96	5.75321	9.80739	0.0	0.0	1	8.67669	10.6295	74.0	95.0	9.80739	4.9151	0.0	385.401	0	snp	1X	1	1.0	1	60	59.8246	1.0	1		FALSE
2207601	T	C	0	mce3R-yrbE3A	n.2207601T>C		1	309	309	0	1	0.0776699	285	24	0	0.0	9690	816	0	0.0	151	134	15	9	5.21225	6.26751	0.0	0.0	1	3.37221	55.499	13.0	11.0	8.80089	3.07887	0.0	1824.08	0	snp	1X	1	1.0	1	60	60	1.0	1		FALSE
2684436	G	T	3.03768e-14	Rv2390c-sirA	n.2684436G>T		1	316	316	0	1	0.0506329	300	16	0	0.0	10200	544	0	0.0	152	148	6	10	3.12611	5.18177	0.0	0.0	1	3.0103	10.4223	8.0	8.0	5.18177	7.17953	0.0	1993.91	0	snp	1X	1	1.0	1	60	59.8667	1.0	1		FALSE
2697452	A	G	0	subI	c.263T>C	p.Val88Ala	1	278	278	0	1	0.143885	238	40	0	0.0	8092	1360	0	0.0	107	131	19	21	8.26563	3.22745	0.0	0.0	1	6.48466	25.8199	16.0	24.0	3.22745	4.32413	0.0	1386.09	0	snp	1X	1	1.0	1	60	60	1.0	1		FALSE
2697458	A	C	5.95472e-14	subI	c.257T>G	p.Val86Gly	1	287	287	0	1	0.0766551	265	22	0	0.0	9010	748	0	0.0	123	142	7	15	5.96842	9.32731	0.0	0.0	1	9.32731	8.9839	7.0	15.0	3.40511	4.39513	0.0	1708.46	0	snp	1X	1	1.0	1	60	60	1.0	1		FALSE
4338594	A	T	2700	whiB6-Rv3863	n.4338594A>T		1	268	217.25	1	1	0.570896	63	153	0	2,0	2106	5126,1768	0	46,0	36	27	68	85	5.80219	7.11197,4.51363	0,0	0,0	1,1	3.70574,4.51363	15.4532	80,29	73,23	6.20364,9.02361	3.32051	0,0	626.064	0	snp	1X1M1D1M,2M1D1M	2	2,2	1	60	60	1,1	1	Chromosome:4338594	FALSE
467579	G	A	0	PPE9	c.423C>T	p.Gly141Gly	1	141	141	0	1	0.0567376	133	8	0	0.0	4522	272	0	0.0	62	71	4	4	4.33278	3.0103	0.0	0.0	1	4.09604	8.9043	3.0	5.0	4.09604	30.4558	0.0	868.51	0	snp	1X	1	1.0	1	57.125	59.4737	1.0	1		FALSE
1018295	C	T	0	Rv0913c	c.431G>A	p.Arg144Gln	1	317	317	0	1	0.0914826	288	29	0	0.0	9792	986	0	0.0	164	124	16	13	15.074	3.68421	0.0	0.0	1	4.88226	3.76428	17.0	12.0	9.07545	16.3106	0.0	1816.81	0	snp	1X	1	1.0	1	60	60	1.0	1		FALSE
1181049	A	C	0	fadD14	c.366A>C	p.Arg122Ser	1	274	274	0	1	0.266423	201	73	0	0.0	6834	2482	0	0.0	95	106	45	28	4.3175	11.607	0.0	0.0	1	9.70319	40.6167	44.0	29.0	3.04005	12.0959	0.0	892.451	0	snp	1X	1	1.0	1	60	60	1.0	1		FALSE
1215856	C	T	0	celA2b	c.258C>T	p.Gly86Gly	1	334	334	0	1	0.0718563	310	24	0	0.0	10540	814	0	0.0	162	148	14	10	4.38323	4.45795	0.0	0.0	1	6.26751	3.26247	9.0	15.0	3.37221	9.31457	0.0	2010.4	0	snp	1X	1	1.0	1	60	60	1.0	1		FALSE
3879793	C	T	0	rpsM	c.278G>A	p.Arg93His	1	249	249	0	1	0.060241	234	15	0	0.0	7956	510	0	0.0	92	142	7	8	26.2098	3.15506	0.0	0.0	1	4.31318	3.34437	6.0	9.0	6.62942	9.28344	0.0	1532.72	0	snp	1X	1	1.0	1	60	60	1.0	1		FALSE
4316314	C	G	0	Rv3843c	c.282_283delCGinsGC	p.Gly95Arg	1	236	236	0	1	0.161017	198	38	0	0.0	6684	1288	0	0.0	87	111	19	19	9.32731	3.0103	0.0	0.0	1	17.6392	91.8433	27.0	11.0	8.7247	4.58955	0.0	1097.13	0	complex	2X	1	1.0	2	59.5	59.8939	1.0	1		FALSE
4316315	G	C	0	Rv3843c	c.282_283delCGinsGC	p.Gly95Arg	1	236	236	0	1	0.161017	198	38	0	0.0	6684	1288	0	0.0	87	111	19	19	9.32731	3.0103	0.0	0.0	1	17.6392	91.8433	27.0	11.0	8.7247	4.58955	0.0	1097.13	0	complex	2X	1	1.0	2	59.5	59.8939	1.0	1		FALSE
1354970	A	G	0	glgA	c.692T>C	p.Val231Ala	1	252	252	0	1	0.0555556	238	14	0	0.0	8092	476	0	0.0	95	143	7	7	24.0316	3.0103	0.0	0.0	1	8.59409	5.96642	10.0	4.0	3.0103	24.0316	0.0	1564.42	0	snp	1X	1	1.0	1	60	59.979	1.0	1		FALSE
1925647	A	C	0	Rv1700	c.66A>C	p.Leu22Phe	1	305	305	0	1	0.239344	232	73	0	0.0	7888	2482.0	0	0.0	108	124	37	36	5.40641	3.04005	0.0	0.0	1.0	21.6017	38.9894	49.0	24.0	5.41974	13.8302	0.0	1111.69	0	snp	1X	1	1.0	1	60	59.9914	1.0	0.99569		FALSE
3411240	G	A	0	Rv3050c	c.718C>T	p.Pro240Ser	1	277	277	0	1	0.407942	164	113	0	0.0	5576	3842	0	0.0	86	78	45	68	3.8577	13.1759	0.0	0.0	1	3.95191	4.91696	60.0	53.0	3.49071	3.8577	0.0	360.306	0	snp	1X	1	1.0	1	60	59.878	1.0	1		FALSE
219056	G	C	0	Rv0187	c.352G>C	p.Val118Leu	1	259	259	0	1	0.119691	228	31	0	0.0	7752	1054.0	0	0.0	118	110	14	17	3.61984	3.64073	0.0	0.0	1.0	4.76149	6.09608	13.0	18.0	4.76149	16.763	0.0	1381.53	0	snp	1X	1	1.0	1	60	59.9649	1.0	1		FALSE
1114754	G	A	6.08129e-14	Rv0998	c.7G>A	p.Gly3Arg	1	268	268	0	1	0.0746269	248	20	0	0.0	8432	680.0	0	0.0	149	99	13	7	24.9001	6.91895	0.0	0.0	1.0	9.95901	5.84722	6.0	14.0	3.44459	3.15039	0.0	1599	0	snp	1X	1	1.0	1	60	60	1.0	1		FALSE
1955228	C	T	3.96584e-14	Rv1729c	c.342G>A	p.Arg114Arg	1	245	245	0	1	0.0897959	223	22	0	0.0	7582	748.0	0	0.0	108	115	10	12	3.48744	3.40511	0.0	0.0	1.0	3.0103	5.82445	11.0	11.0	3.0103	3.48744	0.0	1411.55	0	snp	1X	1	1.0	1	60	60	1.0	1		FALSE
2955114	G	A	0	Rv2628	c.57G>A	p.Trp19*	1	266	266	0	1	0.0526316	252	14	0	0.0	8568	476.0	0	0.0	126	126	8	6	3.0103	3.63072	0.0	0.0	1.0	3.0103	7.97367	7.0	7.0	12.937	6.45708	0.0	1672.55	0	snp	1X	1	1.0	1	60	60	1.0	1		FALSE
3411240	G	A	0	Rv3050c	c.718C>T	p.Pro240Ser	1	259	259	0	1	0.247104	195	64	0	0.0	6630	2176.0	0	0.0	107	88	32	32	7.03031	3.0103	0.0	0.0	1.0	3.0103	3.9123	32.0	32.0	11.6962	4.35773	0.0	921.607	0	snp	1X	1	1.0	1	60	60	1.0	1		FALSE
311272	A	C	4.78548e-14	Rv0259c	c.246T>G	p.Ser82Arg	1	303	303	0	1	0.174917	250	53	0	0.0	8500	1802.0	0	0.0	123	127	26	27	3.14927	3.05127	0.0	0.0	1.0	17.8009	23.0226	17.0	36.0	3.37904	13.0512	0.0	1381.83	0	snp	1X	1	1.0	1	60	60	1.0	1		FALSE
900035	G	A	7192.73	cpsY	c.1296C>T	p.His432His	1	288	288	1	1	0.909722	26	262	0	0.0	884	8908.0	0	0.0	9	17	120	142	8.35546	7.02172	0.0	0.0	1.0	20.5478	8.35546	108.0	154.0	3.83911	3.34437	0.0	1656.19	0	snp	1X	1	1.0	1	60	60	1.0	1		FALSE
1581601	G	T	0	Rv1405c	c.369C>A	p.Gly123Gly	1	323	323	0	1	0.0619195	303	20	0	0.0	10302	680.0	0	0.0	134	169	11	9	11.7894	3.44459	0.0	0.0	1.0	3.44459	5.08144	11.0	9.0	4.74748	76.1165	0.0	1970.08	0	snp	1X	1	1.0	1	60	59.8878	1.0	0.9967		FALSE
2288760	G	A	2.01308e-14	pncA	c.482C>T	p.Ala161Val	1	313	313	0	1	0.0511182	297	16	0	0.0	10098	544.0	0	0.0	134	163	6	10	9.15915	5.18177	0.0	0.0	1.0	5.18177	6.87801	6.0	10.0	3.0103	5.6497	0.0	1972.97	0	snp	1X	1	1.0	1	60	60	1.0	1		FALSE
689132	G	T	0	mce2C	c.74G>T	p.Gly25Val	1	384	384	0	1	0.0625	360	24	0	0.0	12240	816.0	0	0.0	190	170	15	9	5.42305	6.26751	0.0	0.0	1.0	4.45795	23.3015	14.0	10.0	6.26751	13.6505	0.0	2356.73	0	snp	1X	1	1.0	1	60	60	1.0	1		FALSE
1570855	C	T	6.41278e-14	cyp132	c.115G>A	p.Gly39Ser	1	444	444	0	1	0.412162	261	183	0	0.0	8874	6222	0	0.0	115	146	96	87	11.0056	3.97144	0.0	0.0	1	8.24319	3.01862	102.0	81.0	33.8737	28.1777	0.0	549.8	0	snp	1X	1	1.0	1	60	60	1.0	1		FALSE
4229452	C	T	2.98459e-13	rfbD	c.195C>T	p.Val65Val	1	417	417	0	1	0.364508	265	152	0	0.0	9010	5168	0	0.0	127	138	64	88	4.0018	11.239	0.0	0.0	1	5.81036	3.67403	83.0	69.0	4.4389	3.67403	0.0	797.228	0	snp	1X	1	1.0	1	60	59.9245	1.0	1		FALSE
4229452	C	T	1862.37	rfbD	c.195C>T	p.Val65Val	1	327	327	1	1	0.593272	133	194	0	0.0	4522	6596	0	0.0	62	71	97	97	4.33278	3.0103	0.0	0.0	1	10.5769	3.81032	84.0	110.0	4.62211	8.9043	0.0	428.827	0	snp	1X	1	1.0	1	60	60	1.0	1		FALSE
4129218	G	T	0	Rv3686c-rsfB	n.4129218G>T		1	317	317	0	1	0.0788644	292	25	0	0.0	9928	850.0	0	0.0	159	133	15	10	8.03741	5.18177	0.0	0.0	1.0	5.18177	3.75395	15.0	10.0	5.18177	12.6481	0.0	1874.85	0	snp	1X	1	1.0	1	60	59.9212	1.0	1		FALSE
13629	A	G	0	Rv0010c-Rv0011c	n.13629A>G		1	379	379	0	1	0.234828	290	89	0	0.0	9860	3026	0	0.0	170	120	55	34	21.7299	13.7701	0.0	0.0	1	3.22989	9.74935	43.0	46.0	32.8985	31.7935	0.0	1410.79	0	snp	1X	1	1.0	1	60	59.8828	1.0	1		FALSE
852970	A	C	3144.13	phoR	c.575A>C	p.Gln192Pro	1	289	289	1	1	0.678201	93	196	0	0.0	3162	6664	0	0.0	65	28	131	65	34.9753	51.2702	0.0	0.0	1	20.7366	28.4375	118.0	78.0	6.59988	13.3073	0.0	723.963	0	snp	1X	1	1.0	1	60	60	1.0	1		FALSE
2109016	C	T	3231.83	apa-Rv1861	n.2109016C>T		1	316	316	1	1	0.667722	105	211	0	0.0	3570	7174	0	0.0	46	59	99	112	6.50534	4.74954	0.0	0.0	1	10.5127	8.98702	92.0	119.0	9.44239	3.03098	0.0	744.157	0	snp	1X	1	1.0	1	60	60	1.0	0.990476		FALSE
2697452	A	G	0	subI	c.263T>C	p.Val88Ala	1	352	352	0	1	0.119318	310	42	0	0.0	10540	1428	0	0.0	128	182	22	20	23.4362	3.21711	0.0	0.0	1	4.87156	3.71077	18.0	24.0	4.87156	6.4006	0.0	1879.98	0	snp	1X	1	1.0	1	59.7143	60	1.0	1		FALSE
2697458	A	C	0	subI	c.257T>G	p.Val86Gly	1	350	350	0	1	0.0914286	318	32	0	0.0	10812	1088	0	0.0	137	181	12	20	16.2303	7.35324	0.0	0.0	1	3.0103	4.34869	16.0	16.0	12.7819	4.7584	0.0	2010.49	0	snp	1X	1	1.0	1	60	59.9623	1.0	1		FALSE
3017327	T	C	0	ppgK	c.470T>C	p.Val157Ala	1	300	300	0	1	0.06	282	18	0	0.0	9588	612	0	0.0	172	110	10	8	32.6101	3.49285	0.0	0.0	1	3.0103	3.0103	9.0	9.0	20.3821	10.8954	0.0	1850.97	0	snp	1X	1	1.0	1	60	60	1.0	1		FALSE
4338594	A	T	6100	whiB6-Rv3863	n.4338594A>T		1	321	250.25	1	1	0.741433	36	238	0	2,0	1208	8012,1598	0	68,0	21	15	115	123	5.18177	3.59423,13.4056	0,0	0,0	1,1	33.7029,5.27418	6.8707	148,27	90,20	4.32413,3.0565	5.18177	0,0	1321.72	0	snp	1X1M1D1M,2M1D1M	2	2,2	1	60	60	1,1	1	Chromosome:4338594	FALSE
13629	A	G	0	Rv0010c-Rv0011c	n.13629A>G		1	359	359	0	1	0.208914	284	75	0	0.0	9656	2550	0	0.0	164	120	38	37	17.813	3.03925	0.0	0.0	1	3.27088	30.536	36.0	39.0	34.5401	51.9449	0.0	1456.45	0	snp	1X	1	1.0	1	60	60	1.0	1		FALSE
852970	A	C	3043.68	phoR	c.575A>C	p.Gln192Pro	1	229	229	1	1	0.720524	64	165	0	0.0	2176	5610	0	0.0	48	16	116	49	37.7539	62.0875	0.0	0.0	1	12.6043	3.55317	96.0	69.0	11.2356	5.18177	0.0	700.833	0	snp	1X	1	1.0	1	60	60	1.0	1		FALSE
2109016	C	T	3136.15	apa-Rv1861	n.2109016C>T		1	276	276	1	1	0.688406	86	190	0	0.0	2924	6460	0	0.0	40	46	87	103	3.91929	5.93607	0.0	0.0	1	46.9426	9.47422	64.0	126.0	3.74174	4.62628	0.0	722.125	0	snp	1X	1	1.0	1	59.8947	60	1.0	1		FALSE
2207601	T	C	0	mce3R-yrbE3A	n.2207601T>C		1	304	304	0	1	0.375	190	114	0	0.0	6460	3876	0	0.0	119	71	68	46	29.3423	12.2295	0.0	0.0	1	12.2295	13.2962	68.0	46.0	6.74371	7.58182	0.0	529.733	0	snp	1X	1	1.0	1	60	59.7895	1.0	1		FALSE
2697458	A	C	0	subI	c.257T>G	p.Val86Gly	1	307	307	0	1	0.179153	252	55	0	0.0	8568	1870	0	0.0	115	137	17	38	7.18091	20.4216	0.0	0.0	1	3.99733	3.32051	30.0	25.0	3.36563	6.45708	0.0	1387.64	0	snp	1X	1	1.0	1	59.9091	59.8968	1.0	1		FALSE
4338594	A	T	5300	whiB6-Rv3863	n.4338594A>T		1	253	194.75	1	1	0.774704	19	196	0	1,0	644	6584,1292	0	34,0	14	5	93	103	12.2676	4.11819,3.9246	0,0	0,0	1,1	11.6962,3.23888	5.8675	112,20	84,18	8.37251,6.66752	4.03889	0,0	1091.49	0	snp	1X1M1D1M,2M1D1M	2	2,2	1	60	60	1,1	1	Chromosome:4338594	FALSE
182642	G	A	4.31541e-14	fadE2	c.557C>T	p.Ala186Val	1	256	256	0	1	0.0976562	231	25	0	0.0	7854	850	0	0.0	117	114	14	11	3.0949	3.79203	0.0	0.0	1	5.18177	14.5257	10.0	15.0	7.26639	3.47092	0.0	1446.52	0	snp	1X	1	1.0	1	60	60	1.0	0.995671		FALSE
3783472	C	A	0	dnaE2	c.1269G>T	p.Glu423Asp	1	206	206	0	1	0.0533981	195	11	0	0.0	6630	374	0	0.0	76	119	5	6	23.6003	3.20771	0.0	0.0	1	3.20771	13.7118	6.0	5.0	4.78696	11.1283	0.0	1283.16	0	snp	1X	1	1.0	1	60	60	1.0	1		FALSE
1181049	A	C	0	fadD14	c.366A>C	p.Arg122Ser	1	278	278	0	1	0.244604	210	68	0	0.0	7140	2312	0	0.0	100	110	39	29	4.04433	6.20364	0.0	0.0	1	21.4039	30.9706	46.0	22.0	3.13803	26.8345	0.0	991.314	0	snp	1X	1	1.0	1	60	60	1.0	0.995238		FALSE
3190768	A	G	0	cdsA	c.854T>C	p.Met285Thr	1	302	302	0	1	0.139073	260	42	0	0.0	8840	1428	0	0.0	158	102	22	20	29.2016	3.21711	0.0	0.0	1	28.0339	15.0703	10.0	32.0	8.18047	8.65613	0.0	1529.79	0	snp	1X	1	1.0	1	60	60	1.0	1		FALSE
1508887	C	T	0	lprD	c.37G>A	p.Ala13Thr	1	233	233	0	1	0.120172	205	28	0	0.0	6970	952.0	0	0.0	78	127	12	16	28.443	4.25114	0.0	0.0	1.0	3.32051	13.1897	15.0	13.0	5.80219	22.5959	0.0	1231.78	0	snp	1X	1	1.0	1	60	59.8341	1.0	1		FALSE
4064122	A	G	3849.45	mesJ	c.751T>C	p.Leu251Leu	1	306	306	1	1	0.705882	90	216	0	0.0	3060	7344.0	0	0.0	40	50	106	110	5.42305	3.17115	0.0	0.0	1.0	9.8062	5.42305	121.0	95.0	7.87601	10.8276	0.0	886.369	0	snp	1X	1	1.0	1	59.9352	59.8889	0.990741	1		FALSE
4338646	T	C	4749.97	whiB6-Rv3863	n.4338646T>C		1	409	409	1	1	0.691932	126	283	0	0.0	4284	9622.0	0	0.0	76	50	183	100	14.6604	55.8699	0.0	0.0	1.0	7.80595	4.11327	129.0	154.0	5.22781	3.28604	0.0	1093.72	0	snp	1X	1	1.0	1	60	60	1.0	1		FALSE
2620014	T	C	1.01737e-13	lppQ	c.418T>C	p.Ter140Argext*?	1	346	346	0	1	0.445087	192	154	0	0.0	6528	5236	0	0.0	104	88	82	72	5.9056	4.42035	0.0	0.0	1	9.83493	3.0103	88.0	66.0	7.57885	3.73412	0.0	269.448	0	snp	1X	1	1.0	1	59.9481	60	1.0	1		FALSE
4064122	A	G	8.72719e-14	mesJ	c.751T>C	p.Leu251Leu	1	295	295	0	1	0.481356	153	142	0	0.0	5202	4828	0	0.0	75	78	71	71	3.13803	3.0103	0.0	0.0	1	9.12712	4.72761	61.0	81.0	3.56081	3.36512	0.0	78.2885	0	snp	1X	1	1.0	1	60	59.817	1.0	1		FALSE
4338646	T	C	0	whiB6-Rv3863	n.4338646T>C		1	413	413	0	1	0.435835	232	180	0	0.0	7888	6120	0	0.0	142	90	122	58	28.3192	52.4234	0.0	0.0	1	22.3123	3.34725	70.0	110.0	9.95901	7.54044	0.0	376.537	0	snp	1X	1	2.0	1	60	60	1.0	1		FALSE
4407570	G	A	0	gid	c.633C>T	p.Ile211Ile	1	296	296	0	1	0.0777027	273	23	0	0.0	9282	782	0	0.0	149	124	13	10	7.98162	3.86001	0.0	0.0	1	3.10471	22.1081	11.0	12.0	3.10471	3.20915	0.0	1751.87	0	snp	1X	1	1.0	1	60	60	1.0	0.996337		FALSE
204423	A	G	0	lprK	c.359A>G	p.His120Arg	1	266	266	0	1	0.0676692	248	18	0	0.0	8432	612.0	0	0.0	113	135	7	11	7.24817	4.9405	0.0	0.0	1.0	3.49285	4.72646	10.0	8.0	10.7311	8.05372	0.0	1615.86	0	snp	1X	1	1.0	1	60	59.9032	1.0	1		FALSE
913686	C	G	1.0246e-13	phoY2	c.514G>C	p.Glu172Gln	1	319	319	0	1	0.166144	266	53	0	0.0	9044	1802.0	0	0.0	135	131	23	30	3.14091	5.01789	0.0	0.0	1.0	3.37904	4.61033	25.0	28.0	4.03458	11.3697	0.0	1496.34	0	snp	1X	1	1.0	1	60	60	1.0	1		FALSE
1051747	G	A	0	Rv0941c	c.571C>T	p.Arg191Trp	1	276	276	0	1	0.152174	234	42	0	0.0	7956	1428.0	0	0.0	104	130	12	30	9.28344	19.7617	0.0	0.0	1.0	4.87156	3.93828	18.0	24.0	3.21711	13.7377	0.0	1350.05	0	snp	1X	1	1.0	1	60	60	1.0	1		FALSE
1769527	T	G	8.31756e-15	treX	c.2075A>C	p.Asp692Ala	1	348	348	0	1	0.114943	308	40	0	0.0	10472	1360.0	0	0.0	132	176	17	23	16.6596	4.96463	0.0	0.0	1.0	10.8276	4.81516	26.0	14.0	4.96463	7.07124	0.0	1882.79	0	snp	1X	1	1.0	1	60	59.9416	1.0	1		FALSE
1774711	A	G	0	Rv1566c-Rv1567c	n.1774711A>G		1	295	295	0	1	0.0881356	269	26	0	0.0	9146	881.0	0	0.0	160	109	18	8	24.0066	11.3621	0.0	0.0	1.0	8.35546	3.21211	9.0	17.0	8.35546	20.8422	0.0	1704.05	0	snp	1X	1	1.0	1	60	60	1.0	1		FALSE
2093512	C	T	3.0196e-14	guaB1	c.187G>A	p.Glu63Lys	1	255	255	0	1	0.0509804	242	13	0	0.0	8228	442.0	0	0.0	102	140	4	9	15.9674	7.18621	0.0	0.0	1.0	7.18621	3.0103	4.0	9.0	3.17734	10.0452	0.0	1605.92	0	snp	1X	1	1.0	1	60	60	1.0	1		FALSE
3893278	G	C	1.16929e-14	kgtP	c.443C>G	p.Ser148Cys	1	318	318	0	1	0.100629	286	32	0	0.0	9724	1088.0	0	0.0	154	132	15	17	6.6851	3.28173	0.0	0.0	1.0	3.0103	3.28363	16.0	16.0	3.28173	11.7873	0.0	1783.02	0	snp	1X	1	1.0	1	60	60	1.0	1		FALSE
4051246	G	A	0	ftsH	c.1638C>T	p.Tyr546Tyr	1	330	330	0	1	0.145455	282	48	0	0.0	9588	1632.0	0	0.0	129	153	26	22	7.44565	3.73412	0.0	0.0	1.0	7.5342	11.9118	29.0	19.0	4.6389	3.1335	0.0	1643.99	0	snp	1X	1	1.0	1	60	59.9539	1.0	1		FALSE
250142	A	G	8.25729e-15	Rv0210	c.23A>G	p.Asp8Gly	1	195	195	0	1	0.138462	168	27	0	0.0	5712	918.0	0	0.0	87	81	16	11	3.47562	5.02092	0.0	0.0	1.0	6.95112	7.19814	10.0	17.0	3.73412	3.83753	0.0	990.569	0	snp	1X	1	1.0	1	60	59.8988	1.0	1		FALSE
1508887	C	T	0	lprD	c.37G>A	p.Ala13Thr	1	198	198	0	1	0.171717	164	34	0	0.0	5576	1156.0	0	0.0	69	95	18	16	11.961	3.26577	0.0	0.0	1.0	3.26577	5.60547	18.0	16.0	3.26577	8.30657	0.0	909.637	0	snp	1X	1	1.0	1	60	60	1.0	1		FALSE
33410	T	A	0	Rv0030	c.187T>A	p.Leu63Met	1	310	310	0	1	0.0677419	289	21	0	0.0	9826	714	0	0.0	143	146	10	11	3.07792	3.1137	0.0	0.0	1	3.1137	7.70639	10.0	11.0	3.94093	5.72276	0.0	1882.33	0	snp	1X	1	1.0	1	60	60	1.0	1		FALSE
881194	C	T	4.73123e-14	Rv0786c	c.271G>A	p.Val91Ile	1	272	272	0	1	0.102941	244	28	0	0.0	8296	952	0	0.0	126	118	16	12	3.57987	4.25114	0.0	0.0	1	4.25114	14.544	12.0	16.0	7.97367	17.2495	0.0	1513.8	0	snp	1X	1	1.0	1	60	59.9631	1.0	1		FALSE
3356252	T	C	0	Rv2997	c.1154T>C	p.Val385Ala	1	207	207	0	1	0.164251	173	34	0	0.0	5882	1156	0	0.0	89	84	18	16	3.3241	3.26577	0.0	0.0	1	3.26577	4.027	18.0	16.0	3.26577	5.13156	0.0	976.026	0	snp	1X	1	1.0	1	60	60	1.0	1		FALSE
767968	C	T	2.28425e-14	Rv0669c	c.1630G>A	p.Val544Ile	1	203	203	0	1	0.147783	173	30	0	0.0	5882	1020.0	0	0.0	80	93	13	17	5.13156	4.16842	0.0	0.0	1.0	3.29983	3.62534	16.0	14.0	4.16842	3.02285	0.0	1004.59	0	snp	1X	1	1.0	1	60	60	1.0	1		FALSE
2492011	G	T	0	glnE	c.343C>A	p.Leu115Met	1	249	249	0	1	0.0722892	231	18	0	0.0	7854	612.0	0	0.0	146	85	12	6	37.9889	7.35324	0.0	0.0	1.0	3.49285	13.2472	10.0	8.0	3.49285	6.40381	0.0	1486.43	0	snp	1X	1	1.0	1	60	59.9913	1.0	1		FALSE
3017574	A	C	7.31686e-14	ppgK	c.717A>C	p.Thr239Thr	1	304	304	0	1	0.138158	262	42	0	0.0	8908	1428.0	0	0.0	112	150	15	27	14.9783	10.4553	0.0	0.0	1.0	3.83753	20.5478	23.0	19.0	3.21711	5.69563	0.0	1541.36	0	snp	1X	1	1.0	1	60	59.9313	1.0	0.996183		FALSE
4072204	G	A	3.42339e-14	Rv3633	c.414G>A	p.Arg138Arg	1	299	299	0	1	0.187291	243	56	0	0.0	8262	1904.0	0	0.0	113	130	26	30	5.59283	3.63072	0.0	0.0	1.0	4.40625	12.7417	31.0	25.0	21.778	55.9924	0.0	1304.6	0	snp	1X	1	1.0	1	60	60	1.0	1		FALSE
195060	C	T	2.20595e-14	fadD5	c.68C>T	p.Ala23Val	1	286	286	0	1	0.0874126	261	25	0	0.0	8874	850	0	0.0	138	123	13	12	4.88226	3.09716	0.0	0.0	1	7.26639	81.2915	9.0	16.0	7.26639	7.41148	0.0	1640.8	0	snp	1X	1	1.0	1	60	59.8927	1.0	1		FALSE
737663	C	T	0	mmaA3	c.487G>A	p.Ala163Thr	1	341	341	0	1	0.27566	247	94	0	0.0	8398	3196	0	0.0	114	133	49	45	6.18399	3.37991	0.0	0.0	1	4.48875	10.4039	43.0	51.0	3.84193	3.23008	0.0	1074.47	0	snp	1X	1	1.0	1	59.8191	60	1.0	1		FALSE
1827724	C	G	1.67253e-14	cya	c.222G>C	p.Trp74Cys	1	312	312	0	1	0.0512821	296	16	0	0.0	10064	544	0	0.0	152	144	6	10	3.47981	5.18177	0.0	0.0	1	3.55317	6.56095	7.0	9.0	3.55317	7.96947	0.0	1966.54	0	snp	1X	1	1.0	1	60	60	1.0	0.996622		FALSE
1470982	G	A	1.1271e-14	murA	c.662G>A	p.Arg221Gln	1	362	362	0	1	0.0552486	342	20	0	0.0	11628	680.0	0	0.0	171	171	10	10	3.0103	3.0103	0.0	0.0	1.0	3.44459	5.06748	11.0	9.0	3.44459	3.9246	0.0	2263.29	0	snp	1X	1	1.0	1	60	59.8889	1.0	0.994152		FALSE
2695743	G	A	0	cysW	c.57C>T	p.Val19Val	1	382	382	0	1	0.0968586	345	37	0	0.0	11730	1258.0	0	0.0	177	168	23	14	3.52012	7.76406	0.0	0.0	1.0	7.76406	8.30366	14.0	23.0	4.47751	3.16765	0.0	2167.23	0	snp	1X	1	1.0	1	60	60	1.0	0.997101		FALSE
953505	G	A	2889.12	Rv0857	c.249G>A	p.Val83Val	1	413	413	1	1	0.615012	159	254	0	0.0	5406	8636	0	0.0	76	83	136	118	3.6795	5.78021	0.0	0.0	1	10.7045	9.03306	142.0	112.0	27.9395	17.8828	0.0	665.243	0	snp	1X	1	1.0	1	60	60	1.0	1		FALSE
1950185	C	T	1376.18	Rv1723	c.844C>T	p.Leu282Leu	1	324	324	1	1	0.570988	139	185	0	0.0	4726	6290	0	0.0	76	63	108	77	5.65044	14.2902	0.0	0.0	1	24.7133	3.40085	114.0	71.0	3.96105	4.90057	0.0	316.878	0	snp	1X	1	1.0	1	60	60	1.0	1		FALSE
2185719	T	C	0	fadE17	c.470A>G	p.Asn157Ser	1	241	241	0	1	0.340249	159	82	0	0.0	5406	2788	0	0.0	65	94	34	48	14.4959	8.20065	0.0	0.0	1	41.2494	33.1787	60.0	22.0	5.65844	5.31834	0.0	542.016	0	snp	1X	1	1.0	1	60	60	1.0	1		FALSE
2888594	A	G	2923.84	Rv2566	c.2222A>G	p.His741Arg	1	296	296	1	1	0.662162	100	196	0	0.0	3400	6664	0	0.0	47	53	99	97	3.79203	3.05462	0.0	0.0	1	10.4997	3.79203	111.0	85.0	5.84651	3.35774	0.0	673.239	0	snp	1X	1	1.0	1	60	60	1.0	1		FALSE
731690	A	G	6.35251e-14	metT-rpmG2	n.731690A>G		1	405	405	0	1	0.091358	368	37	0	0.0	12512	1258.0	0	0.0	178	190	21	16	3.86001	4.47751	0.0	0.0	1.0	3.06899	4.52089	19.0	18.0	3.06899	10.6577	0.0	2326.08	0	snp	1X	1	1.0	1	60	60	1.0	1		FALSE
953505	G	A	0	Rv0857	c.249G>A	p.Val83Val	1	359	359	0	1	0.264624	264	95	0	0.0	8976	3230.0	0	0.0	130	134	57	38	3.1419	11.2619	0.0	0.0	1.0	11.2619	3.83283	57.0	38.0	13.0905	38.8396	0.0	1186.22	0	snp	1X	1	1.0	1	60	59.8712	1.0	1		FALSE
1085467	T	G	2.23003e-14	accA2	c.284A>C	p.Glu95Ala	1	206	206	0	1	0.0776699	188	16	0	0.0	6392	544.0	0	0.0	154	34	7	9	169.336	3.55317	0.0	0.0	1.0	5.18177	14.8379	10.0	6.0	7.89611	5.9672	0.0	1164.9	0	snp	1X	1	2.0	1	60	59.9309	1.0	1		FALSE
1950185	C	T	0	Rv1723	c.844C>T	p.Leu282Leu	1	312	312	0	1	0.240385	237	75	0	0.0	8058	2550.0	0	0.0	131	106	45	30	8.73676	9.52472	0.0	0.0	1.0	3.03925	28.7473	38.0	37.0	4.429	5.65821	0.0	1133.25	0	snp	1X	1	1.0	1	60	59.8523	1.0	0.995781		FALSE
2185719	T	C	4429.69	fadE17	c.470A>G	p.Asn157Ser	1	269	269	1	1	0.769517	62	207	0	0.0	2108	7038.0	0	0.0	26	36	89	118	6.51267	11.8326	0.0	0.0	1.0	10.6577	17.0198	117.0	90.0	4.78314	5.25182	0.0	1019.97	0	snp	1X	1	1.0	1	59.9227	59.7097	1.0	1		FALSE
2888594	A	G	0	Rv2566	c.2222A>G	p.His741Arg	1	270	270	0	1	0.274074	196	74	0	0.0	6664	2516.0	0	0.0	97	99	38	36	3.05462	3.12768	0.0	0.0	1.0	4.88833	3.40914	41.0	33.0	3.47981	14.3551	0.0	855.72	0	snp	1X	1	1.0	1	60	60	1.0	1		FALSE
2155174	A	G	8.71516e-14	katG	c.938T>C	p.Ile313Thr	1	345	345	0	1	0.110145	306	38	0	0.0	10404	1292.0	0	0.0	172	134	27	11	13.2574	17.6392	0.0	0.0	1.0	3.9246	18.0261	21.0	17.0	8.7247	7.80741	0.0	1882.52	0	snp	1X	1	2.0	1	60	59.9608	1.0	1		FALSE
3640407	G	T	7112.78	whiB2-fbiA	n.3640407G>T		1	425	425	1	1	0.774118	96	329	0	0.0	3264	11186.0	0	0.0	41	55	146	183	7.44372	12.046	0.0	0.0	1.0	5.921	3.37221	154.0	175.0	3.33371	3.8246	0.0	1637.78	0	snp	1X	1	1.0	1	59.9757	60	1.0	1		FALSE
1911590	T	G	1.09934e-13	Rv1686c	c.492A>C	p.Ala164Ala	1	269	269	0	1	0.130112	234	35	0	0.0	7956	1190.0	0	0.0	117	117	13	22	3.0103	8.03571	0.0	0.0	1.0	4.56135	7.50172	15.0	20.0	6.05036	3.0103	0.0	1399.59	0	snp	1X	1	1.0	1	60	59.8291	1.0	0.991453		FALSE
1984929	A	G	1433.4	PPE24-Rv1754c	n.1984929A>G		1	295	295	1	1	0.579661	124	171	0	0.0	4216	5814.0	0	0.0	57	67	65	106	4.76149	24.3568	0.0	0.0	1.0	8.61041	20.9425	96.0	75.0	3.63253	8.68415	0.0	330.052	0	snp	1X	1	1.0	1	60	60	1.0	1		FALSE
2349366	G	C	4.96633e-14	helY	c.2689C>G	p.Arg897Gly	1	247	247	0	1	0.165992	206	41	0	0.0	7004	1394.0	0	0.0	119	87	27	14	13.8044	11.961	0.0	0.0	1.0	9.41879	5.07636	15.0	26.0	5.60547	3.68493	0.0	1160.76	0	snp	1X	1	1.0	1	60	59.9612	1.0	1		FALSE
1501093	G	A	4547.88	Rv1332	c.168G>A	p.Met56Ile	1	199	199	1	1	0.874372	25	174	0	0.0	850	5916	0	0.0	15	10	88	86	5.18177	3.06022	0.0	0.0	1	7.05373	7.26639	78.0	96.0	3.45957	3.79203	0.0	1047.19	0	snp	1X	1	1.0	1	60	60	1.0	1		FALSE
3901886	A	C	0	Rv3482c	c.221T>G	p.Leu74Arg	1	224	224	0	1	0.0535714	212	12	0	0.0	7208	408	0	0.0	117	95	6	6	7.96781	3.0103	0.0	0.0	1	5.9056	3.66584	8.0	4.0	5.9056	4.03458	0.0	1404.21	0	snp	1X	1	1.0	1	60	60	1.0	1		FALSE
4387729	G	A	3.85731e-15	Rv3902c	c.167C>T	p.Thr56Met	1	333	333	0	1	0.0570571	314	19	0	0.0	10676	646	0	0.0	141	173	10	9	10.0918	3.12459	0.0	0.0	1	4.03889	5.77651	8.0	11.0	12.2676	20.2991	0.0	2069.81	0	snp	1X	1	1.0	1	60	60	1.0	1		FALSE
202997	C	T	3.91758e-15	mce1D	c.522C>T	p.Ile174Ile	1	333	333	0	1	0.0570571	314	19	0	0.0	10676	646.0	0	0.0	182	132	10	9	20.2991	3.12459	0.0	0.0	1.0	3.12459	4.00613	9.0	10.0	4.03889	3.45289	0.0	2069.66	0	snp	1X	1	1.0	1	60	59.9682	1.0	0.996815		FALSE
3823833	T	C	1.86236e-14	Rv3403c	c.31A>G	p.Ile11Val	1	275	275	0	1	0.08	253	22	0	0.0	8602	748.0	0	0.0	191	62	17	5	145.838	17.2236	0.0	0.0	1.0	3.0103	3.43086	11.0	11.0	3.40511	32.8874	0.0	1585.48	0	snp	1X	1	1.0	1	60	60	1.0	1		FALSE
4330437	T	G	0	gltD	c.1069A>C	p.Asn357His	1	286	286	0	1	0.0559441	270	16	0	0.0	9180	544	0	0.0	100	170	5	11	42.4185	7.89611	0.0	0.0	1	5.18177	7.64277	10.0	6.0	3.55317	21.5402	0.0	1772.08	0	snp	1X	1	1.0	1	60	60	1.0	1		FALSE
1678381	G	C	3874.25	Rv1488	c.985G>C	p.Asp329His	1	337	337	1	1	0.688427	105	232	0	0.0	3570	7888	0	0.0	65	40	141	91	15.9357	26.4098	0.0	0.0	1	3.04774	7.66346	117.0	115.0	3.60933	4.02365	0.0	892.078	0	snp	1X	1	1.0	1	60	60	1.0	1		FALSE
1501093	G	A	5492.68	Rv1332	c.168G>A	p.Met56Ile	1	226	226	1	1	0.89823	23	203	0	0.0	782	6902	0	0.0	14	9	99	104	5.3706	3.27772	0.0	0.0	1	4.30463	3.10471	96.0	107.0	14.6592	14.4341	0.0	1264.74	0	snp	1X	1	1.0	1	59.9754	60	1.0	1		FALSE
2253376	G	A	2.91709e-14	otsB1	c.1375G>A	p.Glu459Lys	1	245	245	0	1	0.0571429	231	14	0	0.0	7854	476.0	0	0.0	148	83	10	4	42.7266	8.59409	0.0	0.0	1.0	3.63072	3.24531	6.0	8.0	8.59409	3.77173	0.0	1517.46	0	snp	1X	1	1.0	1	60	60	1.0	1		FALSE
1423910	G	A	1.15478e-13	Rv1273c	c.141C>T	p.Ala47Ala	1	280	280	0	1	0.214286	220	60	0	0.0	7480	2040.0	0	0.0	114	106	35	25	3.642	6.62942	0.0	0.0	1.0	3.58936	3.0103	32.0	28.0	14.7363	3.0103	0.0	1128.55	0	snp	1X	1	1.0	1	60	60	1.0	1		FALSE
3299266	A	G	2.06127e-14	fadD22	c.689T>C	p.Ile230Thr	1	318	318	0	1	0.0660377	297	21	0	0.0	10098	712	0	0.0	158	139	9	12	5.6497	3.94093	0.0	0.0	1	3.94093	14.1309	12.0	9.0	15.5221	22.0271	0.0	1936.19	0	snp	1X	1	1.0	1	60	59.9125	1.0	1		FALSE
4200744	C	G	6.38867e-15	tyrA	c.324C>G	p.His108Gln	1	260	260	0	1	0.107692	232	28	0	0.0	7888	952	0	0.0	89	143	10	18	30.3035	7.97367	0.0	0.0	1	7.97367	19.521	10.0	18.0	4.25114	17.986	0.0	1422.63	0	snp	1X	1	1.0	1	60	59.8922	1.0	1		FALSE
4405806	G	A	0	parB	c.686C>T	p.Ala229Val	1	297	297	0	1	0.0572391	280	17	0	0.0	9520	578	0	0.0	137	143	10	7	3.28949	4.1599	0.0	0.0	1	3.13803	3.28949	9.0	8.0	6.20364	4.12706	0.0	1848.92	0	snp	1X	1	1.0	1	60	60	1.0	0.996429		FALSE
4376954	G	A	6332.2	eccC2	c.3499C>T	p.Leu1167Leu	1	300	300	1	1	0.846667	46	254	0	0.0	1564	8636	0	0.0	25	21	143	111	3.76559	11.7646	0.0	0.0	1	19.5614	3.76559	105.0	149.0	3.31807	7.73089	0.0	1458.04	0	snp	1X	1	1.0	1	60	60	1.0	1		FALSE
2192465	C	T	7505.96	Rv1939	c.372C>T	p.Ala124Ala	1	308	308	1	1	0.902597	30	278	0	0.0	1020	9452	0	0.0	16	14	180	98	3.29983	55.5318	0.0	0.0	1	8.29057	4.16842	152.0	126.0	12.0399	3.0103	0.0	1728.31	0	snp	1X	1	1.0	1	60	60	0.996403	1		FALSE
302548	G	A	0	hsp	c.105C>T	p.Arg35Arg	1	288	288	0	1	0.152778	244	44	0	0.0	8296	1496	0	0.0	98	146	22	22	23.5147	3.0103	0.0	0.0	1	3.20771	3.57987	21.0	23.0	4.78696	3.57987	0.0	1401.63	0	snp	1X	1	1.0	1	60	60	1.0	1		FALSE
3769971	C	T	0	folD	c.679G>A	p.Ala227Thr	1	247	247	0	1	0.0607287	232	15	0	0.0	7888	510	0	0.0	122	110	8	7	4.35811	3.15506	0.0	0.0	1	6.62942	3.16006	10.0	5.0	4.31318	3.60933	0.0	1525.04	0	snp	1X	1	1.0	1	60	60	1.0	1		FALSE
3988525	A	C	8.65493e-14	Rv3549c	c.574T>G	p.Ser192Ala	1	230	230	0	1	0.36087	147	83	0	0.0	4998	2822	0	0.0	75	72	50	33	3.14325	10.5712	0.0	0.0	1	14.5479	3.02507	31.0	52.0	12.4549	4.20683	0.0	456.182	0	snp	1X	1	1.0	1	60	59.9728	1.0	0.993197		FALSE
4108280	C	T	0	acs	c.489C>T	p.Gly163Gly	1	246	246	0	1	0.357724	158	88	0	0.0	5372	2992	0	0.0	92	66	49	39	12.3009	5.47788	0.0	0.0	1	6.56362	17.0836	38.0	50.0	3.109	4.98936	0.0	487.744	0	snp	1X	1	1.0	1	60	59.9747	1.0	1		FALSE
1137408	C	T	4711.93	glmU	c.653G>A	p.Arg218His	1	224	224	1	1	0.848214	34	190	0	0.0	1156	6460	0	0.0	19	15	103	87	4.03217	5.93607	0.0	0.0	1	10.7362	5.30951	108.0	82.0	44.154	3.0103	0.0	1084.96	0	snp	1X	1	1.0	1	60	60	1.0	1		FALSE
1508794	C	T	4312.82	lprD	c.130G>A	p.Gly44Ser	1	212	212	1	1	0.834906	35	177	0	0.0	1190	6018	0	0.0	16	19	75	102	3.56868	11.9538	0.0	0.0	1	3.61144	6.05036	85.0	92.0	18.0389	3.56868	0.0	993.063	0	snp	1X	1	1.0	1	60	60	1.0	1		FALSE
2329375	A	C	4079.21	cobL	c.772T>G	p.Trp258Gly	1	208	208	1	1	0.822115	37	171	0	0.0	1258	5814	0	0.0	11	26	75	96	16.2152	8.61041	0.0	0.0	1	5.15638	3.5385	79.0	92.0	20.3948	4.47751	0.0	939.272	0	snp	1X	1	1.0	1	60	60	1.0	1		FALSE
3502943	G	C	0	PPE51-Rv3136A	n.3502943G>C		1	298	298	0	1	0.0771812	275	23	0	0.0	9350	782	0	0.0	166	109	13	10	28.6653	3.86001	0.0	0.0	1	5.3706	15.0205	14.0	9.0	10.6577	3.08137	0.0	1765.04	0	snp	1X	1	1.0	1	60	60	1.0	1		FALSE
249335	C	G	0	Rv0209	c.298C>G	p.Arg100Gly	1	253	253	0	1	0.0790514	233	20	0	0.0	7922	680	0	0.0	116	117	9	11	3.01962	3.44459	0.0	0.0	1	3.44459	15.7689	9.0	11.0	4.74748	4.13797	0.0	1494.02	0	snp	1X	1	1.0	1	60	60	1.0	1		FALSE
1564957	A	G	6407.34	gmk	c.557A>G	p.Asn186Ser	1	288	288	1	1	0.864583	39	249	0	0.0	1326	8466	0	0.0	13	26	120	129	12.42	3.71668	0.0	0.0	1	7.62359	3.51141	136.0	113.0	16.2746	7.52028	0.0	1475.35	0	snp	1X	1	1.0	1	59.9036	60	1.0	1		FALSE
1960375	G	T	4.97834e-14	Rv1733c	c.113C>A	p.Thr38Lys	1	315	315	0	1	0.190476	255	60	0	0.0	8670	2040	0	0.0	144	111	37	23	12.2838	10.1038	0.0	0.0	1	3.58936	13.4419	32.0	28.0	3.15506	6.08442	0.0	1367.9	0	snp	1X	1	1.0	1	60	59.9922	1.0	0.996078		FALSE
2332614	G	T	3380.65	Rv2075c	c.266C>A	p.Ala89Glu	1	254	254	1	1	0.720472	71	183	0	0.0	2414	6222	0	0.0	34	37	93	90	3.28556	3.11709	0.0	0.0	1	7.29391	4.50892	82.0	101.0	44.3157	8.17902	0.0	778.423	0	snp	1X	1	1.0	1	60	60	1.0	0.985915		FALSE
3019639	G	A	0	Rv2704	c.182G>A	p.Gly61Asp	1	277	277	0	1	0.0830325	254	23	0	0.0	8636	782	0	0.0	141	113	15	8	9.7128	7.63648	0.0	0.0	1	10.6577	3.0445	16.0	7.0	10.6577	3.14709	0.0	1626.42	0	snp	1X	1	1.0	1	60	60	1.0	1		FALSE
3511029	A	C	5210.85	PPE52	c.289T>G	p.Phe97Val	1	223	223	1	1	0.883408	26	197	0	0.0	884	6698	0	0.0	11	15	86	111	4.34659	9.89949	0.0	0.0	1	4.87314	6.01695	105.0	92.0	5.49041	3.0103	0.0	1199.84	0	snp	1X	1	1.0	1	60	60	1.0	1		FALSE
3626884	G	A	2.16009e-13	mtrA	c.466C>T	p.Pro156Ser	1	253	253	0	1	0.478261	132	121	0	0.0	4488	4114	0	0.0	77	55	78	43	10.9724	24.9942	0.0	0.0	1	14.2266	8.34028	73.0	48.0	7.04816	3.27351	0.0	82.8293	0	snp	1X	1	1.0	1	60	59.9394	1.0	1		FALSE
3708760	A	C	0	Rv3322c	c.293T>G	p.Leu98Arg	1	279	279	0	1	0.09319	253	26	0	0.0	8602	884	0	0.0	120	133	16	10	4.46081	6.01695	0.0	0.0	1	3.0103	6.10873	13.0	13.0	3.0103	4.46081	0.0	1594.82	0	snp	1X	1	1.0	1	60	60	1.0	1		FALSE
3717109	C	A	1727.32	sugI	c.20C>A	p.Pro7His	1	258	258	1	1	0.612403	100	158	0	0.0	3400	5372	0	0.0	39	61	49	109	13.5202	52.4869	0.0	0.0	1	4.98936	3.35774	85.0	73.0	9.66215	7.26639	0.0	397.73	0	snp	1X	1	1.0	1	60	60	1.0	1		FALSE
249335	C	G	0	Rv0209	c.298C>G	p.Arg100Gly	1	260	260	0	1	0.261538	192	68	0	0.0	6528	2312	0	0.0	89	103	26	42	5.22701	11.1853	0.0	0.0	1	6.20364	3.73412	39.0	29.0	6.20364	10.6557	0.0	872.759	0	snp	1X	1	1.0	1	60	60	1.0	1		FALSE
413861	T	A	1330.25	iniC	c.1105T>A	p.Leu369Met	1	261	261	1	1	0.586207	108	153	0	0.0	3672	5202	0	0.0	57	51	93	60	3.73412	18.4661	0.0	0.0	1	8.13384	11.0528	67.0	86.0	52.4148	21.1059	0.0	306.302	0	snp	1X	1	1.0	1	60	60	1.0	1		FALSE
848493	A	G	1164.29	PPE12	c.1548T>C	p.Gly516Gly	1	213	213	1	1	0.591549	87	126	0	0.0	2958	4284	0	0.0	33	54	45	81	14.0174	25.3454	0.0	0.0	1	5.49198	6.03039	69.0	57.0	18.5208	3.63429	0.0	268.089	0	snp	1X	1	1.0	1	59.8651	60	1.0	1		FALSE
1215074	C	T	0	PE10	c.306C>T	p.Ile102Ile	1	290	290	0	1	0.0517241	275	15	0	0.0	9350	510	0	0.0	143	132	9	6	3.96575	4.31318	0.0	0.0	1	4.31318	21.9692	9.0	6.0	3.15506	62.7771	0.0	1809.09	0	snp	1X	1	1.0	1	60	60	1.0	1		FALSE
1376544	C	G	1492.9	Rv1233c	c.283G>C	p.Asp95His	1	237	237	1	1	0.603376	94	143	0	0.0	3196	4862	0	0.0	42	52	73	70	5.32038	3.14697	0.0	0.0	1	3.38993	3.84193	74.0	69.0	11.0432	5.32038	0.0	343.754	0	snp	1X	1	1.0	1	59.8601	60	1.0	1		FALSE
1564957	A	G	3717.82	gmk	c.557A>G	p.Asn186Ser	1	238	238	1	1	0.756303	58	180	0	0.0	1972	6120	0	0.0	30	28	94	86	3.16006	3.78238	0.0	0.0	1	3.78238	3.16006	94.0	86.0	9.95901	4.35811	0.0	856.06	0	snp	1X	1	1.0	1	60	60	1.0	1		FALSE
3019639	G	A	5.54491e-14	Rv2704	c.182G>A	p.Gly61Asp	1	235	235	0	1	0.259574	174	61	0	0.0	5916	2074	0	0.0	83	91	27	34	3.809	4.7546	0.0	0.0	1	3.0459	4.80738	31.0	30.0	9.02635	11.4466	0.0	793.612	0	snp	1X	1	1.0	1	60	60	1.0	1		FALSE
3511029	A	C	2542.56	PPE52	c.289T>G	p.Phe97Val	1	213	213	1	1	0.694836	65	148	0	0.0	2210	5032	0	0.0	32	33	64	84	3.04371	8.87914	0.0	0.0	1	24.1968	20.6827	93.0	55.0	5.88603	23.8898	0.0	585.446	0	snp	1X	1	1.0	1	60	60	0.993243	1		FALSE
3708760	A	C	1.14153e-13	Rv3322c	c.293T>G	p.Leu98Arg	1	293	293	0	1	0.174061	242	51	0	0.0	8228	1734	0	0.0	106	136	25	26	11.086	3.05288	0.0	0.0	1	3.3935	12.1987	27.0	24.0	3.05288	17.3671	0.0	1335.84	0	snp	1X	1	1.0	1	60	59.9669	1.0	1		FALSE
4285085	A	G	3308.71	papA2	c.741T>C	p.Asp247Asp	1	272	272	1	1	0.698529	82	190	0	0.0	2788	6460	0	0.0	17	65	67	123	64.0234	38.851	0.0	0.0	1	46.9426	15.8273	64.0	126.0	3.74174	18.2636	0.0	761.858	0	snp	1X	1	1.0	1	59.9105	60	1.0	1		FALSE
1960483	A	G	0	Rv1733c	c.5T>C	p.Ile2Thr	1	249	249	0	1	0.176707	205	44	0	0.0	6970	1496	0	0.0	107	98	25	19	3.8683	4.78696	0.0	0.0	1	3.79993	6.07155	24.0	20.0	4.78696	13.1897	0.0	1129.47	0	snp	1X	1	1.0	1	60	60	1.0	0.995122		FALSE
1194371	A	G	0	echA8	c.673T>C	p.Tyr225His	1	347	347	0	1	0.0518732	329	18	0	0.0	11186	612.0	0	0.0	138	191	9	9	21.5503	3.0103	0.0	0.0	1.0	4.9405	12.046	7.0	11.0	3.49285	3.33371	0.0	2180.29	0	snp	1X	1	1.0	1	60	59.9271	1.0	1		FALSE
2535480	G	A	5.58107e-14	Rv2262c	c.73C>T	p.Pro25Ser	1	216	216	0	1	0.310185	149	67	0	0.0	5066	2278.0	0	0.0	81	68	34	33	5.47325	3.04271	0.0	0.0	1.0	17.3031	10.7198	23.0	44.0	6.93191	25.1768	0.0	573.054	0	snp	1X	1	1.0	1	60	59.8993	0.985075	0.993289		FALSE
3596681	T	C	0	Rv3220c	c.854A>G	p.Lys285Arg	1	334	334	0	1	0.0688623	311	23	0	0.0	10574	782.0	0	0.0	140	171	11	12	9.72022	3.10471	0.0	0.0	1.0	3.10471	3.57586	12.0	11.0	3.10471	3.18486	0.0	2023.05	0	snp	1X	1	1.0	1	60	60	1.0	1		FALSE
3717219	C	T	0	sugI	c.130C>T	p.Leu44Leu		308				0.113636		35									24	11																1X				60					FALSE
3009737	C	T	0	ceoB	c.394C>T	p.Gln132*	1	241	241	0	1	0.0954357	218	23	0	0.0	7412	782	0	0.0	96	122	14	9	9.74386	5.3706	0.0	0.0	1	3.86001	3.05014	13.0	10.0	7.63648	6.23763	0.0	1369.55	0	snp	1X	1	1.0	1	60	59.8899	1.0	0.995413		FALSE
3501679	G	A	3.71873e-14	PPE50	c.346G>A	p.Ala116Thr	1	275	275	0	1	0.0763636	254	21	0	0.0	8636	714	0	0.0	127	127	10	11	3.0103	3.1137	0.0	0.0	1	3.1137	9.7128	11.0	10.0	3.1137	3.86521	0.0	1635.76	0	snp	1X	1	1.0	1	60	59.8976	1.0	1		FALSE
3717105	C	T	0	sugI	c.16C>T	p.Gln6*	1	237	237	0	1	0.101266	213	24	0	0.0	7242	816	0	0.0	86	127	10	14	20.1476	4.45795	0.0	0.0	1	3.0103	9.38199	12.0	12.0	8.80089	9.38199	0.0	1322.75	0	snp	1X	1	1.0	1	60	60	1.0	1		FALSE
999927	G	A	4.70157e-15	gltA2	c.456G>A	p.Leu152Leu	1	299	299	0	1	0.083612	274	25	0	0.0	9316	850	0	0.0	148	126	15	10	6.84604	5.18177	0.0	0.0	1	13.5202	5.57803	7.0	18.0	3.79203	33.4743	0.0	1744.84	0	snp	1X	1	1.0	1	60	60	1.0	1		FALSE
3008302	T	C	1.4248e-13	Rv2690c	c.908A>G	p.Tyr303Cys	1	275	275	0	1	0.436364	155	120	0	0.0	5270	4080	0	0.0	85	70	58	62	6.16244	3.29983	0.0	0.0	1	8.87328	3.13639	51.0	69.0	11.7686	3.02431	0.0	248.819	0	snp	1X	1	1.0	1	59.9167	59.9226	1.0	1		FALSE
3498754	T	C	2.60371e-14	devS	c.512A>G	p.Tyr171Cys	1	415	415	0	1	0.440964	232	183	0	0.0	7888	6222	0	0.0	112	120	85	98	3.60933	5.01565	0.0	0.0	1	6.43957	24.5753	100.0	83.0	17.5461	62.913	0.0	330.245	0	snp	1X	1	1.0	1	60	60	1.0	1		FALSE
3499389	A	G	0	devR	c.527T>C	p.Leu176Pro	1	359	359	0	1	0.300836	251	108	0	0.0	8534	3672	0	0.0	129	122	61	47	3.43421	6.95112	0.0	0.0	1	6.95112	16.1689	61.0	47.0	3.0103	7.58683	0.0	1003.61	0	snp	1X	1	1.0	1	59.9815	60	0.990741	1		FALSE
1020262	G	A	4906.53	PPE14	c.1068C>T	p.Ser356Ser	1	204	204	1	1	0.897059	21	183	0	0.0	714	6222	0	0.0	10	11	69	114	3.1137	27.0389	0.0	0.0	1	10.4265	5.59539	104.0	79.0	9.2874	3.1137	0.0	1129.77	0	snp	1X	1	1.0	1	60	60	0.994536	1		FALSE
3062615	G	A	5328.87	Rv2749	c.111G>A	p.Gln37Gln	1	196	196	1	1	0.943878	10	185	0	0.0	340	6290	0	0.0	5	5	97	88	3.0103	3.96105	0.0	0.0	1	9.21954	3.87889	81.0	104.0	5.65128	6.48466	0.0	1227.02	0	snp	1X	1	2.0	1	60	60	1.0	1		FALSE
3449820	G	A	0	Rv3083	c.1317G>A	p.Leu439Leu	1	265	265	0	1	0.0528302	251	14	0	0.0	8534	476	0	0.0	124	127	7	7	3.08816	3.0103	0.0	0.0	1	3.63072	11.3242	6.0	8.0	3.0103	23.782	0.0	1658.37	0	snp	1X	1	1.0	1	60	59.8884	1.0	0.996016		FALSE
3501679	G	A	0	PPE50	c.346G>A	p.Ala116Thr	1	145	145	0	1	0.0689655	135	10	0	0.0	4590	340	0	0.0	72	63	5	5	4.31318	3.0103	0.0	0.0	1	24.725	296.159	0.0	10.0	3.0103	4.31318	0.0	789.563	0	snp	1X	1	1.0	1	60	58.5852	1.0	0.985185		FALSE
3538227	C	T	5500.36	Rv3169	c.990C>T	p.Val330Val	1	217	217	1	1	0.921659	17	200	0	0.0	578	6800	0	0.0	4	13	133	67	13.3567	50.305	0.0	0.0	1	32.3686	4.1599	126.0	74.0	18.6883	3.13803	0.0	1266.5	0	snp	1X	1	1.0	1	60	60	0.99	1		FALSE
3717199	A	T	0	sugI	c.110A>T	p.Glu37Val	1	225	225	0	1	0.0711111	209	16	0	0.0	7106	544	0	0.0	119	90	8	8	11.7481	3.0103	0.0	0.0	1	3.55317	3.27005	7.0	9.0	3.55317	22.2211	0.0	1348.9	0	snp	1X	1	1.0	1	60	59.6651	1.0	1		FALSE
4377088	G	A	0	eccC2	c.3365C>T	p.Ala1122Val	1	274	274	0	1	0.080292	252	22	0	0.0	8568	748	0	0.0	142	110	15	7	11.8341	9.32731	0.0	0.0	1	17.2236	3.56179	5.0	17.0	3.40511	3.56179	0.0	1618.92	0	snp	1X	1	1.0	1	60	59.9683	1.0	1		FALSE
123220	G	A	5.15918e-14	Rv0104	c.904G>A	p.Val302Ile	1	357	357	0	1	0.0616246	335	22	0	0.0	11390	748	0	0.0	169	166	11	11	3.06864	3.0103	0.0	0.0	1	3.0103	12.8694	11.0	11.0	3.40511	3.01678	0.0	2198.41	0	snp	1X	1	1.0	1	60	60	1.0	1		FALSE
3596606	T	C	0	Rv3220c	c.929A>G	p.Gln310Arg	1	314	314	0	1	0.178344	258	56	0	0.0	8772	1904	0	0.0	134	124	25	31	3.85196	4.40625	0.0	0.0	1	5.49198	4.22228	32.0	24.0	4.40625	3.0103	0.0	1421.26	0	snp	1X	1	1.0	1	60	60	1.0	1		FALSE
4000199	C	T	7137.82	Rv3559c	c.237G>A	p.Thr79Thr	1	264	264	1	1	0.943182	15	249	0	0.0	510	8466	0	0.0	11	4	124	125	10.1038	3.01902	0.0	0.0	1	11.391	4.31318	140.0	109.0	6.1585	4.31318	0.0	1643.54	0	snp	1X	1	1.0	1	60	60	1.0	1		FALSE
1955265	C	G	0	Rv1729c	c.305G>C	p.Arg102Pro	1	288	288	0	1	0.263889	212	76	0	0.0	7208	2584.0	0	0.0	91	121	41	35	12.2288	4.03889	0.0	0.0	1.0	7.12467	9.93443	44.0	32.0	8.61041	4.48526	0.0	954.743	0	snp	1X	1	1.0	1	60	59.8868	1.0	1		FALSE
2153995	G	T	0	katG	c.2117C>A	p.Ala706Glu	1	281	281	0	1	0.313167	193	88	0	0.0	6562	2992.0	0	0.0	83	110	43	45	11.2124	3.109	0.0	0.0	1.0	6.56362	5.54181	38.0	50.0	3.89863	12.4725	0.0	734.805	0	snp	1X	1	1.0	1	60	60	1.0	1		FALSE
2154800	A	G	6.29224e-14	katG	c.1312T>C	p.Trp438Arg	1	317	317	0	1	0.258675	235	82	0	0.0	7990	2788.0	0	0.0	89	146	32	50	33.0321	11.5903	0.0	0.0	1.0	4.70511	11.8902	45.0	37.0	4.70511	28.9663	0.0	1063.85	0	snp	1X	1	1.0	1	59.9634	60	1.0	1		FALSE
2155667	A	G	2.35057e-14	katG	c.445T>C	p.Trp149Arg	1	269	269	0	1	0.107807	240	29	0	0.0	8160	986.0	0	0.0	134	106	16	13	10.1038	3.68421	0.0	0.0	1.0	9.07545	27.4756	19.0	10.0	6.67934	3.0103	0.0	1478.12	0	snp	1X	1	1.0	1	60	60	1.0	1		FALSE
2155819	T	C	0	katG	c.293A>G	p.Tyr98Cys	1	257	257	0	1	0.07393	238	19	0	0.0	8092	646.0	0	0.0	104	134	7	12	11.2218	5.8675	0.0	0.0	1.0	3.12459	3.33876	9.0	10.0	3.12459	4.79857	0.0	1537.11	0	snp	1X	1	1.0	1	60	59.9958	1.0	1		FALSE
2665867	T	C	3.10996e-14	mbtE	c.1249A>G	p.Met417Val	1	332	332	0	1	0.123494	291	41	0	0.0	9894	1394.0	0	0.0	141	150	27	14	3.61473	11.961	0.0	0.0	1.0	7.30028	3.91321	25.0	16.0	4.33437	12.1514	0.0	1758.86	0	snp	1X	1	1.0	1	60	60	1.0	0.996564		FALSE
3343753	G	A	0	hupB	c.68C>T	p.Ala23Val	1	361	361	0	1	0.362881	230	131	0	0.0	7820	4454.0	0	0.0	126	104	61	70	7.57983	4.35297	0.0	0.0	1.0	3.4247	4.86077	68.0	63.0	6.73993	3.95442	0.0	696.045	0	snp	1X	1	1.0	1	60	60	1.0	1		FALSE
1668406	T	C	0	ripA	c.1417T>C	p.Ter473Glnext*?	1	225	225	0	1	0.0666667	210	15	0	0.0	7140	510.0	0	0.0	114	96	8	7	6.36057	3.15506	0.0	0.0	1.0	3.15506	23.0292	7.0	8.0	4.31318	5.65743	0.0	1363.95	0	snp	1X	1	1.0	1	60	60	1.0	1		FALSE
3498241	A	G	0	devS	c.1025T>C	p.Leu342Pro	1	261	261	0	1	0.0766284	241	20	0	0.0	8194	680.0	0	0.0	109	132	8	12	7.77673	4.74748	0.0	0.0	1.0	3.44459	3.4518	9.0	11.0	3.44459	4.53303	0.0	1551.98	0	snp	1X	1	1.0	1	60	60	1.0	1		FALSE
111524	C	T	0	nrp	c.1524C>T	p.Cys508Cys	1	378	378	0	1	0.0793651	348	30	0	0.0	11832	1020	0	0.0	172	176	17	13	3.11014	4.16842	0.0	0.0	1	4.16842	3.11014	17.0	13.0	3.29983	3.11014	0.0	2236.73	0	snp	1X	1	1.0	1	60	59.9655	1.0	0.997126		FALSE
1856817	T	G	3.71271e-14	Rv1647	c.44T>G	p.Val15Gly	1	243	243	0	1	0.0823045	223	20	0	0.0	7582	680	0	0.0	123	100	9	11	8.16146	3.44459	0.0	0.0	1	4.74748	19.3791	8.0	12.0	3.44459	3.48744	0.0	1421.7	0	snp	1X	1	1.0	1	60	59.8565	1.0	1		FALSE
2340916	G	T	0	Rv2083	c.46G>T	p.Gly16Cys	1	349	349	0	1	0.206304	277	72	0	0.0	9418	2448	0	0.0	120	157	35	37	13.7422	3.13094	0.0	0.0	1	4.09604	4.77413	39.0	33.0	7.35324	11.5472	0.0	1438.36	0	snp	1X	1	1.0	1	60	60	1.0	1		FALSE
2711869	G	A	117.191	Rv2414c	c.1008C>T	p.Asp336Asp	1	272	272	1	1	0.507353	134	138	0	0.0	4556	4692	0	0.0	65	69	72	66	3.26958	3.57677	0.0	0.0	1	8.10854	6.18648	60.0	78.0	8.10854	5.34382	0.0	26.9842	0	snp	1X	1	1.0	1	60	60	0.992754	1		FALSE
3477144	G	A	0	Rv3108	c.85G>A	p.Ala29Thr	1	405	405	0	1	0.175309	334	71	0	0.0	11356	2414	0	0.0	199	135	40	31	29.6401	5.48761	0.0	0.0	1	5.48761	3.42639	40.0	31.0	6.71098	3.24435	0.0	1845.76	0	snp	1X	1	1.0	1	60	59.8922	1.0	1		FALSE
3906664	G	C	0	lipF	c.344C>G	p.Ala115Gly	1	350	350	0	1	0.0685714	326	24	0	0.0	11084	816	0	0.0	188	138	15	9	19.6627	6.26751	0.0	0.0	1	3.37221	32.0254	11.0	13.0	4.45795	7.51311	0.0	2112.84	0	snp	1X	1	1.0	1	60	59.9847	1.0	1		FALSE
4268466	A	G	0	aftB	c.371T>C	p.Val124Ala	1	361	361	0	1	0.0831025	331	30	0	0.0	11254	1020	0	0.0	160	171	14	16	3.8041	3.29983	0.0	0.0	1	5.61607	3.33176	12.0	18.0	3.29983	17.5021	0.0	2113.67	0	snp	1X	1	1.0	1	60	59.9698	1.0	1		FALSE
2815992	C	T	599.494	accA1	c.889G>A	p.Val297Met	1	271	271	1	1	0.535055	126	145	0	0.0	4284	4930	0	0.0	49	77	68	77	16.5217	4.22333	0.0	0.0	1	4.82236	11.3515	67.0	78.0	3.74411	4.11327	0.0	138.039	0	snp	1X	1	1.0	1	60	60	1.0	1		FALSE
3717219	C	G	1.83222e-14	sugI	c.130C>G	p.Leu44Val	1	278	278	0	1	0.0503597	264	14	0	0.0	8976	476	0	0.0	170	94	9	5	50.5195	5.49198	0.0	0.0	1	5.49198	10.413	9.0	5.0	3.63072	3.0432	0.0	1745.01	0	snp	1X	1	1.0	1	60	60	1.0	1		FALSE
2484940	T	C	0	lipB	c.357T>C	p.Asp119Asp	1	178	178	0	1	0.0505618	169	9	0	0.0	5746	306.0	0	0.0	125	44	7	2	87.3123	9.04217	0.0	0.0	1.0	3.25157	15.3581	5.0	4.0	3.25157	9.80739	0.0	1099.46	0	snp	1X	1	1.0	1	60	59.8994	1.0	1		FALSE
3717105	C	T	0	sugI	c.16C>T	p.Gln6*	1	244	244	0	1	0.327869	164	80	0	0.0	5576	2720	0	0.0	52	112	29	51	50.6768	16.1477	0.0	0.0	1	3.98746	5.60547	43.0	37.0	3.0103	9.41879	0.0	580.614	0	snp	1X	1	1.0	1	60	60	1.0	1		FALSE
3717219	C	A	0	sugI	c.130C>A	p.Leu44Met	1	278	278	0	1	0.276978	201	77	0	0.0	6834	2618	0	0.0	136	65	52	25	57.47	23.5688	0.0	0.0	1	3.0385	4.83607	39.0	38.0	3.26411	3.88537	0.0	863.175	0	snp	1X	1	1.0	1	59.9351	59.7313	1.0	1		FALSE
1166453	C	T	7.94369e-14	Rv1043c	c.354G>A	p.Glu118Glu	1	266	266	0	1	0.12782	232	34	0	0.0	7888	1156	0	0.0	91	141	12	22	26.4098	9.39698	0.0	0.0	1	4.03217	38.9894	19.0	15.0	3.0103	15.1406	0.0	1376.91	0	snp	1X	1	1.0	1	60	59.9914	1.0	1		FALSE
913183	A	G	0	phoT	c.458A>G	p.Gln153Arg	1	370	370	0	1	0.17027	307	63	0	0.0	10438	2142	0	0.0	152	155	25	38	3.07396	8.83536	0.0	0.0	1	4.69922	3.01737	28.0	35.0	3.872	8.16666	0.0	1716.99	0	snp	1X	1	1.0	1	60	60	1.0	1		FALSE
1428171	C	T	4890.45	Rv1278	c.758C>T	p.Ala253Val	1	260	260	1	1	0.807692	50	210	0	0.0	1700	7140	0	0.0	24	26	100	110	3.18402	4.04433	0.0	0.0	1	5.65743	11.5225	97.0	113.0	11.1171	11.5225	0.0	1126.07	0	snp	1X	1	1.0	1	60	60	0.995238	1		FALSE
2970519	C	T	4059.01	Rv2645	c.397C>T	p.Arg133Trp	1	220	220	1	1	0.804545	43	177	0	0.0	1462	6018	0	0.0	16	27	86	91	9.12072	3.31701	0.0	0.0	1	21.6702	5.48477	69.0	108.0	23.6332	3.46479	0.0	934.621	0	snp	1X	1	1.0	1	59.9209	60	1.0	1		FALSE
3717105	C	T	0	sugI	c.16C>T	p.Gln6*	1	281	281	0	1	0.483986	145	136	0	0.0	4930	4624	0	0.0	57	88	49	87	17.4019	26.0662	0.0	0.0	1	6.13977	3.02528	75.0	61.0	28.557	10.9324	0.0	70.1398	0	snp	1X	1	1.0	1	60	60	1.0	1		FALSE
993673	C	T	3.80427e-13	Rv0891c-Rv0892	n.993673C>T		1	345	345	0	1	0.423188	199	146	0	0.0	6766	4964	0	0.0	76	123	51	95	27.1147	31.8046	0.0	0.0	1	34.4818	16.3774	50.0	96.0	14.6708	23.1864	0.0	376.219	0	snp	1X	1	1.0	1	60	59.9648	1.0	1		FALSE
2370434	G	A	9.71562e-14	prcB	c.168C>T	p.His56His	1	297	297	0	1	0.154882	251	46	0	0.0	8534	1564	0	0.0	150	101	25	21	23.782	3.76559	0.0	0.0	1	3.0103	4.05711	23.0	23.0	25.858	27.3118	0.0	1436.29	0	snp	1X	1	1.0	1	60	60	1.0	1		FALSE
3717219	C	T	2.50727e-14	sugI	c.130C>T	p.Leu44Leu	1	447	447	0	1	0.185682	364	83	0	0.0	12376	2822	0	0.0	237	127	64	19	75.1939	55.989	0.0	0.0	1	3.24576	3.10575	40.0	43.0	5.12945	5.89764	0.0	1972.38	0	snp	1X	1	1.0	1	60	59.8901	1.0	0.997253		FALSE
1432308	A	G	0	oppA	c.1133T>C	p.Leu378Pro	1	189	189	0	1	0.179894	155	34	0	0.0	5270	1156.0	0	0.0	49	106	11	23	48.5272	12.2071	0.0	0.0	1.0	5.30951	3.36054	20.0	14.0	4.03217	6.16244	0.0	841.407	0	snp	1X	1	1.0	1	60	60	1.0	1		FALSE
3625556	A	G	1.03369e-14	mtrB	c.1058T>C	p.Leu353Pro	1	253	253	0	1	0.0592885	238	15	0	0.0	8092	510.0	0	0.0	102	136	9	6	13.5575	4.31318	0.0	0.0	1.0	6.62942	3.59423	10.0	5.0	14.7363	10.1634	0.0	1566.19	0	snp	1X	1	1.0	1	60	60	1.0	1		FALSE
1921453	T	G	6352.39	recN-Rv1697	n.1921453T>G		1	232	232	1	1	0.948276	12	220	0	0.0	408	7480	0	0.0	10	2	118	102	14.5915	5.5371	0.0	0.0	1	3.99733	3.73412	105.0	115.0	3.99733	3.73412	0.0	1462.69	0	snp	1X	1	1.0	1	60	60	1.0	0.916667		FALSE
1382307	C	T	0	corA	c.736G>A	p.Ala246Thr	1	276	276	0	1	0.0978261	249	27	0	0.0	8466	918	0	0.0	110	139	16	11	10.3445	5.02092	0.0	0.0	1	3.09072	3.01902	13.0	14.0	5.02092	4.48411	0.0	1559.27	0	snp	1X	1	1.0	1	60	60	1.0	1		FALSE
1535683	C	T	1852.4	Rv1364c	c.1962G>A	p.Ter654Ter	1	206	206	1	1	0.645631	73	133	0	0.0	2482	4522	0	0.0	45	28	76	57	11.607	8.9043	0.0	0.0	1	3.41847	3.27802	69.0	64.0	3.41847	21.6017	0.0	426.53	0	snp	1X	1	1.0	1	60	59.9178	1.0	1		FALSE
1595145	A	G	1.97692e-14	uvrC	c.1104A>G	p.Ala368Ala	1	151	151	0	1	0.119205	133	18	0	0.0	4522	612	0	0.0	56	77	7	11	10.2104	4.9405	0.0	0.0	1	33.8935	8.9043	1.0	17.0	3.49285	7.72876	0.0	811.402	0	snp	1X	1	1.0	1	60	60	1.0	1		FALSE
1905066	T	C	0	Rv1680	c.638T>C	p.Leu213Pro	1	260	260	0	1	0.192308	210	50	0	0.0	7140	1700	0	0.0	101	109	25	25	3.67208	3.0103	0.0	0.0	1	3.18402	3.38255	26.0	24.0	3.0103	16.4114	0.0	1121.56	0	snp	1X	1	1.0	1	60	60	1.0	1		FALSE
2000317	C	T	1.10902e-14	Rv1767	c.244C>T	p.Gln82*	1	238	238	0	1	0.0672269	222	16	0	0.0	7548	544	0	0.0	121	101	7	9	6.92286	3.55317	0.0	0.0	1	11.6962	3.36243	12.0	4.0	3.55317	5.51434	0.0	1447.73	0	snp	1X	1	1.0	1	60	60	1.0	1		FALSE
2123160	C	T	0	lldD2-Rv1873	n.2123160C>T		1	238	238	0	1	0.130252	207	31	0	0.0	7038	1054	0	0.0	116	91	20	11	9.56668	8.68415	0.0	0.0	1	6.44263	10.6577	12.0	19.0	3.64073	6.04197	0.0	1235.09	0	snp	1X	1	1.0	1	60	60	1.0	1		FALSE
3498896	G	T	1.99134e-13	devS	c.370C>A	p.Leu124Ile	1	330	330	0	1	0.406061	196	134	0	0.0	6664	4556	0	0.0	90	106	69	65	5.84651	3.26958	0.0	0.0	1	4.6308	15.8176	72.0	62.0	40.3467	19.0083	0.0	438.003	0	snp	1X	1	1.0	1	60	60	0.992537	1		FALSE
3970381	G	A	0	PPE61	c.1039G>A	p.Ala347Thr	1	222	222	0	1	0.157658	187	35	0	0.0	6358	1190	0	0.0	70	117	18	17	28.6615	3.07234	0.0	0.0	1	3.56868	3.11481	19.0	16.0	3.07234	12.7761	0.0	1060.08	0	snp	1X	1	1.0	1	60	60	1.0	1		FALSE
4277184	C	T	3.37538e-15	PE_PGRS62	c.614C>T	p.Ser205Leu	1	238	238	0	1	0.168067	198	40	0	0.0	6732	1360	0	0.0	98	100	22	18	3.05417	3.87889	0.0	0.0	1	4.96463	5.81786	17.0	23.0	4.96463	3.71219	0.0	1110.77	0	snp	1X	1	1.0	1	60	60	0.975	1		FALSE
4361918	T	C	0	espB	c.8A>G	p.Gln3Arg	1	321	321	0	1	0.102804	288	33	0	0.0	9792	1122	0	0.0	173	115	18	15	28.3743	3.60252	0.0	0.0	1	3.0761	33.8935	16.0	17.0	3.0761	5.45321	0.0	1779.43	0	snp	1X	1	1.0	1	60	59.8958	1.0	1		FALSE
253394	C	T	2.39577e-14	pckA	c.1613C>T	p.Thr538Ile	1	257	257	0	1	0.0583658	242	15	0	0.0	8228	510	0	0.0	131	111	4	11	6.59951	10.1038	0.0	0.0	1	6.62942	18.8387	10.0	5.0	3.15506	6.59951	0.0	1591.88	0	snp	1X	1	1.0	1	60	59.9504	1.0	0.995868		FALSE
439798	G	A	1.92868e-14	Rv0361-mgtE	n.439798G>A		1	322	322	0	1	0.0900621	293	29	0	0.0	9962	986	0	0.0	177	116	13	16	30.5873	3.68421	0.0	0.0	1	4.88226	3.90705	12.0	17.0	4.88226	5.68573	0.0	1849.87	0	snp	1X	1	1.0	1	60	60	1.0	0.996587		FALSE
1854211	T	G	0	tsnR	c.606T>G	p.Leu202Leu	1	191	191	0	1	0.471204	101	90	0	0.0	3434	3057	0	0.0	43	58	34	56	7.84774	14.688	0.0	0.0	1	54.064	3.0318	22.0	68.0	3.10681	4.75178	0.0	91.3076	0	snp	1X	1	1.0	1	60	60	1.0	1		FALSE
1905066	T	C	6764.92	Rv1680	c.638T>C	p.Leu213Pro	1	252	252	1	1	0.940476	15	237	0	0.0	510	8058	0	0.0	8	7	109	128	3.15506	6.3179	0.0	0.0	1	4.55873	6.62942	125.0	112.0	16.9462	10.1038	0.0	1557.68	0	snp	1X	1	1.0	1	60	60	0.995781	1		FALSE
2123160	C	T	5555.88	lldD2-Rv1873	n.2123160C>T		1	214	214	1	1	0.925234	16	198	0	0.0	544	6732	0	0.0	6	10	114	84	5.18177	12.8806	0.0	0.0	1	3.05417	22.5536	100.0	98.0	12.8806	5.18177	0.0	1279.29	0	snp	1X	1	1.0	1	60	60	1.0	1		FALSE
2188876	T	C	0	Rv1937	c.381T>C	p.Ser127Ser	1	256	256	0	1	0.0507812	243	13	0	0.0	8262	442	0	0.0	124	119	5	8	3.2337	4.51363	0.0	0.0	1	3.17734	4.5205	6.0	7.0	4.51363	4.09157	0.0	1615.74	0	snp	1X	1	1.0	1	60	60	1.0	1		FALSE
3008074	A	G	1.79606e-14	Rv2690c	c.1136T>C	p.Leu379Pro	1	292	292	0	1	0.10274	262	30	0	0.0	8908	1020	0	0.0	120	142	9	21	7.02172	13.4334	0.0	0.0	1	3.0103	5.69563	15.0	15.0	3.29983	3.04345	0.0	1631.8	0	snp	1X	1	1.0	1	60	60	1.0	1		FALSE
3970381	G	A	2.10949e-14	PPE61	c.1039G>A	p.Ala347Thr	1	278	278	0	1	0.0647482	260	18	0	0.0	8840	612	0	0.0	106	154	7	11	22.2529	4.9405	0.0	0.0	1	3.0103	3.84548	9.0	9.0	3.49285	15.0703	0.0	1693.72	0	snp	1X	1	1.0	1	60	60	1.0	1		FALSE
4277184	C	T	7356.8	PE_PGRS62	c.614C>T	p.Ser205Leu	1	295	295	1	1	0.908475	27	268	0	0.0	918	9112	0	0.0	15	12	130	138	3.73412	3.52886	0.0	0.0	1	13.5112	12.7417	116.0	152.0	3.0103	3.09072	0.0	1693.97	0	snp	1X	1	1.0	1	60	60	1.0	1		FALSE
3270047	C	T	2.86308e-15	ppsE	c.2311C>T	p.Leu771Phe	1	247	247	0	1	0.0526316	234	13	0	0.0	7956	442	0	0.0	119	115	4	9	3.15878	7.18621	0.0	0.0	1	4.51363	3.93828	5.0	8.0	3.17734	8.35546	0.0	1552.13	0	snp	1X	1	1.0	1	60	59.9231	1.0	1		FALSE
3420123	G	C	7435.81	cyp136	c.632G>C	p.Gly211Ala	1	284	284	1	1	0.929577	20	264	0	0.0	680	8976.0	0	0.0	10	10	143	121	3.0103	6.99133	0.0	0.0	1.0	11.433	4.74748	148.0	116.0	3.83283	3.0103	0.0	1712.16	0	snp	1X	1	1.0	1	60	60	1.0	1		FALSE
3596595	C	T	2.15528e-13	Rv3220c	c.940G>A	p.Ala314Thr	1	272	272	0	1	0.290441	193	79	0	0.0	6562	2686.0	0	0.0	89	104	38	41	5.54181	3.25768	0.0	0.0	1.0	3.03779	3.92164	39.0	40.0	3.25768	3.29158	0.0	800.907	0	snp	1X	1	1.0	1	60	60	1.0	1		FALSE
851982	G	T	4524.52	phoP	c.375G>T	p.Leu125Phe	1	301	301	1	1	0.747508	76	225	0	0.0	2584	7650	0	0.0	38	38	136	89	3.0103	24.3293	0.0	0.0	1	4.64132	7.12467	106.0	119.0	12.2849	4.83891	0.0	1041.81	0	snp	1X	1	1.0	1	60	60	1.0	1		FALSE
972365	T	C	0	fadE10	c.1861T>C	p.Trp621Arg	1	264	264	0	1	0.0643939	247	17	0	0.0	8398	578	0	0.0	137	110	11	6	9.41922	6.20364	0.0	0.0	1	9.26925	33.6131	5.0	12.0	9.26925	13.7797	0.0	1608.42	0	snp	1X	1	1.0	1	60	59.8866	0.941176	1		FALSE
1384202	A	C	5.33396e-14	mdh	c.990A>C	p.Ter330Cysext*?	1	302	302	0	1	0.0662252	282	20	0	0.0	9588	680	0	0.0	109	173	8	12	34.5506	4.74748	0.0	0.0	1	18.6449	9.0473	16.0	4.0	4.74748	3.0411	0.0	1837.22	0	snp	1X	1	1.0	1	60	60	1.0	0.996454		FALSE
2075106	T	C	0	Rv1830	c.266T>C	p.Leu89Ser	1	263	263	0	1	0.26616	193	70	0	0.0	6562	2380	0	0.0	96	97	37	33	3.02155	3.50664	0.0	0.0	1	7.47733	16.793	41.0	29.0	4.12706	3.56161	0.0	862.937	0	snp	1X	1	1.0	1	60	60	1.0	1		FALSE
2310276	C	A	4.65288e-14	ppm1	c.480G>T	p.Pro160Pro	1	240	240	0	1	0.395833	145	95	0	0.0	4930	3226	0	0.0	77	68	51	44	4.22333	4.13032	0.0	0.0	1	8.15326	51.6663	40.0	55.0	4.13032	3.74411	0.0	342.194	0	snp	1X	1	1.0	1	60	60	1.0	1		FALSE
2418440	C	A	0	murF	c.565G>T	p.Ala189Ser	1	253	253	0	1	0.213439	199	54	0	0.0	6766	1833	0	0.0	58	141	26	28	78.1825	3.17115	0.0	0.0	1	7.03155	12.1872	32.0	22.0	4.45795	8.78271	0.0	1000.09	0	snp	1X	1	1.0	1	60	60	1.0	1		FALSE
2833292	G	T	1.86115e-13	Rv2516c	c.222C>A	p.Pro74Pro	1	322	322	0	1	0.229814	248	74	0	0.0	8432	2516	0	0.0	130	118	41	33	4.27115	4.88833	0.0	0.0	1	10.5224	14.358	29.0	45.0	4.06669	8.05372	0.0	1222.12	0	snp	1X	1	1.0	1	60	60	1.0	1		FALSE
3007542	C	A	1.05594e-13	Rv2690c	c.1668G>T	p.Trp556Cys	1	367	367	0	1	0.13624	317	50	0	0.0	10778	1700	0	0.0	186	131	31	19	23.7318	9.26414	0.0	0.0	1	11.5225	9.59322	18.0	32.0	5.78978	3.83916	0.0	1875.41	0	snp	1X	1	1.0	1	60	59.9874	1.0	0.996845		FALSE
3174753	T	G	1.17166e-13	vapB23	c.7T>G	p.Ser3Ala	1	320	320	0	1	0.459375	173	147	0	0.0	5882	4998	0	0.0	87	86	61	86	3.02285	12.2428	0.0	0.0	1	3.73412	3.3241	70.0	77.0	15.4335	15.0726	0.0	185.187	0	snp	1X	1	1.0	1	60	60	1.0	1		FALSE
4230970	G	T	3.59212e-14	Rv3784	c.715G>T	p.Ala239Ser	1	318	318	0	1	0.437107	179	139	0	0.0	6086	4726	0	0.0	100	79	82	57	8.36013	12.7741	0.0	0.0	1	18.0231	4.47817	54.0	85.0	16.1485	16.2211	0.0	285.492	0	snp	1X	1	1.0	1	60	60	1.0	1		FALSE
658725	C	T	0	Rv0567	c.405C>T	p.Phe135Phe	1	323	323	0	1	0.318885	220	103	0	0.0	7480	3502	0	0.0	94	126	54	49	13.1175	3.53736	0.0	0.0	1	5.56125	5.5371	57.0	46.0	4.04333	6.95843	0.0	820.101	0	snp	1X	1	1.0	1	60	60	1.0	1		FALSE
1806599	T	C	7.47354e-15	chaA	c.419T>C	p.Leu140Pro	1	288	288	0	1	0.149306	245	43	0	0.0	8330	1462	0	0.0	121	124	18	25	3.09007	5.48477	0.0	0.0	1	3.0608	7.69891	22.0	21.0	3.0608	5.57175	0.0	1418.72	0	snp	1X	1	1.0	1	60	59.8367	1.0	1		FALSE
3008819	A	C	0	Rv2690c	c.391T>G	p.Ser131Ala	1	312	312	0	1	0.0673077	291	21	0	0.0	9894	714	0	0.0	144	147	7	14	3.07746	8.07707	0.0	0.0	1	3.94093	6.30109	9.0	12.0	5.59539	3.07746	0.0	1899	0	snp	1X	1	1.0	1	60	60	1.0	1		FALSE
3010670	T	C	4.53236e-14	ceoC	c.647T>C	p.Leu216Pro	1	248	248	0	1	0.21371	195	53	0	0.0	6630	1802	0	0.0	111	84	27	26	11.1283	3.05127	0.0	0.0	1	6.32897	3.02144	22.0	31.0	4.03458	4.35773	0.0	997.066	0	snp	1X	1	1.0	1	60	59.9692	0.981132	1		FALSE
4307298	A	C	4.86985e-14	Rv3833	c.432A>C	p.Pro144Pro	1	330	330	0	1	0.0939394	299	31	0	0.0	10166	1054	0	0.0	118	181	14	17	31.835	3.64073	0.0	0.0	1	6.44263	8.30463	12.0	19.0	3.08035	3.59856	0.0	1877.23	0	snp	1X	1	1.0	1	60	60	1.0	1		FALSE
981705	A	C	0	serC	c.850T>G	p.Ser284Ala	1	216	216	0	1	0.111111	192	24	0	0.0	6528	816.0	0	0.0	108	84	14	10	9.52472	4.45795	0.0	0.0	1.0	8.80089	11.8771	8.0	16.0	16.0391	68.3354	0.0	1165.95	0	snp	1X	1	1.0	1	60	60	1.0	1		FALSE
1880564	G	A	0	pks7	c.5261G>A	p.Cys1754Tyr	1	255	255	0	1	0.113725	226	29	0	0.0	7684	986.0	0	0.0	113	113	13	16	3.0103	3.68421	0.0	0.0	1.0	15.6647	9.5055	8.0	21.0	3.08518	12.8492	0.0	1383.86	0	snp	1X	1	1.0	1	60	59.9646	1.0	0.995575		FALSE
871996	C	G	0	cyp126	c.566C>G	p.Thr189Arg	1	296	296	0	1	0.0777027	273	23	0	0.0	9282	782	0	0.0	130	143	12	11	4.35454	3.10471	0.0	0.0	1	3.86001	19.1174	13.0	10.0	3.10471	3.65458	0.0	1753.29	0	snp	1X	1	1.0	1	60	60	1.0	0.996337		FALSE
1547616	A	C	0	Rv1374c-Rv1375	n.1547616A>C		1	311	311	0	1	0.286174	222	89	0	0.0	7548	3026	0	0.0	126	96	42	47	11.8136	3.62026	0.0	0.0	1	13.7701	8.64439	34.0	55.0	10.0615	18.6606	0.0	932.742	0	snp	1X	1	1.0	1	60	60	1.0	1		FALSE
1742178	G	A	7.8111e-14	ansA	c.15C>T	p.His5His	1	230	230	0	1	0.191304	186	44	0	0.0	6324	1496	0	0.0	99	87	25	19	4.69144	4.78696	0.0	0.0	1	26.8965	4.69144	33.0	11.0	6.16881	42.2836	0.0	994.865	0	snp	1X	1	1.0	1	60	60	1.0	1		FALSE
3717105	C	T	4.36841e-13	sugI	c.16C>T	p.Gln6*	1	289	289	0	1	0.491349	147	142	0	0.0	4998	4828	0	0.0	57	90	53	89	19.0969	22.8288	0.0	0.0	1	7.96493	7.27939	80.0	62.0	9.12712	4.7977	0.0	37.1883	0	snp	1X	1	1.0	1	60	60	1.0	1		FALSE
932280	T	C	6800	Rv0836c	c.653A>G	p.Ter218Trpext*?	1	240	235.333	1	1	0.9375	0	225	0.333333	0.333333,0.333333	0	510,7650	11.3333	11.3333,11.3333	0	0	89	136	0	3.15506,24.3293	0,0	0,0	1,1	6.62942,14.8328	0	10,130	5,95	3.15506,26.1823	0	0,0	1463	0	snp	1M1D1M,1M1X1M	2	2,2	1	60	0	1,1	0	Chromosome:932279	FALSE
459443	C	G	0	Rv0383c-clpB	n.459443C>G		1	189	189	0	1	0.116402	167	22	0	0.0	5678	748.0	0	0.0	56	111	9	13	42.3439	4.58955	0.0	0.0	1.0	4.58955	29.341	13.0	9.0	3.40511	12.4894	0.0	1001.65	0	snp	1X	1	1.0	1	60	59.9641	1.0	1		FALSE
3899573	T	C	0	Rv3480c	c.830A>G	p.Gln277Arg	1	367	367	0	1	0.0572207	346	21	0	0.0	11764	714.0	0	0.0	145	201	9	12	22.6916	3.94093	0.0	0.0	1.0	3.94093	13.0518	12.0	9.0	3.94093	10.2653	0.0	2277.11	0	snp	1X	1	1.0	1	60	59.9855	1.0	1		FALSE
3965425	G	C	1.41757e-13	Rv3528c-Rv3529c	n.3965425G>C		1	456	456	0	1	0.414474	267	189	0	0.0	9078	6422.0	0	0.0	103	164	80	109	33.2727	12.6728	0.0	0.0	1.0	5.59539	9.85003	102.0	87.0	18.7391	25.8555	0.0	542.305	0	snp	1X	1	1.0	1	60	60	1.0	1		FALSE
3897886	A	C	0	Rv3479	c.2067A>C	p.Leu689Leu	1	285	285	0	1	0.119298	251	34	0	0.0	8534	1156	0	0.0	124	127	20	14	3.08816	5.30951	0.0	0.0	1	3.26577	57.003	18.0	16.0	15.5282	19.0065	0.0	1512.65	0	snp	1X	1	1.0	1	60	60	1.0	0.996016		FALSE
1888304	C	T	6001.03	pks9	c.279C>T	p.Leu93Leu	1	292	292	1	1	0.842466	46	246	0	0.0	1564	8364	0	0.0	24	22	114	132	3.19912	5.87029	0.0	0.0	1	3.32808	3.19912	126.0	120.0	117.728	18.305	0.0	1381.79	0	snp	1X	1	1.0	1	60	60	1.0	1		FALSE
2671032	C	T	4849.76	mbtC	c.572G>A	p.Arg191Gln	1	251	251	1	1	0.816733	46	205	0	0.0	1564	6970	0	0.0	16	30	85	120	12.2627	15.9862	0.0	0.0	1	6.07155	6.03148	111.0	94.0	4.80044	6.03148	0.0	1116.7	0	snp	1X	1	1.0	1	59.8049	60	1.0	1		FALSE
3009786	T	C	3423.65	ceoB	c.443T>C	p.Val148Ala	1	238	238	1	1	0.735294	63	175	0	0.0	2142	5950	0	0.0	30	33	88	87	3.32051	3.02271	0.0	0.0	1	8.48241	12.9715	98.0	77.0	3.61831	3.32051	0.0	788.325	0	snp	1X	1	1.0	1	59.9143	60	0.994286	1		FALSE
4171219	C	T	1.90455e-14	Rv3725-Rv3726	n.4171219C>T		1	299	299	0	1	0.0869565	273	26	0	0.0	9282	884	0	0.0	166	107	16	10	30.6986	6.01695	0.0	0.0	1	8.35546	12.7541	9.0	17.0	4.34659	23.6989	0.0	1725.04	0	snp	1X	1	1.0	1	60	60	1.0	1		FALSE
3010391	T	C	0	ceoC	c.368T>C	p.Leu123Pro	1	253	253	0	1	0.0790514	233	20	0	0.0	7922	680	0	0.0	127	106	10	10	7.12025	3.0103	0.0	0.0	1	3.44459	3.01962	11.0	9.0	3.44459	18.6766	0.0	1492.28	0	snp	1X	1	1.0	1	60	60	1.0	1		FALSE
851731	T	C	1.05177e-14	phoP	c.124T>C	p.Phe42Leu	1	274	274	0	1	0.0583942	258	16	0	0.0	8772	544	0	0.0	134	124	6	10	3.85196	5.18177	0.0	0.0	1	5.18177	3.54896	6.0	10.0	5.18177	3.54896	0.0	1701.02	0	snp	1X	1	1.0	1	60	59.845	1.0	1		FALSE
1827728	C	T	0	cya	c.218G>A	p.Gly73Asp	1	250	250	0	1	0.188	203	47	0	0.0	6902	1598	0	0.0	106	97	24	23	3.87675	3.0565	0.0	0.0	1	5.27418	10.8083	20.0	27.0	3.0565	10.8083	0.0	1093.38	0	snp	1X	1	1.0	1	60	60	1.0	1		FALSE
1835019	C	A	5.83425e-14	coaE	c.7C>A	p.Arg3Ser	1	203	203	0	1	0.334975	135	68	0	0.0	4590	2312	0	0.0	54	81	35	33	14.7363	3.13803	0.0	0.0	1	9.26925	5.72866	41.0	27.0	5.05404	3.15506	0.0	469.472	0	snp	1X	1	1.0	1	60	60	1.0	1		FALSE
277962	G	C	0	Rv0232	c.64G>C	p.Glu22Gln	1	287	287	0	1	0.142857	246	41	0	0.0	8364	1394	0	0.0	142	104	20	21	15.7567	3.06326	0.0	0.0	1	11.961	9.93076	27.0	14.0	3.48696	26.8788	0.0	1433.4	0	snp	1X	1	1.0	1	60	60	1.0	1		FALSE
1827728	C	T	0	cya	c.218G>A	p.Gly73Asp	1	298	298	0	1	0.104027	267	31	0	0.0	9078	1054	0	0.0	136	131	19	12	3.21362	6.44263	0.0	0.0	1	3.64073	31.3208	17.0	14.0	3.64073	3.99438	0.0	1653.2	0	snp	1X	1	1.0	1	60	59.8202	1.0	0.996255		FALSE
1835019	C	A	0	coaE	c.7C>A	p.Arg3Ser	1	247	247	0	1	0.37247	155	92	0	0.0	5270	3128	0	0.0	72	83	52	40	4.70545	6.40913	0.0	0.0	1	3.10471	3.13639	45.0	47.0	10.6577	24.3187	0.0	439.969	0	snp	1X	1	1.0	1	60	59.7806	1.0	1		FALSE
4244674	A	G	0	embA	c.1442A>G	p.Glu481Gly	1	267	267	0	1	0.17603	220	47	0	0.0	7480	1598	0	0.0	96	124	18	29	10.7486	8.60069	0.0	0.0	1	3.0565	3.36563	24.0	23.0	3.42611	4.94488	0.0	1215.32	0	snp	1X	1	1.0	1	60	60	1.0	1		FALSE
2119139	C	T	0	Rv1868	c.1793C>T	p.Pro598Leu	1	232	232	0	1	0.155172	196	36	0	0.0	6664	1224.0	0	0.0	108	88	16	20	7.44188	3.9754	0.0	0.0	1.0	14.8328	22.5536	25.0	11.0	5.18177	12.9813	0.0	1120.06	0	snp	1X	1	1.0	1	60	60	1.0	1		FALSE
3429382	G	A	3193.19	cstA	c.2140G>A	p.Gly714Ser	1	231	231	1	1	0.727273	63	168	0	0.0	2142	5712.0	0	0.0	32	31	98	70	3.04477	13.1438	0.0	0.0	1.0	4.87156	3.32051	90.0	78.0	3.83753	3.04477	0.0	735.26	0	snp	1X	1	1.0	1	60	60	1.0	1		FALSE
3499434	A	T	1.7117e-14	devR	c.482T>A	p.Leu161His	1	255	255	0	1	0.0588235	240	15	0	0.0	8160	510.0	0	0.0	116	124	8	7	3.58936	3.15506	0.0	0.0	1.0	10.1038	7.38944	11.0	4.0	4.31318	22.1554	0.0	1577.05	0	snp	1X	1	1.0	1	60	60	1.0	1		FALSE
4343695	G	A	0	eccA1	c.382G>A	p.Val128Ile	1	238	238	0	1	0.163866	199	39	0	0.0	6766	1326.0	0	0.0	100	99	23	16	3.02121	5.73856	0.0	0.0	1.0	3.51141	12.1872	18.0	21.0	3.51141	3.2831	0.0	1123.22	0	snp	1X	1	1.0	1	60	60	0.974359	0.994975		FALSE
4393590	C	G	4745.99	mutT4	c.142C>G	p.Arg48Gly		177				0.898305		159									42	117																1X				60					FALSE
2119139	C	T	5.53285e-14	Rv1868	c.1793C>T	p.Pro598Leu	1	193	193	0	1	0.119171	170	23	0	0.0	5780	782.0	0	0.0	69	101	13	10	16.0902	3.86001	0.0	0.0	1.0	18.9659	7.14887	18.0	5.0	5.3706	3.21467	0.0	1032.86	0	snp	1X	1	1.0	1	60	60	1.0	1		FALSE
3429382	G	A	425.368	cstA	c.2140G>A	p.Gly714Ser	1	231	231	1	1	0.528139	108	122	0	0.0	3672	4148.0	0	0.0	62	46	64	58	8.15749	3.65106	0.0	0.0	1.0	11.625	5.02092	72.0	50.0	3.0815	3.09072	0.0	97.9446	0	snp	1X	1	2.0	1	60	60	1.0	1		FALSE
3905798	C	T	0	Rv3486	c.27C>T	p.Val9Val	1	240	240	0	1	0.0541667	227	13	0	0.0	7718	442.0	0	0.0	103	124	7	6	7.22889	3.17734	0.0	0.0	1.0	3.17734	4.16778	7.0	6.0	11.1951	3.24945	0.0	1503.72	0	snp	1X	1	1.0	1	60	60	1.0	1		FALSE
4343695	G	A	4.9241e-14	eccA1	c.382G>A	p.Val128Ile	1	215	215	0	1	0.162791	180	35	0	0.0	6120	1190.0	0	0.0	89	91	18	17	3.05855	3.07234	0.0	0.0	1.0	20.9405	3.20332	9.0	26.0	3.56868	3.44459	0.0	1022.84	0	snp	1X	1	1.0	1	60	59.8111	1.0	0.994444		FALSE
4393590	C	G	4140.92	mutT4	c.142C>G	p.Arg48Gly		154				0.896104		138									48	90																1X				59.9928					FALSE
3007516	A	G	0	Rv2690c	c.1694T>C	p.Leu565Pro	1	309	309	0	1	0.142395	265	44	0	0.0	9010	1496	0	0.0	143	122	25	19	6.62396	4.78696	0.0	0.0	1	6.16881	3.41182	18.0	26.0	3.20771	3.67403	0.0	1554.05	0	snp	1X	1	1.0	1	60	60	1.0	1		FALSE
3010550	T	C	0	ceoC	c.527T>C	p.Leu176Pro	1	249	249	0	1	0.128514	217	32	0	0.0	7378	1088	0	0.0	115	102	16	16	4.70145	3.0103	0.0	0.0	1	3.28173	35.5223	17.0	15.0	9.79615	16.7096	0.0	1290.74	0	snp	1X	1	1.0	1	60	60	1.0	1		FALSE
1732694	C	T	0	Rv1531	c.222C>T	p.Leu74Leu	1	310	310	0	1	0.0677419	289	21	0	0.0	9826	714	0	0.0	125	164	11	10	14.4387	3.1137	0.0	0.0	1	3.1137	10.231	11.0	10.0	3.1137	15.6409	0.0	1876.56	0	snp	1X	1	1.0	1	60	59.9031	1.0	0.99654		FALSE
3725753	T	C	0	icd1	c.92A>G	p.Asp31Gly	1	261	261	0	1	0.187739	212	49	0	0.0	7208	1666	0	0.0	105	107	28	21	3.05127	5.18177	0.0	0.0	1	3.40914	11.0407	26.0	23.0	8.37251	6.32897	0.0	1145.01	0	snp	1X	1	1.0	1	60	59.8679	1.0	1		FALSE
1375226	C	T	0	Rv1232c	c.943G>A	p.Asp315Asn	1	217	217	0	1	0.0645161	203	14	0	0.0	6902	476	0	0.0	120	83	6	8	17.6544	3.63072	0.0	0.0	1	3.63072	4.30463	8.0	6.0	3.63072	3.27772	0.0	1323.96	0	snp	1X	1	1.0	1	60	60	1.0	1		FALSE
3717108	C	A	7.02761e-14	sugI	c.19C>A	p.Pro7Thr	1	227	227	0	1	0.207048	180	47	0	0.0	6120	1598.0	0	0.0	85	95	17	30	4.21667	10.8184	0.0	0.0	1.0	4.16534	13.8677	26.0	21.0	8.60069	3.20332	0.0	935.267	0	snp	1X	1	1.0	1	60	59.9333	1.0	1		FALSE
1253207	A	G	8.18473e-14	Rv1129c	c.1328T>C	p.Ile443Thr	1	234	234	0	1	0.25641	174	60	0	0.0	5916	2040.0	0	0.0	64	110	21	39	29.4174	14.7363	0.0	0.0	1.0	3.15506	4.25827	31.0	29.0	23.8564	17.4369	0.0	799.24	0	snp	1X	1	1.0	1	60	60	1.0	1		FALSE
2117462	A	C	1.17528e-13	Rv1868	c.116A>C	p.Asp39Ala	1	235	235	0	1	0.148936	200	35	0	0.0	6800	1190.0	0	0.0	115	85	16	19	12.7819	3.56868	0.0	0.0	1.0	6.05036	47.4821	14.0	21.0	13.4954	34.6704	0.0	1142.86	0	snp	1X	1	1.0	1	60	60	1.0	1		FALSE
2486763	A	C	0	Rv2219	c.529A>C	p.Ile177Leu	1	251	251	0	1	0.270916	183	68	0	0.0	6222	2312.0	0	0.0	88	95	38	30	3.59173	5.05404	0.0	0.0	1.0	3.52123	4.44608	36.0	32.0	7.60871	14.4135	0.0	807.086	0	snp	1X	1	1.0	1	60	60	1.0	1		FALSE
2538368	T	C	9.76452e-15	Rv2264c-Rv2265	n.2538368T>C		1	229	229	0	1	0.0742358	212	17	0	0.0	7208	578.0	0	0.0	127	85	6	11	21.0786	6.20364	0.0	0.0	1.0	4.1599	3.66584	10.0	7.0	4.1599	4.03458	0.0	1366.42	0	snp	1X	1	1.0	1	60	60	1.0	1		FALSE
4083434	A	T	0	Rv3645	c.628A>T	p.Asn210Tyr	1	199	199	0	1	0.120603	175	24	0	0.0	5950	816.0	0	0.0	86	89	16	8	3.12198	8.80089	0.0	0.0	1.0	8.80089	28.1373	8.0	16.0	4.45795	7.48974	0.0	1056.67	0	snp	1X	1	1.0	1	60	59.9371	1.0	1		FALSE
4374663	G	T	2.83271e-14	PPE69	c.1021C>A	p.Pro341Thr	1	187	187	0	1	0.0641711	175	12	0	0.0	5950	408.0	0	0.0	94	81	7	5	5.10732	3.73412	0.0	0.0	1.0	3.0103	4.51172	6.0	6.0	3.73412	10.7656	0.0	1141.86	0	snp	1X	1	1.0	1	60	60	1.0	1		FALSE
94343	G	A	3.33298e-14	hycQ	c.393G>A	p.Trp131*	1	254	254	0	1	0.0669291	237	17	0	0.0	8058	578.0	0	0.0	120	117	12	5	3.09276	9.26925	0.0	0.0	1.0	3.13803	3.45925	8.0	9.0	6.20364	39.3756	0.0	1539.25	0	snp	1X	1	1.0	1	60	59.9747	1.0	1		FALSE
291824	T	G	0	fabG4	c.206A>C	p.Asp69Ala	1	259	259	0	1	0.111969	230	29	0	0.0	7820	986.0	0	0.0	151	79	14	15	51.9534	3.08518	0.0	0.0	1.0	9.07545	26.6133	19.0	10.0	4.88226	4.36983	0.0	1397.31	0	snp	1X	1	1.0	1	60	59.9478	1.0	1		FALSE
318630	T	C	0	oplA	c.2525A>G	p.Asp842Gly	1	210	210	0	1	0.0714286	195	15	0	0.0	6630	510.0	0	0.0	67	128	6	9	44.4464	4.31318	0.0	0.0	1.0	14.7363	3.9123	3.0	12.0	3.15506	7.92117	0.0	1256.06	0	snp	1X	1	1.0	1	60	59.9692	1.0	1		FALSE
1504488	A	G	0	Rv1337	c.133A>G	p.Thr45Ala	1	264	264	0	1	0.257576	196	68	0	0.0	6664	2312.0	0	0.0	111	85	34	34	10.4997	3.0103	0.0	0.0	1.0	11.1853	22.5536	42.0	26.0	3.52123	20.7366	0.0	891.568	0	snp	1X	1	1.0	1	60	59.8571	1.0	1		FALSE
1627456	G	C	0	tal	c.625C>G	p.Arg209Gly	1	257	257	0	1	0.0856031	235	22	0	0.0	7990	748.0	0	0.0	107	128	8	14	7.08528	6.56362	0.0	0.0	1.0	3.40511	3.09346	12.0	10.0	3.40511	35.1758	0.0	1489.33	0	snp	1X	1	1.0	1	60	59.9957	1.0	1		FALSE
2548718	A	C	1.92265e-14	cyp121	c.970A>C	p.Ser324Arg	1	224	224	0	1	0.0625	210	14	0	0.0	7140	476.0	0	0.0	108	102	6	8	3.38255	3.63072	0.0	0.0	1.0	3.0103	8.96634	7.0	7.0	3.0103	23.0292	0.0	1370.6	0	snp	1X	1	1.0	1	60	59.9905	1.0	1		FALSE
1922458	C	T	0	Rv1697	c.917C>T	p.Thr306Met	1	246	246	0	1	0.142276	211	35	0	0.0	7174	1190.0	0	0.0	87	124	19	16	17.0991	3.56868	0.0	0.0	1.0	3.56868	3.10292	16.0	19.0	3.07234	3.51458	0.0	1233.89	0	snp	1X	1	1.0	1	60	60	1.0	1		FALSE
3882253	G	A	0	rmlB	c.417G>A	p.Thr139Thr	1	283	283	0	1	0.0742049	260	21	0	0.0	8840	714.0	0	0.0	112	148	5	16	13.8343	15.5221	0.0	0.0	1.0	5.59539	31.1058	13.0	8.0	3.1137	5.71629	0.0	1673.39	0	snp	1X	1	3.0	1	60	59.9269	1.0	1		FALSE
1037315	T	G	0	pstA1	c.317T>G	p.Leu106Arg	1	268	268	0	1	0.384328	165	103	0	0.0	5610	3502.0	0	0.0	96	69	65	38	12.6043	18.3793	0.0	0.0	1.0	9.10307	9.97217	43.0	60.0	20.7405	29.6602	0.0	435.06	0	snp	1X	1	1.0	1	60	60	1.0	1		FALSE
170449	G	A	0.00747784	Rv0144	c.166G>A	p.Val56Ile	1	255	255	0	1	0.498039	128	127	0	0.0	4352	4318.0	0	0.0	62	66	62	65	3.28173	3.16418	0.0	0.0	1.0	4.39525	5.45321	68.0	59.0	5.8999	7.35324	0.0	6.3635	0	snp	1X	1	1.0	1	60	59.8125	1.0	1		FALSE
2373364	C	T	1.88046e-14	Rv2113	c.735C>T	p.Ser245Ser	1	213	213	0	1	0.169014	177	36	0	0.0	6018	1224.0	0	0.0	77	100	23	13	9.50018	9.04217	0.0	0.0	1.0	11.6962	5.08363	12.0	24.0	43.7857	42.8697	0.0	992.966	0	snp	1X	1	1.0	1	60	60	1.0	1		FALSE
3417737	C	T	2.7092e-14	dinP	c.1033C>T	p.Leu345Leu	1	276	276	0	1	0.0543478	261	15	0	0.0	8874	510.0	0	0.0	98	163	6	9	38.1615	4.31318	0.0	0.0	1.0	4.31318	13.2021	6.0	9.0	4.31318	3.08518	0.0	1718.81	0	snp	1X	1	1.0	1	60	59.931	1.0	1		FALSE
324040	C	G	5247.28	Rv0269c	c.492G>C	p.Val164Val	1	258	258	1	1	0.833333	43	215	0	0.0	1462	7310.0	0	0.0	20	23	97	118	3.46479	7.46434	0.0	0.0	1.0	6.65635	7.10075	98.0	117.0	3.2628	3.0608	0.0	1208.23	0	snp	1X	1	1.0	1	60	60	1.0	1		FALSE
676463	C	G	3585.52	Rv0579	c.226C>G	p.Pro76Ala	1	175	175	1	1	0.84	28	147	0	0.0	952	4998.0	0	0.0	10	18	47	100	7.97367	44.5046	0.0	0.0	1.0	3.3796	3.32051	71.0	76.0	9.52472	3.32051	0.0	825.597	0	snp	1X	1	1.0	1	59.8844	60	1.0	0.964286		FALSE
729193	G	C	0	echA3	c.86C>G	p.Ala29Gly	1	256	256	0	1	0.0859375	234	22	0	0.0	7956	748.0	0	0.0	117	117	9	13	3.0103	4.58955	0.0	0.0	1.0	3.40511	3.0103	12.0	10.0	9.32731	13.7377	0.0	1489.15	0	snp	1X	1	1.0	1	59.4545	59.9744	1.0	0.995726		FALSE
324040	C	G	8027.26	Rv0269c	c.492G>C	p.Val164Val	1	371	371	1	1	0.854447	54	317	0	0.0	1836	10778	0	0.0	27	27	144	173	3.0103	8.77121	0.0	0.0	1	3.56516	3.0103	163.0	154.0	3.34595	3.17115	0.0	1848.35	0	snp	1X	1	1.0	1	60	60	1.0	1		FALSE
729193	G	C	1.16925e-13	echA3	c.86C>G	p.Ala29Gly	1	296	296	0	1	0.121622	260	36	0	0.0	8840	1224	0	0.0	121	139	14	22	5.71629	6.8707	0.0	0.0	1	9.04217	5.14837	23.0	13.0	3.25157	12.665	0.0	1573.73	0	snp	1X	1	1.0	1	60	59.9077	1.0	1		FALSE
3400070	T	C	3.07403e-15	echA17	c.114A>G	p.Glu38Glu	1	308	308	0	1	0.0519481	292	16	0	0.0	9928	544	0	0.0	136	156	6	10	5.98492	5.18177	0.0	0.0	1	3.0103	4.91406	8.0	8.0	3.0103	12.6481	0.0	1936.42	0	snp	1X	1	1.0	1	60	59.726	1.0	0.996575		FALSE
4264815	G	A	2.16978e-14	fbpD	c.648C>T	p.Ala216Ala	1	339	339	0	1	0.0943953	307	32	0	0.0	10438	1088	0	0.0	143	164	15	17	6.12958	3.28173	0.0	0.0	1	3.28173	38.6663	15.0	17.0	12.7819	44.9473	0.0	1917.22	0	snp	1X	1	1.0	1	60	59.9218	1.0	1		FALSE
4212691	A	C	3.56804e-14	Rv3766	c.399A>C	p.Pro133Pro	1	304	304	0	1	0.348684	198	106	0	0.0	6732	3604	0	0.0	105	93	58	48	4.58955	5.05886	0.0	0.0	1	5.96022	8.31834	47.0	59.0	19.071	28.2783	0.0	644.269	0	snp	1X	1	1.0	1	60	59.7727	1.0	1		FALSE
621678	C	G	0	Rv0530	c.772C>G	p.Leu258Val	1	186	186	0	1	0.0698925	173	13	0	0.0	5882	442	0	0.0	87	86	3	10	3.02285	11.1951	0.0	0.0	1	16.5402	3.12327	11.0	2.0	11.1951	10.8552	0.0	1128.09	0	snp	1X	1	1.0	1	60	59.9306	1.0	1		FALSE
1033883	C	T	1.23916e-13	Rv0927c	c.749G>A	p.Gly250Glu	1	279	279	0	1	0.387097	171	108	0	0.0	5814	3672	0	0.0	98	73	59	49	10.947	5.02092	0.0	0.0	1	3.09072	10.947	53.0	55.0	5.9056	5.8675	0.0	439.902	0	snp	1X	1	1.0	1	60	60	1.0	1		FALSE
2079336	A	G	5.42434e-15	Rv1833c	c.454T>C	p.Ser152Pro	1	282	282	0	1	0.0602837	265	17	0	0.0	9010	578.0	0	0.0	116	149	8	9	11.9338	3.13803	0.0	0.0	1.0	3.13803	3.67403	8.0	9.0	3.13803	6.62396	0.0	1739.8	0	snp	1X	1	1.0	1	60	60	1.0	1		FALSE
3908966	T	C	3661.59	otsA	c.731T>C	p.Val244Ala	1	250	250	1	1	0.74	65	185	0	0.0	2210	6290.0	0	0.0	30	35	103	82	3.84548	8.18662	0.0	0.0	1.0	17.389	17.7429	110.0	75.0	3.11594	4.64726	0.0	843.113	0	snp	1X	1	1.0	1	60	60	1.0	1		FALSE
726461	C	G	1.99498e-14	recC	c.1846G>C	p.Gly616Arg	1	252	252	0	1	0.0515873	239	13	0	0.0	8126	442	0	0.0	159	80	8	5	59.7139	4.51363	0.0	0.0	1	4.51363	7.81661	5.0	8.0	3.17734	19.8097	0.0	1570.01	0	snp	1X	1	1.0	1	60	59.9916	1.0	1		FALSE
3638196	C	T	0	pmmA	c.514G>A	p.Gly172Arg	1	279	279	0	1	0.0537634	264	15	0	0.0	8976	510	0	0.0	122	142	9	6	6.30041	4.31318	0.0	0.0	1	3.15506	3.0432	8.0	7.0	3.15506	14.8876	0.0	1746.45	0	snp	1X	1	1.0	1	60	59.9545	1.0	1		FALSE
3908966	T	C	7131.56	otsA	c.731T>C	p.Val244Ala	1	282	282	1	1	0.914894	24	258	0	0.0	816	8772	0	0.0	15	9	135	123	6.26751	4.22228	0.0	0.0	1	16.4768	8.80089	149.0	109.0	8.69989	3.37221	0.0	1642.1	0	snp	1X	1	1.0	1	60	60	1.0	1		FALSE
4181756	A	G	0	Rv3730c-ligC	n.4181756A>G		1	292	292	0	1	0.452055	160	132	0	0.0	5440	4488	0	0.0	80	80	63	69	3.0103	3.60252	0.0	0.0	1	4.65535	5.67035	71.0	61.0	24.3302	18.6992	0.0	198.153	0	snp	1X	1	1.0	1	60	60	1.0	1		FALSE
1771721	A	G	4.74329e-14	Rv1565c	c.2109T>C	p.Ser703Ser	1	263	263	0	1	0.0874525	240	23	0	0.0	8160	782.0	0	0.0	95	145	10	13	25.6298	3.86001	0.0	0.0	1.0	3.10471	3.0103	11.0	12.0	5.3706	16.0753	0.0	1517.48	0	snp	1X	1	1.0	1	60	59.975	1.0	1		FALSE
2073711	A	G	0	Rv1828	c.631A>G	p.Lys211Glu	1	254	254	0	1	0.0944882	230	24	0	0.0	7820	816.0	0	0.0	124	106	16	8	6.06924	8.80089	0.0	0.0	1.0	3.0103	3.35018	12.0	12.0	3.0103	13.9243	0.0	1445.64	0	snp	1X	1	1.0	1	60	59.9957	1.0	1		FALSE
3219459	T	C	0	Rv2912c	c.403A>G	p.Ile135Val	1	269	269	0	1	0.0557621	254	15	0	0.0	8636	510.0	0	0.0	156	98	6	9	31.7695	4.31318	0.0	0.0	1.0	4.31318	60.4945	9.0	6.0	14.7363	4.68592	0.0	1662.02	0	snp	1X	1	1.0	1	60	59.9843	1.0	0.996063		FALSE
648374	C	T	4.58663e-14	Rv0556	c.416C>T	p.Ala139Val	1	231	231	0	1	0.0779221	213	18	0	0.0	7242	612	0	0.0	113	100	10	8	4.73321	3.49285	0.0	0.0	1	3.49285	3.83607	10.0	8.0	3.49285	3.02049	0.0	1369.57	0	snp	1X	1	1.0	1	60	60	1.0	1		FALSE
826691	C	T	1.66952e-14	mapA	c.22C>T	p.Arg8Trp	1	237	237	0	1	0.0843882	217	20	0	0.0	7378	680	0	0.0	115	102	12	8	4.70145	4.74748	0.0	0.0	1	6.91895	8.30389	13.0	7.0	3.44459	11.426	0.0	1381.83	0	snp	1X	1	1.0	1	60	59.9032	1.0	1		FALSE
1890310	C	A	2.41084e-14	pks9	c.2285C>A	p.Ala762Asp	1	233	233	0	1	0.124464	204	29	0	0.0	6936	986	0	0.0	105	99	18	11	3.3935	6.67934	0.0	0.0	1	6.67934	7.26809	18.0	11.0	3.08518	3.3935	0.0	1230.22	0	snp	1X	1	1.0	1	60	59.9461	1.0	1		FALSE
3445362	G	A	0	pknK	c.627C>T	p.Ser209Ser	1	224	224	0	1	0.0803571	206	18	0	0.0	7004	612	0	0.0	136	70	11	7	48.9275	4.9405	0.0	0.0	1	3.49285	5.70883	8.0	10.0	10.7311	23.4179	0.0	1306.82	0	snp	1X	1	1.0	1	60	60	1.0	1		FALSE
3717105	C	T	9.71562e-14	sugI	c.16C>T	p.Gln6*	1	291	291	0	1	0.237113	222	69	0	0.0	7548	2346	0	0.0	84	138	31	38	31.5329	4.55236	0.0	0.0	1	3.04177	4.92746	34.0	35.0	3.79707	23.7078	0.0	1064.65	0	snp	1X	1	1.0	1	60	60	1.0	1		FALSE
314180	T	G	5.8101e-14	narK3-aac	n.314180T>G		1	267	267	0	1	0.0561798	252	15	0	0.0	8568	510	0	0.0	142	110	7	8	11.8341	3.15506	0.0	0.0	1	6.62942	34.0313	5.0	10.0	6.62942	30.0331	0.0	1651.25	0	snp	1X	1	1.0	1	60	59.9048	1.0	1		FALSE
1090506	A	G	0	PE_PGRS16	c.134A>G	p.Asp45Gly	1	230	230	0	1	0.0608696	216	14	0	0.0	7344	476	0	0.0	94	122	4	10	10.8919	8.59409	0.0	0.0	1	5.49198	4.45795	5.0	9.0	5.49198	49.4959	0.0	1408.08	0	snp	1X	1	1.0	1	60	59.9583	1.0	1		FALSE
2398650	A	G	2.41129e-15	lppL-pyrD	n.2398650A>G		1	269	269	0	1	0.0743494	249	20	0	0.0	8466	680	0	0.0	124	125	11	9	3.01902	3.44459	0.0	0.0	1	3.0103	3.71668	10.0	10.0	24.2907	3.08879	0.0	1614.03	0	snp	1X	1	1.0	1	60	59.8313	1.0	1		FALSE
3009908	A	G	5.58107e-14	ceoB	c.565A>G	p.Thr189Ala	1	252	252	0	1	0.0714286	234	18	0	0.0	7956	612	0	0.0	87	147	8	10	36.4176	3.49285	0.0	0.0	1	4.9405	4.34659	7.0	11.0	4.9405	13.7377	0.0	1508.05	0	snp	1X	1	1.0	1	60	60	1.0	1		FALSE
3967974	T	C	1.90455e-14	Rv3531c	c.971A>G	p.Glu324Gly	1	267	267	0	1	0.273408	194	73	0	0.0	6596	2482	0	0.0	87	107	27	46	7.48756	13.7487	0.0	0.0	1	3.27802	11.7857	35.0	38.0	9.70319	22.755	0.0	847.284	0	snp	1X	1	1.0	1	59.9178	60	1.0	1		FALSE
1299787	A	G	0	PPE17	c.18T>C	p.Phe6Phe	1	345	345	0	1	0.0521739	327	18	0	0.0	11118	612	0	0.0	168	159	9	9	3.54819	3.0103	0.0	0.0	1	3.49285	7.85129	8.0	10.0	4.9405	12.1013	0.0	2169.34	0	snp	1X	1	1.0	1	60	59.9083	1.0	1		FALSE
3717109	C	A	2.15528e-13	sugI	c.20C>A	p.Pro7His	1	291	291	0	1	0.491409	148	143	0	0.0	5032	4862	0	0.0	63	85	45	98	10.1116	45.6653	0.0	0.0	1	3.14697	10.1116	73.0	70.0	3.14697	8.87914	0.0	40.5782	0	snp	1X	1	1.0	1	60	59.8784	1.0	0.993243		FALSE
2789704	T	C	4.79758e-14	plsC	c.1319A>G	p.Asn440Ser	1	287	287	0	1	0.121951	252	35	0	0.0	8568	1190	0	0.0	106	146	16	19	16.7974	3.56868	0.0	0.0	1	8.03571	3.56179	13.0	22.0	6.05036	4.25114	0.0	1523.89	0	snp	1X	1	1.0	1	60	59.9802	1.0	1		FALSE
3008080	A	G	2.65214e-15	Rv2690c	c.1130T>C	p.Leu377Pro	1	255	255	0	1	0.113725	226	29	0	0.0	7684	984	0	0.0	99	127	14	15	10.5432	3.08518	0.0	0.0	1	6.67934	35.3326	18.0	11.0	6.67934	18.3836	0.0	1373.86	0	snp	1X	1	1.0	1	60	60	1.0	1		FALSE
1911157	G	C	1.89972e-13	Rv1685c	c.243C>G	p.Ile81Met	1	273	273	0	1	0.322344	185	88	0	0.0	6290	2988.0	0	0.0	81	104	48	40	9.21954	4.58955	0.0	0.0	1.0	11.0053	3.30374	53.0	35.0	3.89863	3.30374	0.0	683.788	0	snp	1X	1	1.0	1	60	60	1.0	1		FALSE
3008678	A	G	0	Rv2690c	c.532T>C	p.Tyr178His	1	284	284	0	1	0.179577	233	51	0	0.0	7922	1734.0	0	0.0	98	135	24	27	15.7689	3.3935	0.0	0.0	1.0	3.3935	10.8481	24.0	27.0	3.05288	3.01962	0.0	1275.12	0	snp	1X	1	1.0	1	60	60	1.0	1		FALSE
1006592	A	G	0	prrA-accD3	n.1006592A>G		1	230	230	0	1	0.0913043	209	21	0	0.0	7106	714.0	0	0.0	116	93	11	10	8.50651	3.1137	0.0	0.0	1.0	3.94093	9.50394	12.0	9.0	3.1137	32.1953	0.0	1311.03	0	snp	1X	1	1.0	1	60	59.6029	1.0	1		FALSE
3717219	C	A	0	sugI	c.130C>A	p.Leu44Met	1	303	303	0	1	0.165017	253	50	0	0.0	8602	1700.0	0	0.0	156	97	30	20	32.8874	7.35324	0.0	0.0	1.0	5.78978	10.2285	29.0	21.0	3.0103	4.46081	0.0	1420.11	0	snp	1X	1	1.0	1	60	59.8814	1.0	1		FALSE
3717226	G	T	9.40222e-14	sugI	c.137_138delGAinsTG	p.Arg46Met	1	290	290	0	1	0.227586	222	66	0	0.0	7484	2209.0	0	0.0	138	84	43	23	31.5329	16.1707	0.0	0.0	1.0	5.11597	17.1347	37.0	29.0	4.19474	3.04943	0.0	1084.87	0	mnp	2X	1	3.0	2	60	59.8649	1.0	1		FALSE
3717227	A	G	9.40222e-14	sugI	c.137_138delGAinsTG	p.Arg46Met	1	290	290	0	1	0.227586	222	66	0	0.0	7484	2209.0	0	0.0	138	84	43	23	31.5329	16.1707	0.0	0.0	1.0	5.11597	17.1347	37.0	29.0	4.19474	3.04943	0.0	1084.87	0	mnp	2X	1	3.0	2	60	59.8649	1.0	1		FALSE
4177777	G	A	1.10902e-14	Rv3728	c.2905G>A	p.Gly969Ser	1	277	277	0	1	0.205776	220	57	0	0.0	7480	1938.0	0	0.0	135	85	28	29	27.6861	3.0484	0.0	0.0	1.0	16.763	23.8959	19.0	38.0	4.877	4.43163	0.0	1138.85	0	snp	1X	1	1.0	1	60	60	1.0	1		FALSE
654823	C	G	4343.19	htpX-gpdA1	n.654823C>G		1	284	284	1	1	0.75	71	213	0	0.0	2414	7242	0	0.0	35	36	102	111	3.04088	3.83607	0.0	0.0	1	4.73321	8.17902	113.0	100.0	4.24386	8.17902	0.0	1000.06	0	snp	1X	1	1.0	1	60	60	1.0	0.985915		FALSE
102375	C	T	0	ctpA	c.1793C>T	p.Ala598Val	1	240	240	0	1	0.0875	219	21	0	0.0	7446	714	0	0.0	112	107	10	11	3.25818	3.1137	0.0	0.0	1	3.1137	5.24126	11.0	10.0	8.07707	3.49615	0.0	1391.66	0	snp	1X	1	1.0	1	60	60	1.0	1		FALSE
559757	G	A	3.32693e-14	fadB2-umaA	n.559757G>A		1	397	397	0	1	0.118388	350	47	0	0.0	11900	1598	0	0.0	158	192	23	24	10.1824	3.0565	0.0	0.0	1	10.8184	28.4227	30.0	17.0	3.0565	17.3048	0.0	2122.22	0	snp	1X	1	1.0	1	60	59.9829	1.0	1		FALSE
690426	G	A	7.29273e-15	mce2C	c.1368G>A	p.Leu456Leu	1	210	210	0	1	0.138095	181	29	0	0.0	6154	986	0	0.0	112	69	15	14	25.1929	3.08518	0.0	0.0	1	3.68421	7.34125	13.0	16.0	3.68421	7.34125	0.0	1061.11	0	snp	1X	1	1.0	1	60	59.9834	1.0	0.98895		FALSE
845278	C	T	0	mmsA	c.676G>A	p.Gly226Ser	1	243	243	0	1	0.135802	210	33	0	0.0	7140	1122	0	0.0	109	101	20	13	3.67208	6.23461	0.0	0.0	1	3.60252	4.04433	18.0	15.0	4.65535	5.65743	0.0	1244.2	0	snp	1X	1	1.0	1	60	60	1.0	1		FALSE
1172920	A	G	0	Rv1050	c.40A>G	p.Thr14Ala	1	256	256	0	1	0.203125	204	52	0	0.0	6936	1768	0	0.0	114	90	26	26	9.14152	3.0103	0.0	0.0	1	7.18621	12.5903	21.0	31.0	11.1951	21.7871	0.0	1063.5	0	snp	1X	1	1.0	1	59.7692	60	1.0	1		FALSE
1198764	C	T	0	fadA3	c.610G>A	p.Ala204Thr	1	205	205	0	1	0.468293	109	96	0	0.0	3706	3264	0	0.0	47	62	58	38	7.4927	12.0581	0.0	0.0	1	12.0581	4.62396	38.0	58.0	4.45795	3.03022	0.0	94.4424	0	snp	1X	1	1.0	1	60	59.9083	1.0	1		FALSE
1370836	A	C	0	Rv1227c-lpqX	n.1370836A>C		1	240	240	0	1	0.133333	208	32	0	0.0	7072	1088	0	0.0	106	102	16	16	3.17734	3.0103	0.0	0.0	1	3.0103	3.05206	16.0	16.0	4.09604	10.0676	0.0	1235.47	0	snp	1X	1	1.0	1	60	60	1.0	1		FALSE
3742829	G	A	8.78748e-14	PE_PGRS50-Rv3346c	n.3742829G>A		1	220	220	0	1	0.281818	158	62	0	0.0	5372	2108	0	0.0	83	75	31	31	3.88988	3.0103	0.0	0.0	1	3.57068	4.98936	33.0	29.0	9.87495	3.06527	0.0	675.823	0	snp	1X	1	1.0	1	60	60	1.0	1		FALSE
4008411	G	T	529.511	Rv3566A	c.23C>A	p.Thr8Asn	1	227	227	1	1	0.537445	105	122	0	0.0	3570	4148	0	0.0	28	77	38	84	52.6646	40.6729	0.0	0.0	1	3.0815	4.68544	60.0	62.0	11.625	7.66346	0.0	121.924	0	snp	1X	1	1.0	1	60	60	1.0	1		FALSE
4217145	C	G	0	hisC2	c.12C>G	p.Arg4Arg	1	265	265	0	1	0.128302	231	34	0	0.0	7854	1156	0	0.0	150	81	18	16	47.7652	3.26577	0.0	0.0	1	5.30951	3.0949	14.0	20.0	5.30951	12.044	0.0	1373.22	0	snp	1X	1	1.0	1	60	59.8788	1.0	1		FALSE
4306984	G	A	1.15119e-14	Rv3833	c.118G>A	p.Val40Ile	1	276	276	0	1	0.0507246	262	14	0	0.0	8908	476.0	0	0.0	129	133	8	6	3.14291	3.63072	0.0	0.0	1.0	5.49198	3.30867	9.0	5.0	3.0103	5.13204	0.0	1742.56	0	snp	1X	1	1.0	1	60	59.9542	1.0	0.996183		FALSE
1506886	C	T	2.001e-14	rphA	c.132C>T	p.Ser44Ser	1	292	292	0	1	0.0513699	277	15	0	0.0	9418	510	0	0.0	118	159	7	8	16.1881	3.15506	0.0	0.0	1	4.31318	7.15726	6.0	9.0	4.31318	3.39442	0.0	1837.63	0	snp	1X	1	1.0	1	60	60	1.0	1		FALSE
4385545	C	T	6.70212e-14	Rv3900c	c.764G>A	p.Ser255Asn	1	243	243	0	1	0.209877	192	51	0	0.0	6528	1734	0	0.0	112	80	24	27	14.5915	3.3935	0.0	0.0	1	5.09662	9.52472	22.0	29.0	10.206	24.906	0.0	984.158	0	snp	1X	1	1.0	1	60	60	1.0	0.994792		FALSE
912727	T	C	1009.1	phoT	c.2T>C	p.Val1Ala	1	258	258	1	1	0.565891	112	146	0	0.0	3808	4964	0	0.0	52	60	69	77	4.25114	3.96218	0.0	0.0	1	37.2779	10.7656	97.0	49.0	5.92543	3.32051	0.0	232.354	0	snp	1X	1	1.0	1	60	60	1.0	1		FALSE
2280766	G	A	285.812	Rv2033c	c.317C>T	p.Ala106Val	1	163	163	1	1	0.533742	76	87	0	0.0	2584	2958	0	0.0	43	33	27	60	5.8675	30.1911	0.0	0.0	1	5.03202	12.2676	39.0	48.0	37.1798	4.83891	0.0	65.8107	0	snp	1X	1	1.0	1	60	59.6711	1.0	1		FALSE
2280766	G	A	3906.79	Rv2033c	c.317C>T	p.Ala106Val	1	159	159	1	1	0.90566	15	144	0	0.0	510	4896	0	0.0	11	4	57	87	10.1038	16.582	0.0	0.0	1	16.582	6.62942	57.0	87.0	22.5536	14.7363	0.0	899.571	0	snp	1X	1	1.0	1	60	60	1.0	1		FALSE
119470	T	G	0	Rv0102	c.1757T>G	p.Leu586Arg	1	314	314	0	1	0.0923567	285	29	0	0.0	9690	986.0	0	0.0	189	96	21	8	68.9088	15.6647	0.0	0.0	1.0	3.68421	7.7723	13.0	16.0	4.88226	33.2509	0.0	1779.68	0	snp	1X	1	1.0	1	60	59.9439	1.0	0.996491		FALSE
1256941	C	G	0	prpC	c.810C>G	p.Leu270Leu	1	259	259	0	1	0.108108	231	28	0	0.0	7854	952.0	0	0.0	115	116	13	15	3.0197	3.32051	0.0	0.0	1.0	5.80219	3.0197	11.0	17.0	7.97367	23.7756	0.0	1423.73	0	snp	1X	1	1.0	1	60	60	1.0	1		FALSE
1590152	C	T	4.0502e-14	Rv1414	c.262C>T	p.Leu88Phe	1	261	261	0	1	0.0881226	238	23	0	0.0	8092	782.0	0	0.0	107	131	13	10	8.26563	3.86001	0.0	0.0	1.0	14.4341	9.17801	17.0	6.0	5.3706	5.346	0.0	1511.01	0	snp	1X	1	1.0	1	60	59.8992	1.0	0.995798		FALSE
2497356	G	C	0	caeA-panB	n.2497356G>C		1	233	233	0	1	0.120172	205	28	0	0.0	6970	952.0	0	0.0	118	87	21	7	13.1897	18.2106	0.0	0.0	1.0	3.0103	3.52933	14.0	14.0	3.32051	20.8164	0.0	1240.79	0	snp	1X	1	1.0	1	60	60	1.0	0.995122		FALSE
65279	C	T	4.79758e-14	Rv0061c	c.72G>A	p.Ser24Ser	1	227	227	0	1	0.101322	204	23	0	0.0	6936	782.0	0	0.0	113	91	14	9	8.16222	5.3706	0.0	0.0	1.0	3.10471	5.09662	12.0	11.0	18.9659	41.3304	0.0	1265.32	0	snp	1X	1	1.0	1	60	59.9118	1.0	0.995098		FALSE
1256941	C	G	1.65146e-14	prpC	c.810C>G	p.Leu270Leu	1	288	288	0	1	0.21875	225	63	0	0.0	7650	2142.0	0	0.0	116	109	35	28	3.4832	4.69922	0.0	0.0	1.0	3.32051	11.1268	30.0	33.0	3.872	4.64132	0.0	1137.47	0	snp	1X	1	1.0	1	60	60	1.0	1		FALSE
2057120	G	C	0	erg3	c.600G>C	p.Arg200Arg	1	299	299	0	1	0.0668896	279	20	0	0.0	9486	680	0	0.0	141	138	8	12	3.08035	4.74748	0.0	0.0	1	3.0103	3.20488	10.0	10.0	4.74748	3.95205	0.0	1820.88	0	snp	1X	1	1.0	1	60	60	1.0	1		FALSE
2106934	C	A	2.23603e-14	modC	c.361C>A	p.Arg121Arg	1	243	243	0	1	0.0576132	229	14	0	0.0	7786	476	0	0.0	124	105	6	8	6.43345	3.63072	0.0	0.0	1	5.49198	3.09564	9.0	5.0	12.937	3.77838	0.0	1512.18	0	snp	1X	1	1.0	1	60	60	1.0	1		FALSE
923988	G	A	1.62754e-15	lysT-gluT	n.923988G>A		1	280	280	0	1	0.0892857	255	25	0	0.0	8670	850	0	0.0	130	125	14	11	3.22319	3.79203	0.0	0.0	1	3.09716	6.08442	12.0	13.0	3.79203	4.92631	0.0	1615.76	0	snp	1X	1	1.0	1	60	60	1.0	1		FALSE
3113425	G	C	5.84647e-15	Rv2806	c.158G>C	p.Gly53Ala	1	287	287	0	1	0.0801394	264	23	0	0.0	8976	782	0	0.0	160	104	15	8	28.8048	7.63648	0.0	0.0	1	5.3706	13.6703	9.0	14.0	5.3706	16.1707	0.0	1684.32	0	snp	1X	1	1.0	1	60	59.8712	1.0	0.996212		FALSE
554366	C	T	0	Rv0464c	c.520G>A	p.Ala174Thr	1	263	263	0	1	0.102662	236	27	0	0.0	8024	918.0	0	0.0	123	113	16	11	3.93042	5.02092	0.0	0.0	1.0	3.09072	7.46366	13.0	14.0	5.02092	3.0103	0.0	1468.58	0	snp	1X	1	1.0	1	60	60	0.962963	0.991525		FALSE
3822010	A	G	763.513	Rv3402c-Rv3403c	n.3822010A>G		1	298	298	1	1	0.543624	136	162	0	0.0	4624	5508.0	0	0.0	47	89	58	104	31.1756	31.3735	0.0	0.0	1.0	36.5207	6.13977	106.0	56.0	3.06392	3.26577	0.0	175.805	0	snp	1X	1	1.0	1	60	60	1.0	1		FALSE
76530	G	T	5.83425e-14	sdaA	c.1093C>A	p.Pro365Thr	1	307	307	0	1	0.0586319	289	18	0	0.0	9826	612	0	0.0	160	129	7	11	10.231	4.9405	0.0	0.0	1	4.9405	3.91946	7.0	11.0	15.074	70.8219	0.0	1890.44	0	snp	1X	1	1.0	1	60	59.8097	1.0	1		FALSE
4322853	C	G	0	Rv3848	c.528C>G	p.Phe176Leu	1	272	272	0	1	0.165441	227	45	0	0.0	7718	1530	0	0.0	145	82	31	14	40.9776	16.956	0.0	0.0	1	4.21667	7.22889	20.0	25.0	6.91895	3.78514	0.0	1273.93	0	snp	1X	1	1.0	1	60	59.9471	1.0	0.995595		FALSE
3989563	G	A	0	echA20	c.411G>A	p.Leu137Leu	1	325	325	0	1	0.0830769	298	27	0	0.0	10132	918	0	0.0	160	138	15	12	6.53712	3.73412	0.0	0.0	1	3.09072	5.37123	13.0	14.0	6.95112	13.5325	0.0	1902.58	0	snp	1X	1	1.0	1	59.5556	60	1.0	0.996644		FALSE
4062013	G	A	0	PE32	c.186C>T	p.Tyr62Tyr	1	274	274	0	1	0.372263	172	102	0	0.0	5848	3468	0	0.0	88	84	48	54	3.2123	3.7767	0.0	0.0	1	7.18293	8.06024	58.0	44.0	3.7767	10.2822	0.0	490.704	0	snp	1X	1	1.0	1	60	60	1.0	1		FALSE
138900	G	A	0	hddA	c.388G>A	p.Ala130Thr	1	357	357	0	1	0.070028	332	25	0	0.0	11288	850	0	0.0	190	142	17	8	18.0798	10.0459	0.0	0.0	1	5.18177	3.4289	15.0	10.0	5.18177	9.70785	0.0	2156	0	snp	1X	1	1.0	1	60	59.994	0.96	1		FALSE
182397	C	T	5.42434e-15	fadE2	c.802G>A	p.Ala268Thr	1	219	219	0	1	0.0593607	206	13	0	0.0	7004	442	0	0.0	98	108	7	6	4.06441	3.17734	0.0	0.0	1	16.5402	135.238	11.0	2.0	4.51363	46.1868	0.0	1316.63	0	snp	1X	1	1.0	1	58.6923	59.966	1.0	1		FALSE
238519	C	A	0	mmpL11	c.2774G>T	p.Arg925Leu	1	313	313	0	1	0.146965	267	46	0	0.0	9078	1564	0	0.0	117	150	20	26	11.867	4.70971	0.0	0.0	1	4.70971	3.99438	26.0	20.0	12.2627	22.5373	0.0	1550.14	0	snp	1X	1	1.0	1	60	60	1.0	1		FALSE
728749	T	C	0	echA3	c.530A>G	p.Glu177Gly	1	277	277	0	1	0.0649819	259	18	0	0.0	8806	612	0	0.0	128	131	9	9	3.08576	3.0103	0.0	0.0	1	7.35324	12.1405	12.0	6.0	4.9405	6.70767	0.0	1691.98	0	snp	1X	1	1.0	1	60	59.9923	1.0	1		FALSE
4062013	G	A	6.01502e-14	PE32	c.186C>T	p.Tyr62Tyr	1	304	304	0	1	0.0657895	284	20	0	0.0	9656	680	0	0.0	159	125	7	13	11.8491	6.91895	0.0	0.0	1	4.74748	8.17902	8.0	12.0	3.44459	17.813	0.0	1850.3	0	snp	1X	1	1.0	1	60	60	1.0	0.996479		FALSE
1824105	A	G	0	cydB	c.296T>C	p.Ile99Thr	1	389	389	0	1	0.100257	350	39	0	0.0	11900	1326.0	0	0.0	156	194	21	18	11.9692	3.51141	0.0	0.0	1.0	7.52028	18.5208	24.0	15.0	3.06598	10.1824	0.0	2181.16	0	snp	1X	1	1.0	1	60	60	1.0	0.997143		FALSE
550872	T	A	0	Rv0458	c.1198T>A	p.Phe400Ile	1	318	318	0	1	0.0503145	302	16	0	0.0	10268	544	0	0.0	134	168	4	12	11.3223	11.6962	0.0	0.0	1	3.55317	8.6475	7.0	9.0	3.55317	53.7451	0.0	1997.31	0	snp	1X	1	1.0	1	60	60	1.0	1		FALSE
2046657	C	T	0	PE_PGRS32	c.186G>A	p.Gln62Gln	1	311	311	0	1	0.109325	277	34	0	0.0	9418	1156.0	0	0.0	179	98	19	15	54.4436	4.03217	0.0	0.0	1.0	3.26577	8.72511	18.0	16.0	12.2071	3.95885	0.0	1697.24	0	snp	1X	1	1.0	1	60	59.8556	1.0	0.99639		FALSE
3288254	C	A	6.26815e-14	mmpL7-Rv2943	n.3288254C>A		1	351	351	0	1	0.0911681	319	32	0	0.0	10846	1088.0	0	0.0	198	121	20	12	43.3697	7.35324	0.0	0.0	1.0	4.09604	19.3542	14.0	18.0	7.35324	37.325	0.0	1999.09	0	snp	1X	1	1.0	1	60	59.8182	1.0	1		FALSE
3886403	G	C	3.19436e-14	mhpE	c.681C>G	p.Phe227Leu	1	332	332	0	1	0.144578	284	48	0	0.0	9656	1632.0	0	0.0	106	178	16	32	42.6473	14.5915	0.0	0.0	1.0	3.73412	20.6268	26.0	22.0	3.73412	3.49965	0.0	1649.2	0	snp	1X	1	1.0	1	60	59.9155	1.0	0.996479		FALSE
1757471	A	T	5.0868e-14	plsB1-frdA	n.1757471A>T		1	247	247	0	1	0.0809717	227	20	0	0.0	7718	680	0	0.0	133	94	11	9	17.5601	3.44459	0.0	0.0	1	4.74748	5.16264	12.0	8.0	6.91895	7.22889	0.0	1450.96	0	snp	1X	1	1.0	1	60	60	0.95	1		FALSE
2422035	C	T	1.92889e-15	Rv2160A	c.244G>A	p.Gly82Arg	1	185	185	0	1	0.0540541	175	10	0	0.0	5950	340	0	0.0	105	70	6	4	18.2106	3.87889	0.0	0.0	1	6.48466	25.9535	3.0	7.0	3.0103	5.80219	0.0	1149.45	0	snp	1X	1	1.0	1	60	59.9657	1.0	0.994286		FALSE
491973	G	T	3.20041e-14	pta	c.188G>T	p.Gly63Val	1	307	307	0	1	0.0814332	282	25	0	0.0	9588	850	0	0.0	137	145	14	11	3.50312	3.79203	0.0	0.0	1	7.26639	16.5936	16.0	9.0	3.79203	34.5506	0.0	1797.37	0	snp	1X	1	1.0	1	60	60	1.0	1		FALSE
693477	A	C	2.447e-14	mce2F	c.241A>C	p.Thr81Pro	1	339	339	0	1	0.0560472	320	19	0	0.0	10880	646	0	0.0	163	157	9	10	3.25459	3.12459	0.0	0.0	1	3.12459	27.4394	10.0	9.0	3.12459	7.59754	0.0	2109.26	0	snp	1X	1	1.0	1	60	59.975	1.0	0.996875		FALSE
718067	G	T	0	vapB5	c.43G>T	p.Gly15Cys	1	211	211	0	1	0.109005	188	23	0	0.0	6392	782	0	0.0	103	85	13	10	6.75262	3.86001	0.0	0.0	1	5.3706	29.6224	9.0	14.0	5.3706	23.3852	0.0	1148.59	0	snp	1X	1	1.0	1	60	60	1.0	1		FALSE
1234695	C	T	0	xseA	c.766G>A	p.Ala256Thr	1	232	232	0	1	0.107759	207	25	0	0.0	7038	850	0	0.0	82	125	13	12	22.4067	3.09716	0.0	0.0	1	5.18177	4.78314	10.0	15.0	10.0459	13.0914	0.0	1273.66	0	snp	1X	1	1.0	1	60	59.913	0.96	0.995169		FALSE
2010023	A	G	0	Rv1776c	c.533T>C	p.Val178Ala	1	351	351	0	1	0.131054	305	46	0	0.0	10370	1564	0	0.0	142	163	26	20	6.15004	4.70971	0.0	0.0	1	3.0103	17.4275	23.0	23.0	3.76559	3.58699	0.0	1817.76	0	snp	1X	1	1.0	1	60	59.9082	1.0	0.996721		FALSE
536295	G	A	1.30185e-13	ufaA1	c.213C>T	p.Phe71Phe	1	321	321	0	1	0.233645	246	75	0	0.0	8364	2550	0	0.0	134	112	43	32	7.28263	6.51361	0.0	0.0	1	7.90335	3.89301	44.0	31.0	6.51361	3.04561	0.0	1204.18	0	snp	1X	1	1.0	1	60	59.9512	1.0	1		FALSE
3687377	C	T	1.26568e-13	phoY1	c.201G>A	p.Leu67Leu	1	395	395	0	1	0.187342	321	74	0	0.0	10914	2516	0	0.0	148	173	37	37	7.23824	3.0103	0.0	0.0	1	5.94472	4.15354	32.0	42.0	3.47981	3.17942	0.0	1737.09	0	snp	1X	1	1.0	1	60	60	1.0	0.996885		FALSE
3043796	G	A	4.09886e-15	Rv2731	c.771G>A	p.Arg257Arg	1	395	395	0	1	0.0582278	372	23	0	0.0	12648	782	0	0.0	182	190	17	6	3.38389	14.4341	0.0	0.0	1	7.63648	3.22044	15.0	8.0	7.63648	50.2924	0.0	2447.68	0	snp	1X	1	1.0	1	60	60	1.0	0.997312		FALSE
3957529	C	T	3.37538e-15	Rv3521	c.9C>T	p.Pro3Pro	1	369	369	0	1	0.0514905	350	19	0	0.0	11900	646	0	0.0	199	151	9	10	17.3048	3.12459	0.0	0.0	1	4.03889	22.4667	11.0	8.0	8.61041	3.23365	0.0	2320.57	0	snp	1X	1	1.0	1	60	59.8857	1.0	1		FALSE
303422	A	G	6.43691e-14	nirB	c.557A>G	p.Gln186Arg	1	319	319	0	1	0.448276	176	143	0	0.0	5984	4862	0	0.0	77	99	64	79	8.98185	6.42695	0.0	0.0	1	7.3988	3.20771	80.0	63.0	6.42695	3.05965	0.0	233.274	0	snp	1X	1	1.0	1	60	60	1.0	1		FALSE
4057496	C	A	0	espA-ephA	n.4057496C>A		1	389	389	0	1	0.059126	366	23	0	0.0	12444	782	0	0.0	197	169	12	11	7.66176	3.10471	0.0	0.0	1	14.4341	9.08568	6.0	17.0	3.86001	35.4993	0.0	2404.68	0	snp	1X	1	1.0	1	60	59.9699	1.0	1		FALSE
587006	G	A	2.84481e-14	Rv0496	c.613G>A	p.Gly205Ser	1	286	286	0	1	0.178322	235	51	0	0.0	7990	1734.0	0	0.0	99	136	23	28	15.6603	4.07475	0.0	0.0	1.0	5.09662	6.34605	22.0	29.0	4.07475	7.89842	0.0	1289.91	0	snp	1X	1	1.0	1	60	60	1.0	1		FALSE
1924773	C	A	4.90602e-14	pyrG	c.945C>A	p.Asp315Glu	1	355	355	0	1	0.056338	335	20	0	0.0	11390	680.0	0	0.0	145	190	9	11	16.1364	3.44459	0.0	0.0	1.0	3.44459	10.0692	9.0	11.0	9.95901	4.8836	0.0	2211.23	0	snp	1X	1	1.0	1	60	60	1.0	1		FALSE
2075516	T	C	0	Rv1830	c.676T>C	p.Ter226Glnext*?	1	277	277	0	1	0.32491	187	90	0	0.0	6358	3060.0	0	0.0	69	118	31	59	30.8911	21.9262	0.0	0.0	1.0	6.48466	20.6724	39.0	51.0	7.73928	10.2679	0.0	676.162	0	snp	1X	1	1.0	1	60	59.9037	1.0	1		FALSE
2613640	C	T	2.42292e-14	moeW	c.424G>A	p.Ala142Thr	1	349	349	0	1	0.0630372	327	22	0	0.0	11118	748.0	0	0.0	171	156	9	13	4.50443	4.58955	0.0	0.0	1.0	6.56362	3.17631	14.0	8.0	3.0103	24.5856	0.0	2140.08	0	snp	1X	1	1.0	1	60	60	1.0	1		FALSE
4212842	C	A	1.45857e-14	Rv3766	c.550C>A	p.Arg184Ser	1	320	320	0	1	0.096875	289	31	0	0.0	9826	1054.0	0	0.0	136	153	12	19	5.18177	6.44263	0.0	0.0	1.0	11.486	3.01781	10.0	21.0	4.76149	3.07792	0.0	1816.11	0	snp	1X	1	1.0	1	60	59.8547	1.0	0.99308		FALSE
4234732	G	C	2.28787e-13	Rv3787c-Rv3788	n.4234732G>C		1	306	306	0	1	0.356209	197	109	0	0.0	6698	3706.0	0	0.0	132	65	80	29	52.4912	54.8268	0.0	0.0	1.0	3.03022	12.2804	54.0	55.0	3.50834	3.1095	0.0	617.645	0	snp	1X	1	1.0	1	60	60	1.0	1		FALSE
379701	C	T	8.02805e-14	Rv0311	c.530C>T	p.Ser177Phe	1	310	310	0	1	0.154839	262	48	0	0.0	8908	1632.0	0	0.0	160	102	36	12	30.8913	29.068	0.0	0.0	1.0	11.8771	27.1783	17.0	31.0	7.5342	10.4696	0.0	1500.26	0	snp	1X	1	1.0	1	60	60	1.0	1		FALSE
1699530	G	A	1.06081e-14	Rv1508c	c.365C>T	p.Ser122Leu	1	282	282	0	1	0.120567	248	34	0	0.0	8432	1156.0	0	0.0	117	131	16	18	4.72646	3.26577	0.0	0.0	1.0	4.03217	14.358	15.0	19.0	7.09778	15.6539	0.0	1499.67	0	snp	1X	1	1.0	1	60	60	1.0	1		FALSE
1924773	C	A	1258.04	pyrG	c.945C>A	p.Asp315Glu	1	303	303	1	1	0.567657	131	172	0	0.0	4454	5848.0	0	0.0	54	77	83	89	11.7791	3.46479	0.0	0.0	1.0	23.21	15.0943	66.0	106.0	3.46479	8.99428	0.0	289.675	0	snp	1X	1	1.0	1	60	60	1.0	0.984733		FALSE
2075516	T	C	4063.41	Rv1830	c.676T>C	p.Ter226Glnext*?	1	262	262	1	1	0.755725	64	198	0	0.0	2176	6732.0	0	0.0	26	38	73	125	7.89611	32.6652	0.0	0.0	1.0	7.39711	5.18177	89.0	109.0	6.56362	5.18177	0.0	935.635	0	snp	1X	1	1.0	1	60	59.625	0.994949	1		FALSE
2613640	C	T	8.52227e-14	moeW	c.424G>A	p.Ala142Thr	1	316	316	0	1	0.110759	281	35	0	0.0	9554	1190.0	0	0.0	148	133	18	17	4.74902	3.07234	0.0	0.0	1.0	3.56868	5.24359	19.0	16.0	4.56135	35.6597	0.0	1721.65	0	snp	1X	1	1.0	1	60	60	1.0	1		FALSE
4234732	G	C	3974.2	Rv3787c-Rv3788	n.4234732G>C		1	355	355	1	1	0.687324	111	244	0	0.0	3774	8296.0	0	0.0	76	35	177	67	35.8954	110.694	0.0	0.0	1.0	4.7546	3.96888	115.0	129.0	14.544	3.96888	0.0	915.094	0	snp	1X	1	1.0	1	60	60	1.0	0.990991		FALSE
748	C	A	1764.82	dnaA	c.748C>A	p.Leu250Ile	1	433	433	1	1	0.568129	187	246	0	0.0	6358	8364	0	0.0	85	102	116	130	6.36621	4.74042	0.0	0.0	1	3.0103	3.95088	123.0	123.0	77.7231	38.1371	0.0	406.364	0	snp	1X	1	1.0	1	60	60	0.987805	0.983957		FALSE
6923	T	G	0	gyrB	c.1684T>G	p.Phe562Val	1	350	350	0	1	0.0714286	325	25	0	0.0	11050	850	0	0.0	142	183	8	17	14.2418	10.0459	0.0	0.0	1	7.26639	3.81876	16.0	9.0	3.09716	3.07043	0.0	2109.05	0	snp	1X	1	1.0	1	60	60	1.0	0.996923		FALSE
4409626	C	A	1368.93	Rv3921c	c.444G>T	p.Leu148Leu	1	303	303	1	1	0.574257	129	174	0	0.0	4386	5916	0	0.0	71	58	86	88	5.8551	3.06022	0.0	0.0	1	12.7944	3.1618	101.0	73.0	3.20998	4.37378	0.0	315.208	0	snp	1X	1	1.0	1	60	60	1.0	1		FALSE
748	C	A	0	dnaA	c.748C>A	p.Leu250Ile	1	432	432	0	1	0.0856481	395	37	0	0.0	13430	1258	0	0.0	207	188	20	17	4.99486	3.5385	0.0	0.0	1	7.76406	6.44617	23.0	14.0	5.88603	61.3322	0.0	2505.11	0	snp	1X	1	1.0	1	60	59.9671	1.0	0.987342		FALSE
6923	T	G	0	gyrB	c.1684T>G	p.Phe562Val	1	347	347	0	1	0.112392	308	39	0	0.0	10472	1326	0	0.0	151	157	18	21	3.26411	3.51141	0.0	0.0	1	5.73856	3.71532	16.0	23.0	3.06598	3.0103	0.0	1892.18	0	snp	1X	1	1.0	1	60	60	1.0	1		FALSE
480895	C	T	0	mmpL1	c.2337G>A	p.Met779Ile	1	354	354	0	1	0.132768	307	47	0	0.0	10438	1598	0	0.0	165	142	23	24	6.75202	3.0565	0.0	0.0	1	3.0565	75.164	24.0	23.0	3.0565	17.3335	0.0	1807.54	0	snp	1X	1	1.0	1	59.8085	59.9414	1.0	0.993485		FALSE
4409626	C	A	4.27923e-14	Rv3921c	c.444G>T	p.Leu148Leu	1	347	347	0	1	0.0835735	318	29	0	0.0	10812	986	0	0.0	163	155	16	13	3.44733	3.68421	0.0	0.0	1	9.07545	6.31531	19.0	10.0	3.08518	8.36387	0.0	2031.49	0	snp	1X	1	1.0	1	60	60	1.0	1		FALSE
158302	A	C	3.04969e-14	htdZ	c.456A>C	p.Ter152Cysext*?	1	277	277	0	1	0.0541516	262	15	0	0.0	8908	510	0	0.0	138	124	8	7	4.63476	3.15506	0.0	0.0	1	4.31318	3.83911	6.0	9.0	4.31318	27.1783	0.0	1729.99	0	snp	1X	1	1.0	1	60	60	1.0	0.996183		FALSE
254646	C	T	0	Rv0213c	c.1305G>A	p.Ala435Ala	1	369	369	0	1	0.0758808	341	28	0	0.0	11594	952	0	0.0	192	149	17	11	14.7846	5.80219	0.0	0.0	1	14.1779	73.217	8.0	20.0	5.80219	5.30913	0.0	2185.06	0	snp	1X	1	1.0	1	60	59.9296	1.0	1		FALSE
295718	C	T	10004.6	fadE5-Rv0245	n.295718C>T		1	372	372	1	1	0.94086	22	350	0	0.0	748	11900	0	0.0	12	10	179	171	3.40511	3.40737	0.0	0.0	1	5.02046	4.58955	184.0	166.0	19.7865	9.32731	0.0	2303.64	0	snp	1X	1	1.0	1	60	60	1.0	1		FALSE
328743	C	G	6982.08	Rv0272c	c.966G>C	p.Glu322Asp	1	348	348	1	1	0.83046	59	289	0	0.0	2006	9826	0	0.0	25	34	116	173	5.99147	27.4225	0.0	0.0	1	40.8871	7.46366	180.0	109.0	4.28012	16.2968	0.0	1607.68	0	snp	1X	1	1.0	1	59.9619	60	0.99654	1		FALSE
556570	A	C	0	Rv0466	c.113A>C	p.Asp38Ala	1	318	318	0	1	0.147799	271	47	0	0.0	9214	1598	0	0.0	103	168	18	29	36.8644	8.60069	0.0	0.0	1	4.16534	4.81318	26.0	21.0	3.42611	3.08242	0.0	1568.31	0	snp	1X	1	1.0	1	60	59.8745	1.0	1		FALSE
562798	C	G	6629.45	Rv0472c	c.630G>C	p.Glu210Asp	1	338	338	1	1	0.822485	60	278	0	0.0	2040	9452	0	0.0	29	31	127	151	3.15506	7.50947	0.0	0.0	1	24.1314	12.2752	165.0	113.0	19.5385	6.62942	0.0	1526.49	0	snp	1X	1	1.0	1	60	60	1.0	1		FALSE
801899	C	T	6949.79	rplD	c.438C>T	p.Ser146Ser	1	326	326	1	1	0.849693	49	277	0	0.0	1666	9418	0	0.0	27	22	147	130	4.11819	5.27584	0.0	0.0	1	7.90983	3.40914	151.0	126.0	16.1881	8.37251	0.0	1600.25	0	snp	1X	1	1.0	1	60	60	1.0	1		FALSE
849399	G	A	7.11192e-15	PPE12	c.642C>T	p.Ser214Ser	1	317	317	0	1	0.148265	270	47	0	0.0	9180	1598	0	0.0	148	122	26	21	8.44702	4.16534	0.0	0.0	1	13.4056	21.5402	31.0	16.0	3.42611	6.2273	0.0	1564.6	0	snp	1X	1	1.0	1	60	60	1.0	1		FALSE
2211166	T	C	0	mce3B	c.566T>C	p.Leu189Pro	1	267	267	0	1	0.0674157	249	18	0	0.0	8466	612	0	0.0	142	107	9	9	13.6932	3.0103	0.0	0.0	1	3.49285	3.08879	10.0	8.0	4.9405	11.391	0.0	1619.31	0	snp	1X	1	1.0	1	59.7222	60	1.0	1		FALSE
2238289	C	T	0	Rv1995	c.149C>T	p.Pro50Leu	1	276	276	0	1	0.0724638	256	20	0	0.0	8704	680	0	0.0	109	147	8	12	15.2588	4.74748	0.0	0.0	1	3.44459	5.18177	9.0	11.0	13.8677	3.04423	0.0	1658.14	0	snp	1X	1	1.0	1	60	60	1.0	1		FALSE
2265882	C	T	6214.7	Rv2018	c.603C>T	p.Val201Val	1	280	280	1	1	0.864286	38	242	0	0.0	1292	8228	0	0.0	20	18	101	141	3.23888	17.3671	0.0	0.0	1	3.33333	3.9246	124.0	118.0	3.15387	3.0103	0.0	1430.99	0	snp	1X	1	1.0	1	60	60	0.991736	1		FALSE
2341052	A	C	3.86936e-14	Rv2083	c.182A>C	p.Asp61Ala	1	307	307	0	1	0.0618893	288	19	0	0.0	9792	646	0	0.0	105	183	9	10	48.8827	3.12459	0.0	0.0	1	5.8675	28.3743	7.0	12.0	5.8675	20.3821	0.0	1871.46	0	snp	1X	1	1.0	1	60	59.9792	1.0	1		FALSE
2696401	T	G	5.58107e-14	cysT	c.247A>C	p.Thr83Pro	1	285	285	0	1	0.105263	255	30	0	0.0	8670	1020	0	0.0	137	118	17	13	6.08442	4.16842	0.0	0.0	1	3.29983	3.01882	16.0	14.0	4.16842	3.70006	0.0	1581.14	0	snp	1X	1	1.0	1	60	59.8667	1.0	0.992157		FALSE
3066180	G	T	7.23481e-16	Rv2752c	c.12C>A	p.Asp4Glu	1	347	347	0	1	0.0691643	323	24	0	0.0	10982	816	0	0.0	143	180	8	16	12.2138	8.80089	0.0	0.0	1	3.37221	11.2458	11.0	13.0	12.0581	35.0177	0.0	2094.2	0	snp	1X	1	1.0	1	60	60	1.0	0.990712		FALSE
4143394	G	A	3.06779e-14	Rv3700c	c.527C>T	p.Ala176Val	1	298	298	0	1	0.0536913	282	16	0	0.0	9588	544	0	0.0	155	127	11	5	9.0473	7.89611	0.0	0.0	1	3.55317	15.3307	7.0	9.0	3.0103	4.51955	0.0	1865.98	0	snp	1X	1	1.0	1	60	60	1.0	1		FALSE
4339993	A	C	6048.02	Rv3863	c.1145A>C	p.Glu382Ala	1	332	332	1	1	0.804217	65	267	0	0.0	2210	9078	0	0.0	36	29	138	129	4.64726	3.66906	0.0	0.0	1	118.18	17.7429	193.0	74.0	25.8555	7.05258	0.0	1392.61	0	snp	1X	1	1.0	1	60	60	1.0	1		FALSE
2441931	G	A	1.84432e-14	Rv2179c	c.387C>T	p.Cys129Cys	1	322	322	0	1	0.052795	305	17	0	0.0	10370	578	0	0.0	114	191	6	11	45.2223	6.20364	0.0	0.0	1	6.20364	3.58699	6.0	11.0	6.20364	18.7375	0.0	2012.84	0	snp	1X	1	1.0	1	60	60	1.0	0.996721		FALSE
3621628	C	A	4957.07	Rv3242c	c.584G>T	p.Arg195Leu	1	271	271	1	1	0.800738	54	217	0	0.0	1836	7378	0	0.0	27	27	90	127	3.0103	16.7096	0.0	0.0	1	13.9077	7.03155	92.0	125.0	3.02031	3.6537	0.0	1141.41	0	snp	1X	1	1.0	1	59.9401	60	1.0	1		FALSE
4265138	C	G	5838.9	fbpD	c.325G>C	p.Glu109Gln	1	328	328	1	1	0.789634	69	259	0	0.0	2346	8806	0	0.0	24	45	123	136	16.8888	4.42721	0.0	0.0	1	3.42112	4.55236	133.0	126.0	12.1405	33.2536	0.0	1344.46	0	snp	1X	1	1.0	1	60	60	1.0	0.985507		FALSE
710098	A	G	4452.28	Rv0614	c.743A>G	p.Asn248Ser	1	321	321	1	1	0.728972	87	234	0	0.0	2958	7956	0	0.0	47	40	147	87	4.23331	36.4176	0.0	0.0	1	3.15878	3.63429	119.0	115.0	9.28344	3.63429	0.0	1025.18	0	snp	1X	1	1.0	1	59.812	60	1.0	1		FALSE
3621628	C	A	5.93064e-14	Rv3242c	c.584G>T	p.Arg195Leu	1	277	277	0	1	0.310469	191	86	0	0.0	6494	2924	0	0.0	88	103	46	40	5.56832	3.91929	0.0	0.0	1	28.866	20.3025	27.0	59.0	3.41429	3.29452	0.0	740.076	0	snp	1X	1	1.0	1	60	60	1.0	1		FALSE
276061	C	T	0	fadE4	c.4C>T	p.Leu2Leu	1	293	293	0	1	0.0580205	276	17	0	0.0	9384	578	0	0.0	149	127	12	5	6.81824	9.26925	0.0	0.0	1	6.20364	5.02442	6.0	11.0	3.13803	12.1053	0.0	1818.86	0	snp	1X	1	1.0	1	60	60	1.0	1		FALSE
720755	C	T	2.42589e-14	recD	c.978G>A	p.Ala326Ala	1	239	239	0	1	0.0627615	224	15	0	0.0	7616	510	0	0.0	125	99	10	5	9.56349	6.62942	0.0	0.0	1	3.15506	5.49198	7.0	8.0	4.31318	9.56349	0.0	1465.63	0	snp	1X	1	1.0	1	60	59.9464	1.0	0.995536		FALSE
3477617	C	A	0	Rv3108-moaA1	n.3477617C>A		1	368	368	0	1	0.127717	321	47	0	0.0	10914	1598	0	0.0	173	148	23	24	7.23824	3.0565	0.0	0.0	1	8.60069	6.58883	29.0	18.0	6.75262	28.1818	0.0	1921.2	0	snp	1X	1	1.0	1	60	59.838	1.0	1		FALSE
3640843	T	C	3824.71	fbiA	c.301T>C	p.Trp101Arg	1	243	243	1	1	0.757202	59	184	0	0.0	2006	6256	0	0.0	37	22	96	88	11.2913	3.76559	0.0	0.0	1	4.70971	5.99147	98.0	86.0	3.76559	3.34154	0.0	880.671	0	snp	1X	1	1.0	1	60	60	1.0	1		FALSE
4107799	A	G	7803.9	acs	c.8A>G	p.Glu3Gly	1	294	294	1	1	0.935374	19	275	0	0.0	646	9350	0	0.0	9	10	160	115	3.12459	19.0002	0.0	0.0	1	8.76668	12.2676	124.0	151.0	5.86085	8.61041	0.0	1796.91	0	snp	1X	1	1.0	1	60	60	1.0	1		FALSE
143219	G	C	0	oxcA	c.658C>G	p.Leu220Val	1	266	266	0	1	0.413534	156	110	0	0.0	5304	3740	0	0.0	79	77	57	53	3.06598	3.32615	0.0	0.0	1	3.72096	21.0502	58.0	52.0	3.32615	5.73856	0.0	318.784	0	snp	1X	1	1.0	1	60	59.8333	1.0	0.99359		FALSE
207176	C	T	0	Rv0175	c.363C>T	p.Ile121Ile	1	321	321	0	1	0.286604	229	92	0	0.0	7786	3128	0	0.0	113	116	49	43	3.09564	3.86001	0.0	0.0	1	3.10471	3.09564	45.0	47.0	6.40913	5.75072	0.0	963.934	0	snp	1X	1	1.0	1	60	59.9651	1.0	0.995633		FALSE
720755	C	T	2.43975e-13	recD	c.978G>A	p.Ala326Ala	1	241	241	0	1	0.360996	154	87	0	0.0	5236	2958	0	0.0	82	72	48	39	4.42035	5.03202	0.0	0.0	1	3.23494	3.0103	45.0	42.0	5.03202	3.0103	0.0	471.595	0	snp	1X	1	1.0	1	60	59.6818	1.0	1		FALSE
1791049	C	T	0	bioB	c.766C>T	p.Pro256Ser	1	291	291	0	1	0.261168	215	76	0	0.0	7310	2584	0	0.0	88	127	33	43	18.3722	5.8675	0.0	0.0	1	3.12459	12.7163	37.0	39.0	4.83891	23.4625	0.0	967.714	0	snp	1X	1	1.0	1	60	59.814	1.0	1		FALSE
2223736	G	A	0	mpt64	c.294C>T	p.Ala98Ala	1	374	374	0	1	0.331551	249	124	0	0.0	8466	4216	0	0.0	139	110	71	53	10.3445	8.68415	0.0	0.0	1	4.76149	4.97247	57.0	67.0	4.13106	3.22832	0.0	879.119	0	snp	1X	1	2.0	1	60	59.9036	1.0	1		FALSE
2368863	C	T	0	PPE36-prcA	n.2368863C>T		1	335	335	0	1	0.241791	254	81	0	0.0	8636	2754	0	0.0	144	110	48	33	12.8931	9.04217	0.0	0.0	1	3.25157	5.19887	39.0	42.0	3.25157	4.24137	0.0	1215.27	0	snp	1X	1	1.0	1	60	59.9606	1.0	0.996063		FALSE
2503607	C	A	5126.97	Rv2230c	c.1002G>T	p.Trp334Cys	1	298	298	1	1	0.781879	65	233	0	0.0	2210	7922	0	0.0	32	33	124	109	3.04371	5.10722	0.0	0.0	1	7.12025	8.65613	127.0	106.0	11.9665	8.65613	0.0	1180.53	0	snp	1X	1	1.0	1	60	60	1.0	1		FALSE
2515197	G	A	4037.66	aceE	c.2659G>A	p.Val887Met	1	266	266	1	1	0.74812	67	199	0	0.0	2278	6766	0	0.0	43	24	98	101	14.7103	3.10851	0.0	0.0	1	3.02121	8.4876	99.0	100.0	13.4967	3.30199	0.0	929.706	0	snp	1X	1	1.0	1	60	60	1.0	1		FALSE
3108676	G	A	3383.64	Rv2800	c.261G>A	p.Arg87Arg	1	212	212	1	1	0.764151	50	162	0	0.0	1700	5508	0	0.0	27	23	56	106	3.70517	36.5207	0.0	0.0	1	6.44176	7.35324	73.0	89.0	8.37196	5.78978	0.0	779.113	0	snp	1X	1	1.0	1	60	59.76	1.0	0.98		FALSE
3515941	G	A	4487.11	nuoF	c.530G>A	p.Gly177Asp	1	299	299	1	1	0.745819	76	223	0	0.0	2584	7582	0	0.0	37	39	103	120	3.12459	5.82445	0.0	0.0	1	11.1996	10.3247	126.0	97.0	3.09794	4.03889	0.0	1033.19	0	snp	1X	1	1.0	1	60	60	1.0	1		FALSE
3608283	G	A	6.36458e-14	Rv3230c-Rv3231c	n.3608283G>A		1	234	234	0	1	0.41453	137	97	0	0.0	4658	3298	0	0.0	49	88	33	64	27.1184	24.5235	0.0	0.0	1	11.0918	3.15295	39.0	58.0	5.71904	18.2423	0.0	279.56	0	snp	1X	1	1.0	1	59.9897	60	1.0	1		FALSE
4107799	A	G	0	acs	c.8A>G	p.Glu3Gly	1	311	311	0	1	0.073955	288	23	0	0.0	9792	782	0	0.0	150	138	16	7	4.09604	10.6577	0.0	0.0	1	5.3706	8.92153	9.0	14.0	3.10471	8.92153	0.0	1862.11	0	snp	1X	1	1.0	1	60	60	1.0	1		FALSE
4399372	G	A	6.46099e-14	Rv3910	c.2776G>A	p.Gly926Arg	1	281	281	0	1	0.320285	191	90	0	0.0	6494	3060	0	0.0	92	99	40	50	3.56738	5.42305	0.0	0.0	1	19.3205	4.93166	32.0	58.0	3.87889	4.93166	0.0	713.791	0	snp	1X	1	1.0	1	60	60	0.988889	1		FALSE
366000	C	T	5.82215e-14	Rv0303	c.767C>T	p.Ala256Val	1	245	245	0	1	0.0857143	224	21	0	0.0	7616	714	0	0.0	115	109	5	16	3.35929	15.5221	0.0	0.0	1	11.386	12.937	6.0	15.0	15.5221	35.6212	0.0	1424.06	0	snp	1X	1	1.0	1	60	60	1.0	1		FALSE
660302	G	A	6.48463e-06	cyp135B1	c.853G>A	p.Ala285Thr	1	249	249	0	1	0.497992	125	124	0	0.0	4250	4214	0	0.0	63	62	72	52	3.02767	10.015	0.0	0.0	1	25.7057	9.28151	44.0	80.0	7.49334	5.11229	0.0	13.4146	0	snp	1X	1	1.0	1	60	60	0.991935	1		FALSE
3539580	C	T	0	aofH	c.1076C>T	p.Ala359Val	1	260	260	0	1	0.161538	218	42	0	0.0	7412	1424	0	0.0	98	120	23	19	7.83137	3.83753	0.0	0.0	1	8.18047	3.6478	26.0	16.0	3.0103	10.8196	0.0	1236.37	0	snp	1X	1	1.0	1	60	60	1.0	1		FALSE
1301452	C	T	4761.04	Rv1171	c.146C>T	p.Pro49Leu	1	280	280	1	1	0.778571	62	218	0	0.0	2108	7412	0	0.0	33	29	98	120	3.57068	7.83137	0.0	0.0	1	3.16967	6.51267	111.0	107.0	18.9477	17.0198	0.0	1096.27	0	snp	1X	1	1.0	1	60	60	0.990826	1		FALSE
4265593	G	T	0	fbpD-fbpA	n.4265593G>T		1	301	301	0	1	0.222591	234	67	0	0.0	7956	2278	0	0.0	124	110	38	29	4.82914	5.63551	0.0	0.0	1	5.63551	5.38593	29.0	38.0	3.82055	51.1168	0.0	1163.33	0	snp	1X	1	1.0	1	59.9403	59.8419	1.0	1		FALSE
746446	C	T	0	fabD2	c.84C>T	p.Val28Val	1	231	231	0	1	0.0606061	217	14	0	0.0	7378	476.0	0	0.0	130	87	9	5	21.5128	5.49198	0.0	0.0	1.0	5.49198	7.42329	9.0	5.0	8.59409	6.62275	0.0	1422	0	snp	1X	1	1.0	1	60	60	1.0	1		FALSE
2380439	A	G	2.74235e-14	hisG	c.222T>C	p.Asp74Asp	1	258	258	0	1	0.0581395	243	15	0	0.0	8262	510.0	0	0.0	133	110	10	5	7.7375	6.62942	0.0	0.0	1.0	3.15506	4.5205	7.0	8.0	4.31318	21.1059	0.0	1597.21	0	snp	1X	1	1.0	1	60	59.8519	1.0	1		FALSE
3834658	G	A	3.21244e-14	Rv3415c-whiB3	n.3834658G>A		1	326	326	0	1	0.0521472	309	17	0	0.0	10506	578.0	0	0.0	160	149	5	12	3.86062	9.26925	0.0	0.0	1.0	6.20364	7.40244	6.0	11.0	9.26925	8.13329	0.0	2053.11	0	snp	1X	1	1.0	1	60	59.7864	1.0	1		FALSE
1296958	G	C	4.53236e-14	lpqW	c.807G>C	p.Ser269Ser	1	270	270	0	1	0.425926	155	115	0	0.0	5270	3910.0	0	0.0	65	90	47	68	11.7662	11.3374	0.0	0.0	1.0	11.3374	13.2232	68.0	47.0	5.29507	8.06773	0.0	280.125	0	snp	1X	1	1.0	1	60	60	1.0	1		FALSE
4049320	C	A	0	folP1	c.661G>T	p.Ala221Ser	1	277	277	0	1	0.180505	227	50	0	0.0	7718	1700	0	0.0	129	98	33	17	12.2032	14.1282	0.0	0.0	1	5.78978	9.98388	29.0	21.0	3.18402	31.9473	0.0	1237.27	0	snp	1X	1	1.0	1	60	60	1.0	1		FALSE
1517185	G	A	7498.31	irtB	c.1563G>A	p.Arg521Arg	1	324	324	1	1	0.87963	39	285	0	0.0	1326	9690	0	0.0	20	19	138	147	3.06598	3.62746	0.0	0.0	1	6.37037	3.06598	132.0	153.0	15.8182	5.73856	0.0	1726.55	0	snp	1X	1	1.0	1	60	60	1.0	1		FALSE
4049320	C	A	5220.34	folP1	c.661G>T	p.Ala221Ser	1	236	236	1	1	0.864407	32	204	0	0.0	1088	6936	0	0.0	19	13	121	83	5.45321	18.3809	0.0	0.0	1	18.3809	4.09604	121.0	83.0	7.26809	5.45321	0.0	1202.03	0	snp	1X	1	1.0	1	60	60	0.995098	1		FALSE
4140649	G	T	0	Rv3698	c.157G>T	p.Ala53Ser	1	337	337	0	1	0.31454	231	106	0	0.0	7854	3604	0	0.0	121	110	64	42	4.14774	12.9253	0.0	0.0	1	3.33807	10.916	51.0	55.0	3.0103	3.0197	0.0	879.564	0	snp	1X	1	1.0	1	60	60	1.0	1		FALSE
3851007	A	C	0	gadB	c.748T>G	p.Phe250Val	1	225	225	0	1	0.0577778	212	13	0	0.0	7208	442	0	0.0	58	154	5	8	97.4079	4.51363	0.0	0.0	1	4.51363	8.91015	5.0	8.0	7.18621	11.0407	0.0	1373.48	0	snp	1X	1	1.0	1	60	60	1.0	1		FALSE
4140649	G	T	0	Rv3698	c.157G>T	p.Ala53Ser	1	305	305	0	1	0.232787	234	71	0	0.0	7956	2414	0	0.0	135	99	46	25	15.0369	16.4979	0.0	0.0	1	4.50892	3.04742	39.0	32.0	8.17902	4.34659	0.0	1147.88	0	snp	1X	1	1.0	1	60	60	0.985915	1		FALSE
2549719	T	C	0	Rv2277c	c.311A>G	p.Asn104Ser	1	339	339	0	1	0.188791	274	64	0	0.0	9316	2176	0	0.0	122	152	27	37	10.1429	6.40323	0.0	0.0	1	11.6962	18.3533	24.0	40.0	25.9465	35.4714	0.0	1472.41	0	snp	1X	1	2.0	1	60	59.9781	0.84375	0.813869		FALSE
884162	C	T	3.53185e-14	Rv0790c	c.639G>A	p.Gln213Gln	1	298	298	0	1	0.0738255	276	22	0	0.0	9384	748.0	0	0.0	155	121	9	13	12.1053	4.58955	0.0	0.0	1.0	6.56362	3.51383	14.0	8.0	9.32731	3.79707	0.0	1785.07	0	snp	1X	1	1.0	1	60	59.7899	1.0	1		FALSE
3664237	G	A	6.05059e-17	Rv3282	c.19G>A	p.Gly7Arg	1	360	360	0	1	0.0611111	338	22	0	0.0	11492	748	0	0.0	173	165	13	9	3.42147	4.58955	0.0	0.0	1	4.58955	4.65497	9.0	13.0	3.40511	3.24158	0.0	2221.99	0	snp	1X	1	1.0	1	60	60	1.0	0.997041		FALSE
781360	G	A	0	Rv0681-rpsL	n.781360G>A		1	323	323	0	1	0.0588235	304	19	0	0.0	10336	646.0	0	0.0	164	140	10	9	7.12467	3.12459	0.0	0.0	1.0	5.8675	7.12467	7.0	12.0	3.12459	12.2676	0.0	1999.98	0	snp	1X	1	1.0	1	60	60	1.0	1		FALSE
1639968	G	C	5.9487e-14	qor	c.693C>G	p.Ser231Arg	1	268	268	0	1	0.11194	238	30	0	0.0	8092	1020.0	0	0.0	136	102	18	12	13.5575	5.61607	0.0	0.0	1.0	13.4334	14.8348	21.0	9.0	4.16842	3.15628	0.0	1460.04	0	snp	1X	1	1.0	1	60	60	1.0	0.991597		FALSE
1710341	C	T	0	Rv1518	c.698C>T	p.Ala233Val	1	258	258	0	1	0.0503876	245	13	0	0.0	8330	442.0	0	0.0	60	185	6	7	141.497	3.17734	0.0	0.0	1.0	4.51363	3.23188	5.0	8.0	3.17734	3.44459	0.0	1596.73	0	snp	1X	1	1.0	1	60	59.9673	1.0	1		FALSE
2713582	G	A	0	Rv2415c	c.203C>T	p.Ala68Val	1	287	287	0	1	0.1777	236	51	0	0.0	8024	1734.0	0	0.0	120	116	31	20	3.15752	8.16222	0.0	0.0	1.0	3.3935	27.8902	24.0	27.0	3.05288	36.1345	0.0	1288.59	0	snp	1X	1	1.0	1	60	60	1.0	1		FALSE
3495968	G	C	0	tgs1	c.399C>G	p.Thr133Thr	1	331	331	0	1	0.0906344	301	30	0	0.0	10234	1020.0	0	0.0	165	136	17	13	9.07744	4.16842	0.0	0.0	1.0	13.4334	12.8865	21.0	9.0	3.29983	16.3493	0.0	1901.36	0	snp	1X	1	1.0	1	60	60	1.0	0.996678		FALSE
4196119	C	A	8.41378e-14	Rv3745c-PE34	n.4196119C>A		1	342	342	0	1	0.230994	263	79	0	0.0	8942	2686.0	0	0.0	167	96	54	25	44.6316	26.1269	0.0	0.0	1.0	36.6819	51.9634	22.0	57.0	15.1321	57.1815	0.0	1276.62	0	snp	1X	1	1.0	1	60	59.9544	1.0	0.992395		FALSE
4196119	C	A	0	Rv3745c-PE34	n.4196119C>A		1	292	292	0	1	0.157534	246	46	0	0.0	8364	1564.0	0	0.0	169	77	34	12	77.7231	25.858	0.0	0.0	1.0	4.70971	39.1662	20.0	26.0	18.305	32.7047	0.0	1382.69	0	snp	1X	1	1.0	1	60	60	1.0	1		FALSE
2538108	G	A	3.62831e-14	Rv2264c	c.243C>T	p.Arg81Arg	1	286	286	0	1	0.0909091	260	26	0	0.0	8840	884	0	0.0	148	112	13	13	13.8343	3.0103	0.0	0.0	1	3.0103	15.0703	13.0	13.0	3.34437	23.8898	0.0	1634.78	0	snp	1X	1	1.0	1	60	60	1.0	1		FALSE
1719202	G	A	4.5806e-14	Rv1524	c.477G>A	p.Thr159Thr	1	330	330	0	1	0.0515152	313	17	0	0.0	10642	578	0	0.0	138	175	7	10	12.5079	4.1599	0.0	0.0	1	4.1599	4.18276	7.0	10.0	4.1599	3.84975	0.0	2078.69	0	snp	1X	1	1.0	1	60	59.9617	1.0	0.996805		FALSE
1422500	T	C	9.81208e-14	Rv1273c	c.1551A>G	p.Arg517Arg	1	272	272	0	1	0.161765	228	44	0	0.0	7752	1496	0	0.0	116	112	19	25	3.16268	4.78696	0.0	0.0	1	3.79993	4.38176	20.0	24.0	4.78696	5.44844	0.0	1293.65	0	snp	1X	1	1.0	1	60	60	0.977273	1		FALSE
3733869	T	C	0	PPE54	c.3067A>G	p.Thr1023Ala	1	219	219	0	1	0.173516	181	38	0	0.0	6154	1292	0	0.0	91	90	16	22	3.0223	5.06748	0.0	0.0	1	3.23888	3.59816	18.0	20.0	5.06748	3.0223	0.0	1005.75	0	snp	1X	1	1.0	1	60	60	1.0	0.994475		FALSE
1422500	T	C	4.94241e-15	Rv1273c	c.1551A>G	p.Arg517Arg	1	284	284	0	1	0.147887	242	42	0	0.0	8228	1428	0	0.0	138	104	22	20	13.3831	3.21711	0.0	0.0	1	3.21711	3.58457	20.0	22.0	8.18047	3.58457	0.0	1404.62	0	snp	1X	1	1.0	1	60	59.8512	1.0	0.995868		FALSE
1817943	C	T	0	tesB1	c.329C>T	p.Ala110Val	1	295	295	0	1	0.362712	188	107	0	0.0	6392	3638	0	0.0	109	79	50	57	13.4056	4.00471	0.0	0.0	1	3.19295	3.0103	52.0	55.0	3.19295	3.42611	0.0	567.518	0	snp	1X	1	1.0	1	60	60	1.0	1		FALSE
2147739	C	G	0	cinA	c.78C>G	p.Gly26Gly	1	325	325	0	1	0.344615	213	112	0	0.0	7242	3808	0	0.0	118	95	62	50	8.4033	5.80219	0.0	0.0	1	3.0103	3.26517	56.0	56.0	14.1779	27.4878	0.0	706.7	0	snp	1X	1	1.0	1	59.9732	60	1.0	1		FALSE
4338882	C	G	8.55843e-14	Rv3863	c.34C>G	p.Arg12Gly	1	340	340	0	1	0.364706	216	124	0	0.0	7344	4216	0	0.0	109	107	55	69	3.05051	6.44263	0.0	0.0	1	4.13106	16.0391	58.0	66.0	33.9012	52.2706	0.0	640.877	0	snp	1X	1	1.0	1	60	59.9398	1.0	1		FALSE
642990	C	G	2.16009e-13	Rv0552	c.102C>G	p.Ala34Ala	1	230	230	0	1	0.382609	142	88	0	0.0	4828	2992	0	0.0	83	59	44	44	11.8185	3.0103	0.0	0.0	1	3.40511	11.8185	46.0	42.0	9.32731	13.3477	0.0	374.755	0	snp	1X	1	1.0	1	60	60	1.0	1		FALSE
25211	A	G	3025.83	fhaA	c.234T>C	p.Pro78Pro	1	293	293	1	1	0.668942	97	196	0	0.0	3298	6664	0	0.0	65	32	121	75	27.389	26.4533	0.0	0.0	1	3.40914	4.82359	101.0	95.0	4.60567	4.10723	0.0	696.723	0	snp	1X	1	1.0	1	60	60	1.0	1		FALSE
72011	C	T	5.30404e-15	vapC1	c.191C>T	p.Ala64Val	1	246	246	0	1	0.280488	177	69	0	0.0	6018	2346	0	0.0	72	105	24	45	16.3704	16.8888	0.0	0.0	1	12.1053	3.12071	26.0	43.0	3.79707	16.3704	0.0	758.486	0	snp	1X	1	1.0	1	60	59.8418	1.0	0.99435		FALSE
732825	A	G	0	hadC	c.1A>G	p.Met1?	1	270	270	0	1	0.0962963	244	26	0	0.0	8296	884	0	0.0	133	111	9	17	7.31765	8.35546	0.0	0.0	1	3.0103	18.709	13.0	13.0	3.34437	17.2495	0.0	1525.54	0	snp	1X	1	1.0	1	60	59.9262	1.0	1		FALSE
1031689	C	G	3331.78	mntH	c.176G>C	p.Gly59Ala	1	249	249	1	1	0.718876	70	179	0	0.0	2380	6086	0	0.0	37	33	98	81	3.50664	6.5162	0.0	0.0	1	10.5923	15.4187	77.0	102.0	7.38964	9.09042	0.0	767.17	0	snp	1X	1	1.0	1	60	59.8857	1.0	1		FALSE
1347162	G	T	3327.39	Rv1204c	c.1463C>A	p.Ala488Asp	1	207	207	1	1	0.763285	49	158	0	0.0	1666	5370	0	0.0	20	29	83	75	6.59988	3.88988	0.0	0.0	1	3.06527	3.40914	80.0	78.0	3.88988	3.40914	0.0	766.16	0	snp	1X	1	1.0	1	59.9114	60	1.0	1		FALSE
1720849	G	A	8.14859e-14	Rv1526c	c.1212C>T	p.Ala404Ala	1	236	236	0	1	0.300847	165	71	0	0.0	5610	2414	0	0.0	102	63	36	35	23.0273	3.04088	0.0	0.0	1	3.28556	4.60271	37.0	34.0	3.28556	12.6043	0.0	653.782	0	snp	1X	1	1.0	1	60	60	1.0	1		FALSE
2451005	G	A	1650.36	pimB	c.146C>T	p.Ala49Val	1	203	203	1	1	0.635468	74	129	0	0.0	2516	4386	0	0.0	32	42	44	85	5.94472	31.3068	0.0	0.0	1	9.08706	4.88833	55.0	74.0	5.8551	7.23587	0.0	380.01	0	snp	1X	1	1.0	1	60	60	1.0	1		FALSE
2700795	A	G	0	lppR	c.496T>C	p.Phe166Leu	1	236	236	0	1	0.360169	151	85	0	0.0	5134	2890	0	0.0	76	75	47	38	3.02468	5.07959	0.0	0.0	1	18.977	18.6708	55.0	30.0	7.3277	29.6001	0.0	459.387	0	snp	1X	1	1.0	1	60	60	0.988235	1		FALSE
2704738	C	T	0	Rv2407	c.42C>T	p.Pro14Pro	1	257	257	0	1	0.287938	183	74	0	0.0	6222	2516	0	0.0	93	90	35	39	3.11709	3.47981	0.0	0.0	1	12.5178	24.9505	28.0	46.0	7.23587	17.5461	0.0	761.141	0	snp	1X	1	1.0	1	60	59.8251	1.0	1		FALSE
2854731	C	T	2.24204e-14	vapB39	c.177G>A	p.Pro59Pro	1	260	260	0	1	0.238462	198	62	0	0.0	6732	2105	0	0.0	123	75	37	25	28.2783	8.05372	0.0	0.0	1	4.27115	15.6882	28.0	34.0	8.05372	3.71219	0.0	950.485	0	snp	1X	1	1.0	1	60	60	1.0	0.994949		FALSE
3505366	A	G	2.0733e-14	fadE24	c.4A>G	p.Thr2Ala	1	219	219	0	1	0.105023	196	23	0	0.0	6664	782	0	0.0	114	82	14	9	14.3551	5.3706	0.0	0.0	1	10.6577	32.9678	7.0	16.0	3.86001	28.5362	0.0	1202.35	0	snp	1X	1	1.0	1	60	60	1.0	0.994898		FALSE
3834035	T	C	6.2686e-15	Rv3415c	c.487A>G	p.Thr163Ala	1	248	248	0	1	0.0524194	235	13	0	0.0	7990	442	0	0.0	136	99	8	5	15.6603	4.51363	0.0	0.0	1	4.51363	10.7814	8.0	5.0	7.18621	17.0648	0.0	1553.03	0	snp	1X	1	1.0	1	60	60	1.0	1		FALSE
3911373	C	T	4.01404e-14	Rv3493c	c.303G>A	p.Met101Ile	1	256	256	0	1	0.0664062	239	17	0	0.0	8126	578	0	0.0	103	136	8	9	12.9046	3.13803	0.0	0.0	1	4.1599	10.6513	7.0	10.0	6.20364	16.8296	0.0	1553.32	0	snp	1X	1	1.0	1	60	59.8577	1.0	0.995816		FALSE
4062867	C	T	0	lpqG	c.341C>T	p.Ala114Val	1	194	194	0	1	0.0824742	178	16	0	0.0	6052	544	0	0.0	102	76	10	6	11.257	5.18177	0.0	0.0	1	5.18177	13.9897	6.0	10.0	3.0103	3.0591	0.0	1134.01	0	snp	1X	1	1.0	1	60	59.9775	1.0	0.977528		FALSE
4375583	C	G	2.43493e-14	PPE69	c.101G>C	p.Trp34Ser	1	222	222	0	1	0.0540541	210	12	0	0.0	7140	408	0	0.0	108	102	5	7	3.38255	3.73412	0.0	0.0	1	3.73412	12.3166	5.0	7.0	5.9056	10.0004	0.0	1387.33	0	snp	1X	1	1.0	1	60	59.7571	1.0	1		FALSE
72011	C	T	0	vapC1	c.191C>T	p.Ala64Val	1	276	276	0	1	0.0797101	254	22	0	0.0	8636	748	0	0.0	97	157	7	15	33.7871	9.32731	0.0	0.0	1	9.32731	4.24137	15.0	7.0	3.40511	12.8931	0.0	1623.53	0	snp	1X	1	1.0	1	60	59.8661	1.0	0.992126		FALSE
3911373	C	T	0	Rv3493c	c.303G>A	p.Met101Ile	1	248	248	0	1	0.0887097	226	22	0	0.0	7684	748	0	0.0	106	120	14	8	4.89352	6.56362	0.0	0.0	1	3.40511	6.85361	10.0	12.0	12.8806	3.62523	0.0	1435.11	0	snp	1X	1	1.0	1	60	60	1.0	1		FALSE
4082029	C	T	3.33901e-14	Rv3644c	c.693G>A	p.Arg231Arg	1	230	230	0	1	0.104348	206	24	0	0.0	7004	816	0	0.0	103	103	9	15	3.0103	6.26751	0.0	0.0	1	3.37221	3.05246	11.0	13.0	3.0103	7.22675	0.0	1278.58	0	snp	1X	1	1.0	1	60	59.9903	1.0	0.995146		FALSE
4330473	C	A	2.34573e-13	gltD	c.1033G>T	p.Ala345Ser	1	276	276	0	1	0.351449	179	97	0	0.0	6086	3298	0	0.0	77	102	42	55	10.5923	6.79359	0.0	0.0	1	12.8827	13.2126	38.0	59.0	9.47994	3.02243	0.0	577.082	0	snp	1X	1	1.0	1	60	59.8436	0.989691	1		FALSE
4330910	C	T	0	gltD	c.596G>A	p.Arg199Gln	1	242	242	0	1	0.392562	147	95	0	0.0	4998	3230	0	0.0	57	90	50	45	19.0969	3.58174	0.0	0.0	1	3.58174	5.50675	50.0	45.0	5.77607	6.33398	0.0	361.467	0	snp	1X	1	1.0	1	60	60	1.0	1		FALSE
2665288	C	T	0	mbtE	c.1828G>A	p.Asp610Asn	1	284	284	0	1	0.0528169	269	15	0	0.0	9146	510	0	0.0	140	129	9	6	3.98706	4.31318	0.0	0.0	1	6.62942	8.89507	10.0	5.0	3.15506	3.21211	0.0	1784.29	0	snp	1X	1	1.0	1	60	60	1.0	1		FALSE
2665288	C	T	0	mbtE	c.1828G>A	p.Asp610Asn	1	352	352	0	1	0.105114	313	37	0	0.0	10642	1258	0	0.0	163	150	17	20	4.18276	3.5385	0.0	0.0	1	7.76406	8.84483	14.0	23.0	3.5385	6.06979	0.0	1939.8	0	snp	1X	1	2.0	1	60	59.9233	1.0	0.99361		FALSE
796	G	C	5532.53	dnaA	c.796G>C	p.Asp266His	1	528	528	1	1	0.672348	173	355	0	0.0	5882	12070	0	0.0	82	91	142	213	4.027	33.8452	0.0	0.0	1	3.31002	5.13156	181.0	174.0	5.70782	3.62534	0.0	1273.91	0	snp	1X	1	1.0	1	60	60	0.997183	1		FALSE
3459248	G	A	0	Rv3091	c.133G>A	p.Ala45Thr	1	255	255	0	1	0.282353	183	72	0	0.0	6222	2448	0	0.0	92	91	36	36	3.02217	3.0103	0.0	0.0	1	4.09604	3.59173	39.0	33.0	17.6074	9.2874	0.0	782.489	0	snp	1X	1	1.0	1	60	60	1.0	1		FALSE
4408449	G	C	3455.82	Rv3920c	c.449C>G	p.Pro150Arg	1	306	306	1	1	0.686275	96	210	0	0.0	3264	7140	0	0.0	47	49	112	98	3.10078	5.03701	0.0	0.0	1	40.2355	13.9581	75.0	135.0	3.17575	4.45795	0.0	795.731	0	snp	1X	1	1.0	1	60	59.6458	0.995238	1		FALSE
393798	A	T	0	cyp135A1	c.248T>A	p.Leu83His	1	280	280	0	1	0.267857	205	75	0	0.0	6970	2550	0	0.0	85	120	32	43	15.9862	6.51361	0.0	0.0	1	3.03925	13.1897	38.0	37.0	6.51361	14.5456	0.0	907.793	0	snp	1X	1	1.0	1	60	60	1.0	1		FALSE
1761121	C	T	0	Rv1556	c.125C>T	p.Thr42Ile	1	278	278	0	1	0.0503597	264	14	0	0.0	8976	476	0	0.0	185	79	6	8	95.4295	3.63072	0.0	0.0	1	8.59409	8.57059	10.0	4.0	3.63072	13.6703	0.0	1732.52	0	snp	1X	1	1.0	1	60	60	1.0	1		FALSE
2810021	T	C	1.61525e-14	bkdB	c.962A>G	p.Tyr321Cys	1	303	303	0	1	0.0957096	274	29	0	0.0	9316	986	0	0.0	151	123	14	15	9.22356	3.08518	0.0	0.0	1	3.08518	6.18033	15.0	14.0	6.67934	3.80281	0.0	1720.87	0	snp	1X	1	1.0	1	60	60	1.0	1		FALSE
4361288	G	A	5.93064e-14	espB	c.638C>T	p.Ala213Val	1	315	315	0	1	0.0793651	290	25	0	0.0	9860	850	0	0.0	172	118	13	12	24.8448	3.09716	0.0	0.0	1	3.09716	10.6778	13.0	12.0	7.26639	7.32329	0.0	1856.12	0	snp	1X	1	1.0	1	60	60	1.0	1		FALSE
3535649	A	G	0	Rv3167c	c.409T>C	p.Phe137Leu	1	280	280	0	1	0.107143	250	30	0	0.0	8500	1020.0	0	0.0	129	121	17	13	3.5662	4.16842	0.0	0.0	1.0	4.16842	6.48466	13.0	17.0	3.29983	28.3384	0.0	1540.12	0	snp	1X	1	1.0	1	60	59.928	1.0	1		FALSE
3700612	G	A	8.31756e-15	Rv3312c-Rv3312A	n.3700612G>A		1	282	282	0	1	0.109929	251	31	0	0.0	8534	1054.0	0	0.0	134	117	15	16	5.51052	3.08035	0.0	0.0	1.0	3.64073	13.6081	17.0	14.0	4.76149	6.82552	0.0	1543.13	0	snp	1X	1	1.0	1	60	59.9402	1.0	1		FALSE
4390045	T	C	6.11745e-14	Rv3903c	c.388A>G	p.Lys130Glu	1	226	226	0	1	0.0752212	209	17	0	0.0	7106	578.0	0	0.0	94	115	7	10	7.59221	4.1599	0.0	0.0	1.0	3.13803	3.10381	8.0	9.0	3.13803	11.7481	0.0	1345.34	0	snp	1X	1	1.0	1	60	59.3445	1.0	0.995215		FALSE
620326	C	G	1.44651e-14	ccsA	c.436C>G	p.Leu146Val	1	318	318	0	1	0.0597484	299	19	0	0.0	10166	646	0	0.0	152	147	12	7	3.19186	5.8675	0.0	0.0	1	8.61041	9.11802	13.0	6.0	3.12459	8.30463	0.0	1967.37	0	snp	1X	1	1.0	1	60	60	1.0	1		FALSE
2334803	G	A	4.18279e-14	Rv2077A-Rv2078	n.2334803G>A		1	249	249	0	1	0.140562	214	35	0	0.0	7276	1190	0	0.0	123	91	20	15	13.4009	4.56135	0.0	0.0	1	3.56868	6.29795	19.0	16.0	4.56135	5.60795	0.0	1255.2	0	snp	1X	1	1.0	1	60	60	1.0	0.990654		FALSE
2810021	T	C	0	bkdB	c.962A>G	p.Tyr321Cys	1	336	336	0	1	0.077381	310	26	0	0.0	10540	884	0	0.0	179	131	12	14	19.1492	3.34437	0.0	0.0	1	3.34437	3.71077	14.0	12.0	3.34437	3.12238	0.0	1993.02	0	snp	1X	1	1.0	1	60	60	1.0	0.996774		FALSE
3230421	T	A	0	glnD	c.260A>T	p.Lys87Met	1	322	322	0	1	0.0652174	301	21	0	0.0	10234	714	0	0.0	189	112	12	9	45.7833	3.94093	0.0	0.0	1	15.5221	6.82661	16.0	5.0	20.4855	8.26945	0.0	1963.61	0	snp	1X	1	1.0	1	58.381	59.9402	1.0	1		FALSE
141014	T	G	0	ldtA	c.9A>C	p.Arg3Arg	1	297	297	0	1	0.0572391	280	17	0	0.0	9520	578	0	0.0	144	136	6	11	3.50664	6.20364	0.0	0.0	1	6.20364	3.28949	11.0	6.0	3.13803	19.4204	0.0	1845.69	0	snp	1X	1	1.0	1	60	59.9	1.0	1		FALSE
127253	G	A	2.35537e-13	ctpI	c.3289C>T	p.Arg1097Cys	1	254	254	0	1	0.417323	148	106	0	0.0	5032	3604	0	0.0	88	60	47	59	14.5132	5.96022	0.0	0.0	1	3.09224	5.12308	54.0	52.0	8.25461	8.87914	0.0	292.752	0	snp	1X	1	1.0	1	60	60	0.990566	1		FALSE
120110	C	T	2.8026e-14	ctpB	c.2064G>A	p.Gln688Gln	1	385	385	0	1	0.0519481	365	20	0	0.0	12410	680	0	0.0	172	193	14	6	5.63391	9.95901	0.0	0.0	1	6.91895	11.1548	13.0	7.0	3.44459	34.7138	0.0	2418.03	0	snp	1X	1	1.0	1	60	59.8411	1.0	1		FALSE
375601	T	G	8.46202e-14	PPE6	c.111A>C	p.Glu37Asp	1	290	290	0	1	0.134483	251	39	0	0.0	8534	1326	0	0.0	147	104	22	17	19.0065	4.40227	0.0	0.0	1	3.06598	39.562	19.0	20.0	5.73856	4.47237	0.0	1478.89	0	snp	1X	1	1.0	1	60	59.9522	1.0	1		FALSE
1338877	C	T	7.83587e-15	Rv1194c-PE13	n.1338877C>T		1	376	376	0	1	0.103723	337	39	0	0.0	11458	1326	0	0.0	151	186	21	18	10.9036	3.51141	0.0	0.0	1	3.51141	17.2441	18.0	21.0	5.73856	21.1102	0.0	2087.26	0	snp	1X	1	1.0	1	60	59.9169	1.0	0.997033		FALSE
499580	C	G	3.37538e-15	Rv0412c	c.40G>C	p.Gly14Arg	1	204	204	0	1	0.127451	178	26	0	0.0	6052	884	0	0.0	86	92	8	18	3.44947	11.3621	0.0	0.0	1	6.01695	3.79105	10.0	16.0	3.34437	12.5745	0.0	1067.94	0	snp	1X	1	1.0	1	60	60	1.0	1		FALSE
1337970	G	A	0	Rv1194c	c.544C>T	p.Pro182Ser	1	261	261	0	1	0.291188	185	76	0	0.0	6290	2584	0	0.0	99	86	42	34	4.99397	4.83891	0.0	0.0	1	12.2676	3.58545	29.0	47.0	5.8675	3.96105	0.0	768.816	0	snp	1X	1	1.0	1	60	60	1.0	1		FALSE
1338877	C	T	398.503	Rv1194c-PE13	n.1338877C>T		1	251	251	1	1	0.525896	119	132	0	0.0	4046	4488	0	0.0	52	67	78	54	7.11603	12.4858	0.0	0.0	1	4.06314	3.17453	62.0	70.0	3.27351	11.0575	0.0	91.7588	0	snp	1X	1	1.0	1	60	60	1.0	1		FALSE
1716709	T	C	1.8949e-13	mmpL12	c.904A>G	p.Ile302Val	1	206	206	0	1	0.441748	115	91	0	0.0	3910	3094	0	0.0	61	54	47	44	3.93554	3.22506	0.0	0.0	1	4.94315	18.8904	50.0	41.0	3.22506	8.4673	0.0	164.112	0	snp	1X	1	1.0	1	60	60	1.0	0.991304		FALSE
2075518	G	T	0	Rv1830	c.678G>T	p.Ter226Tyrext*?	1	199	199	0	1	0.422111	115	84	0	0.0	3910	2856	0	0.0	45	70	28	56	14.8118	23.2774	0.0	0.0	1	36.513	16.7755	24.0	60.0	23.2774	3.48236	0.0	229.157	0	snp	1X	1	1.0	1	60	60	1.0	1		FALSE
3907500	A	C	0	lipF-Rv3488	n.3907500A>C		1	232	232	0	1	0.0775862	214	18	0	0.0	7276	612	0	0.0	79	135	7	11	34.8315	4.9405	0.0	0.0	1	7.35324	42.0156	12.0	6.0	4.9405	44.5727	0.0	1352.57	0	snp	1X	1	1.0	1	60	60	1.0	1		FALSE
962547	C	G	1.20564e-15	Rv0862c	c.66G>C	p.Leu22Leu	1	236	236	0	1	0.0762712	218	18	0	0.0	7412	612	0	0.0	84	134	9	9	27.9125	3.0103	0.0	0.0	1	3.49285	5.56029	8.0	10.0	3.0103	5.56029	0.0	1397.81	0	snp	1X	1	1.0	1	60	59.8165	1.0	0.995413		FALSE
1270859	C	T	0	mcr	c.798C>T	p.Ala266Ala	1	265	265	0	1	0.0528302	251	14	0	0.0	8534	476	0	0.0	137	114	3	11	7.58683	12.937	0.0	0.0	1	5.49198	3.22658	9.0	5.0	3.63072	11.3242	0.0	1664.97	0	snp	1X	1	1.0	1	60	60	1.0	1		FALSE
4399056	T	C	0	Rv3910	c.2460T>C	p.Asp820Asp	1	239	239	0	1	0.0753138	221	18	0	0.0	7514	612	0	0.0	134	87	11	7	24.7152	4.9405	0.0	0.0	1	3.49285	28.5669	8.0	10.0	4.9405	9.15134	0.0	1414.76	0	snp	1X	1	1.0	1	60	60	1.0	0.995475		FALSE
2697688	C	T	5.32791e-14	subI	c.27G>A	p.Ala9Ala	1	249	249	0	1	0.0883534	227	22	0	0.0	7718	748.0	0	0.0	121	106	8	14	5.16264	6.56362	0.0	0.0	1.0	12.8806	11.0553	16.0	6.0	3.40511	31.9473	0.0	1434.56	0	snp	1X	1	1.0	1	60	60	1.0	1		FALSE
3535649	A	G	0	Rv3167c	c.409T>C	p.Phe137Leu	1	191	191	0	1	0.26178	141	50	0	0.0	4794	1700.0	0	0.0	64	77	26	24	5.61299	3.18402	0.0	0.0	1.0	5.78978	9.80193	21.0	29.0	3.0103	7.46105	0.0	636.792	0	snp	1X	1	1.0	1	60	59.8723	1.0	0.992908		FALSE
3700612	G	A	0	Rv3312c-Rv3312A	n.3700612G>A		1	223	223	0	1	0.300448	156	67	0	0.0	5304	2278.0	0	0.0	82	74	33	34	3.90116	3.04271	0.0	0.0	1.0	26.6372	19.1015	47.0	20.0	4.59839	3.06598	0.0	627.568	0	snp	1X	1	1.0	1	60	59.9487	1.0	1		FALSE
3919550	C	G	0	yrbE4B	c.513G>C	p.Leu171Phe	1	257	257	0	1	0.132296	223	34	0	0.0	7582	1156.0	0	0.0	99	124	17	17	9.09627	3.0103	0.0	0.0	1.0	5.30951	4.18854	20.0	14.0	7.09778	10.109	0.0	1326.59	0	snp	1X	1	1.0	1	60	60	1.0	0.995516		FALSE
4390045	T	C	6.41278e-14	Rv3903c	c.388A>G	p.Lys130Glu	1	154	154	0	1	0.363636	98	56	0	0.0	3332	1904.0	0	0.0	53	45	24	32	4.4284	5.49198	0.0	0.0	1.0	3.63072	3.36483	30.0	26.0	3.63072	3.09893	0.0	295.073	0	snp	1X	1	1.0	1	59.5714	58.9388	1.0	0.979592		FALSE
37489	C	T	3.41131e-14	fadD34	c.231C>T	p.Leu77Leu	1	351	351	0	1	0.0854701	321	30	0	0.0	10914	1020	0	0.0	149	172	14	16	6.58883	3.29983	0.0	0.0	1	10.2485	4.9653	10.0	20.0	3.29983	3.34177	0.0	2046.58	0	snp	1X	1	1.0	1	60	59.9626	1.0	0.996885		FALSE
2679514	T	G	0	mbtI	c.492A>C	p.Leu164Phe	1	342	342	0	1	0.172515	282	59	0	0.0	9588	2006	0	0.0	131	151	29	30	6.0904	3.0471	0.0	0.0	1	3.93042	30.7312	32.0	27.0	5.99147	9.94053	0.0	1560.58	0	snp	1X	1	2.0	1	60	60	1.0	1		FALSE
3438377	C	T	0	Rv3075c	c.597G>A	p.Pro199Pro	1	270	270	0	1	0.218519	211	59	0	0.0	7174	2006	0	0.0	115	96	30	29	6.72547	3.0471	0.0	0.0	1	22.4799	4.74954	41.0	18.0	3.34154	6.72547	0.0	1071.19	0	snp	1X	1	1.0	1	60	59.9005	1.0	1		FALSE
37489	C	T	0	fadD34	c.231C>T	p.Leu77Leu	1	289	289	0	1	0.401384	173	116	0	0.0	5882	3944	0	0.0	58	115	48	68	43.7913	10.4981	0.0	0.0	1	3.68421	5.83447	61.0	55.0	6.67934	7.54152	0.0	392.405	0	snp	1X	1	1.0	1	60	60	1.0	0.99422		FALSE
1198960	C	T	1806.38	fadA3	c.414G>A	p.Leu138Leu	1	242	242	1	1	0.623967	91	151	0	0.0	3094	5134	0	0.0	51	40	88	63	5.89764	11.9982	0.0	0.0	1	6.24594	3.03416	68.0	83.0	20.6265	4.17955	0.0	415.935	0	snp	1X	1	1.0	1	60	59.8681	1.0	1		FALSE
4146860	A	C	1138.49	Rv3703c	c.32T>G	p.Leu11Arg	1	265	265	1	1	0.569811	114	151	0	0.0	3876	5134	0	0.0	66	48	83	68	9.18185	6.24594	0.0	0.0	1	8.2017	4.9151	85.0	66.0	3.36982	12.2295	0.0	262.148	0	snp	1X	1	1.0	1	60	60	1.0	1		FALSE
2906831	G	A	0	ppiB	c.18G>A	p.Pro6Pro	1	422	422	0	1	0.0734597	391	31	0	0.0	13294	1054.0	0	0.0	226	165	19	12	23.6754	6.44263	0.0	0.0	1.0	6.44263	7.0589	19.0	12.0	3.64073	4.25987	0.0	2527.64	0	snp	1X	1	1.0	1	60	59.9949	1.0	0.994885		FALSE
3172953	T	C	0	glnA4	c.48A>G	p.Arg16Arg	1	361	361	0	1	0.0554017	341	20	0	0.0	11594	680.0	0	0.0	138	203	11	9	29.9149	3.44459	0.0	0.0	1.0	6.91895	13.7148	13.0	7.0	3.0103	4.85064	0.0	2248.66	0	snp	1X	1	1.0	1	60	60	1.0	1		FALSE
6078	G	T	0	gyrB	c.839G>T	p.Gly280Val	1	388	388	0	1	0.0927835	352	36	0	0.0	11968	1224	0	0.0	173	179	23	13	3.23238	9.04217	0.0	0.0	1	3.25157	9.32731	17.0	19.0	11.6962	3.6272	0.0	2224.15	0	snp	1X	1	1.0	1	60	60	1.0	1		FALSE
65511	G	T	2.51634e-14	Rv0061c-celA1	n.65511G>T		1	280	280	0	1	0.05	266	14	0	0.0	9044	476	0	0.0	125	141	11	3	5.10014	12.937	0.0	0.0	1	12.937	10.3574	11.0	3.0	8.59409	11.3697	0.0	1772.26	0	snp	1X	1	1.0	1	60	60	1.0	0.996241		FALSE
118655	C	A	0	Rv0102	c.942C>A	p.Ala314Ala	1	283	283	0	1	0.0530035	268	15	0	0.0	9112	510	0	0.0	137	131	5	10	3.30199	6.62942	0.0	0.0	1	3.15506	13.5112	8.0	7.0	4.31318	5.63551	0.0	1775.79	0	snp	1X	1	1.0	1	60	60	1.0	0.996269		FALSE
226221	G	T	2.10949e-14	Rv0193c	c.351C>A	p.Ala117Ala	1	353	353	0	1	0.0679887	329	24	0	0.0	11186	816	0	0.0	169	160	11	13	3.54492	3.37221	0.0	0.0	1	6.26751	13.0492	15.0	9.0	8.80089	40.1365	0.0	2135.49	0	snp	1X	1	1.0	1	60	60	1.0	1		FALSE
258832	C	A	8.01621e-15	fadE3	c.25G>T	p.Glu9*	1	313	313	0	1	0.0766773	289	24	0	0.0	9826	816	0	0.0	132	157	12	12	7.70639	3.0103	0.0	0.0	1	3.0103	6.32386	12.0	12.0	4.45795	8.48782	0.0	1860.09	0	snp	1X	1	1.0	1	60	60	1.0	1		FALSE
1039809	G	T	0	pknD	c.106C>A	p.Arg36Ser	1	303	303	0	1	0.125413	265	38	0	0.0	9010	1292	0	0.0	139	126	19	19	4.39513	3.0103	0.0	0.0	1	3.23888	4.39513	20.0	18.0	3.9246	7.34505	0.0	1594.64	0	snp	1X	1	1.0	1	60	60	1.0	1		FALSE
1259199	G	T	9.70402e-15	metE	c.2148C>A	p.Ala716Ala	1	249	249	0	1	0.0522088	236	13	0	0.0	8024	442	0	0.0	117	119	4	9	3.0471	7.18621	0.0	0.0	1	11.1951	6.69076	3.0	10.0	11.1951	9.23028	0.0	1568.72	0	snp	1X	1	1.0	1	60	60	1.0	1		FALSE
1528110	C	A	2.33254e-14	Rv1358	c.1499C>A	p.Ala500Glu	1	293	293	0	1	0.0511945	278	15	0	0.0	9452	510	0	0.0	126	152	9	6	8.29057	4.31318	0.0	0.0	1	4.31318	14.2895	6.0	9.0	3.15506	78.0276	0.0	1827.08	0	snp	1X	1	1.0	1	60	59.7914	1.0	1		FALSE
1537234	C	A	0	Rv1364c	c.411G>T	p.Arg137Arg	1	286	286	0	1	0.0699301	266	20	0	0.0	9044	680	0	0.0	154	112	13	7	17.4106	6.91895	0.0	0.0	1	3.44459	3.82664	9.0	11.0	18.6449	30.4721	0.0	1723.58	0	snp	1X	1	1.0	1	60	59.9098	1.0	1		FALSE
1660989	G	T	0	Rv1473	c.334G>T	p.Glu112*	1	242	242	0	1	0.115702	214	28	0	0.0	7276	952	0	0.0	103	111	16	12	3.65971	4.25114	0.0	0.0	1	5.80219	7.06913	11.0	17.0	10.7656	3.05089	0.0	1308.66	0	snp	1X	1	1.0	1	60	60	1.0	0.995327		FALSE
1676194	G	T	0	Rv1486c	c.690C>A	p.Ala230Ala	1	283	283	0	1	0.0600707	266	17	0	0.0	9044	578	0	0.0	133	133	12	5	3.0103	9.26925	0.0	0.0	1	4.1599	10.3574	10.0	7.0	24.5973	3.53276	0.0	1754.8	0	snp	1X	1	1.0	1	60	59.8797	1.0	1		FALSE
2683145	G	T	1.15119e-14	hemN-rpfD	n.2683145G>T		1	276	276	0	1	0.0507246	262	14	0	0.0	8908	476	0	0.0	137	125	9	5	4.20378	5.49198	0.0	0.0	1	3.63072	4.63476	6.0	8.0	12.937	9.50814	0.0	1743.26	0	snp	1X	1	1.0	1	60	60	1.0	1		FALSE
2848152	G	A	1.55199e-14	fas	c.1181C>T	p.Ala394Val	1	241	241	0	1	0.0580913	227	14	0	0.0	7718	476	0	0.0	111	116	7	7	3.24945	3.0103	0.0	0.0	1	3.63072	13.4276	8.0	6.0	3.0103	6.46361	0.0	1493.06	0	snp	1X	1	1.0	1	60	60	1.0	1		FALSE
3015562	G	T	5.86434e-14	Rv2700	c.360G>T	p.Pro120Pro	1	231	231	0	1	0.0649351	216	15	0	0.0	7344	510	0	0.0	58	158	7	8	103.541	3.15506	0.0	0.0	1	14.7363	52.2706	3.0	12.0	4.31318	3.05051	0.0	1379.38	0	snp	1X	1	1.0	1	60	60	0.933333	0.99537		FALSE
3277578	G	A	2.42292e-14	mas	c.5138C>T	p.Pro1713Leu		297				0.0505051		15									12	3																1X				60					FALSE
3468105	C	A	0	Rv3098A-Rv3099c	n.3468105C>A		1	299	299	0	1	0.0501672	284	15	0	0.0	9656	510	0	0.0	129	155	9	6	8.17902	4.31318	0.0	0.0	1	3.15506	6.71098	8.0	7.0	4.31318	3.13264	0.0	1888.91	0	snp	1X	1	1.0	1	60	60	1.0	1		FALSE
3857363	G	T	5.76788e-14	Rv3437	c.453G>T	p.Trp151Cys		249				0.0682731		17									8	9																1X				60					FALSE
4054653	G	T	0	espD	c.44C>A	p.Ala15Asp	1	373	373	0	1	0.0536193	353	20	0	0.0	12002	680.0	0	0.0	183	170	9	11	4.0499	3.44459	0.0	0.0	1.0	3.0103	22.9965	10.0	10.0	13.8677	37.6124	0.0	2330.99	0	snp	1X	1	1.0	1	60	60	1.0	0.994334		FALSE
2575078	C	T	9418.98	Rv2304c	c.148G>A	p.Glu50Lys	1	366	366	1	1	0.92623	27	339	0	0.0	918	11526	0	0.0	14	13	183	156	3.09072	7.67993	0.0	0.0	1	112.935	9.52472	104.0	235.0	3.06795	5.02092	0.0	2168.8	0	snp	1X	1	1.0	1	60	60	0.99705	1		FALSE
3033524	C	A	2.01786e-13	Rv2721c	c.1096G>T	p.Val366Phe	1	301	301	0	1	0.289037	214	87	0	0.0	7276	2958	0	0.0	116	98	47	40	6.29795	4.23331	0.0	0.0	1	3.03526	22.655	44.0	43.0	14.0174	44.5727	0.0	881.053	0	snp	1X	1	1.0	1	60	60	1.0	1		FALSE
1147365	A	G	0	Rv1026	c.347A>G	p.Glu116Gly	1	227	227	0	1	0.348018	148	79	0	0.0	5032	2686.0	0	0.0	80	68	31	48	5.12308	10.954	0.0	0.0	1.0	6.33623	3.5385	45.0	34.0	3.03779	16.2152	0.0	483.909	0	snp	1X	1	1.0	1	60	59.8108	1.0	1		FALSE
1763557	T	G	9.64351e-15	ilvA	c.130T>G	p.Leu44Val	1	298	298	0	1	0.305369	207	91	0	0.0	7038	3094.0	0	0.0	84	123	41	50	18.9659	4.94315	0.0	0.0	1.0	3.60686	15.8608	48.0	43.0	3.60686	5.3706	0.0	809.37	0	snp	1X	1	1.0	1	60	60	1.0	1		FALSE
709796	C	A	4.94241e-15	Rv0614	c.441C>A	p.Ala147Ala	1	219	219	0	1	0.0821918	201	18	0	0.0	6834	612.0	0	0.0	106	95	10	8	4.3175	3.49285	0.0	0.0	1.0	3.49285	6.13247	10.0	8.0	3.49285	7.77458	0.0	1283.61	0	snp	1X	1	1.0	1	60	60	1.0	1		FALSE
1808706	T	C	4.12732e-13	trpE	c.804T>C	p.Asp268Asp	1	360	360	0	1	0.422222	208	152	0	0.0	7072	5168.0	0	0.0	104	104	82	70	3.0103	5.06748	0.0	0.0	1.0	11.239	6.39279	88.0	64.0	3.0103	8.06315	0.0	394.356	0	snp	1X	1	1.0	1	60	59.8558	1.0	1		FALSE
1431052	A	G	4.8518e-14	Rv1279	c.991A>G	p.Thr331Ala	1	421	421	0	1	0.0665083	392	28	0	0.0	13328	952	0	0.0	201	191	12	16	3.56425	4.25114	0.0	0.0	1	3.0103	3.80798	14.0	14.0	3.0103	24.304	0.0	2555.01	0	snp	1X	1	2.0	1	60	60	1.0	1		FALSE
2237995	G	A	0	cmtR-Rv1995	n.2237995G>A		1	426	426	0	1	0.309859	294	132	0	0.0	9996	4488	0	0.0	146	148	60	72	3.03984	5.37918	0.0	0.0	1	3.0761	4.90111	67.0	65.0	10.9724	55.1256	0.0	1129.69	0	snp	1X	1	1.0	1	60	60	1.0	1		FALSE
3207167	T	C	0	Rv2897c	c.776A>G	p.Asp259Gly	1	362	362	0	1	0.29558	255	107	0	0.0	8670	3638	0	0.0	141	114	54	53	9.21816	3.03059	0.0	0.0	1	7.57648	3.22319	46.0	61.0	10.3365	3.22319	0.0	1042.43	0	snp	1X	1	1.0	1	59.7757	60	1.0	1		FALSE
3449820	G	A	0	Rv3083	c.1317G>A	p.Leu439Leu	1	414	414	0	1	0.0869565	378	36	0	0.0	12852	1224	0	0.0	195	183	21	15	3.83753	5.18177	0.0	0.0	1	3.9754	6.89367	16.0	20.0	14.8328	21.0255	0.0	2403.4	0	snp	1X	1	1.0	1	60	59.9101	1.0	1		FALSE
3717105	C	T	8.7031e-14	sugI	c.16C>T	p.Gln6*	1	872	872	0	1	0.141055	749	123	0	0.0	25466	4182	0	0.0	286	463	53	70	93.8381	8.11238	0.0	0.0	1	3.02795	27.0183	62.0	61.0	42.0085	59.025	0.0	4377.23	0	snp	1X	1	1.0	1	59.9593	59.9479	1.0	1		FALSE
4295807	A	G	0	pks2	c.3799T>C	p.Leu1267Leu	1	425	425	0	1	0.0894118	387	38	0	0.0	13158	1292	0	0.0	179	208	18	20	7.72918	3.23888	0.0	0.0	1	17.6392	41.6648	27.0	11.0	6.66752	16.4824	0.0	2445.68	0	snp	1X	1	1.0	1	60	59.9276	0.947368	0.997416		FALSE
102375	C	T	2572.93	ctpA	c.1793C>T	p.Ala598Val	1	392	392	1	1	0.607143	154	238	0	0.0	5236	8092.0	0	0.0	78	76	110	128	3.0667	5.96642	0.0	0.0	1.0	12.3531	21.2845	103.0	135.0	3.15628	3.23591	0.0	592.439	0	snp	1X	1	1.0	1	60	60	0.995798	1		FALSE
559757	G	A	1953.24	fadB2-umaA	n.559757G>A		1	513	513	1	1	0.563353	224	289	0	0.0	7616	9826.0	0	0.0	109	115	150	139	3.35929	3.91946	0.0	0.0	1.0	40.8871	4.40625	180.0	109.0	5.72276	9.56349	0.0	449.75	0	snp	1X	1	1.0	1	60	60	1.0	1		FALSE
690426	G	A	1555.75	mce2C	c.1368G>A	p.Leu456Leu	1	306	306	1	1	0.584967	127	179	0	0.0	4318	6086.0	0	0.0	72	55	111	68	7.95168	25.4408	0.0	0.0	1.0	5.7398	5.8999	82.0	97.0	19.6178	4.39525	0.0	358.225	0	snp	1X	1	1.0	1	59.9944	60	1.0	0.992126		FALSE
845278	C	T	1934.71	mmsA	c.676G>A	p.Gly226Ser	1	381	381	1	1	0.582677	159	222	0	0.0	5406	7548.0	0	0.0	88	71	120	102	6.95719	6.17948	0.0	0.0	1.0	8.64439	12.9663	123.0	99.0	4.41882	9.03306	0.0	445.483	0	snp	1X	1	1.0	1	60	60	0.995495	1		FALSE
1198764	C	T	0	fadA3	c.610G>A	p.Ala204Thr	1	404	404	0	1	0.371287	254	150	0	0.0	8636	5100.0	0	0.0	109	145	76	74	14.0899	3.06821	0.0	0.0	1.0	3.93679	6.42994	71.0	79.0	3.24192	3.31807	0.0	728.383	0	snp	1X	1	1.0	1	60	59.8189	1.0	1		FALSE
1370836	A	C	1886.75	Rv1227c-lpqX	n.1370836A>C		1	378	378	1	1	0.582011	158	220	0	0.0	5372	7480.0	0	0.0	84	74	106	114	4.38465	3.642	0.0	0.0	1.0	3.04978	4.38465	111.0	109.0	17.2631	7.46319	0.0	434.44	0	snp	1X	1	1.0	1	60	59.943	1.0	1		FALSE
3742829	G	A	1.86115e-13	PE_PGRS50-Rv3346c	n.3742829G>A		1	322	322	0	1	0.229814	248	74	0	0.0	8432	2516.0	0	0.0	118	130	34	40	4.27115	4.06669	0.0	0.0	1.0	4.06669	8.92931	34.0	40.0	4.06669	8.92931	0.0	1221.39	0	snp	1X	1	1.0	1	60	59.8871	1.0	1		FALSE
4008411	G	T	1.49953e-13	Rv3566A	c.23C>A	p.Thr8Asn	1	345	345	0	1	0.365217	219	126	0	0.0	7446	4284.0	0	0.0	63	156	37	89	88.7686	49.6108	0.0	0.0	1.0	6.38815	3.81345	70.0	56.0	7.42218	18.0916	0.0	643.032	0	snp	1X	1	1.0	1	60	59.9863	0.984127	1		FALSE
4217145	C	G	3128.2	hisC2	c.12C>G	p.Arg4Arg	1	405	405	1	1	0.62716	151	254	0	0.0	5134	8636.0	0	0.0	107	44	175	79	60.0869	81.7988	0.0	0.0	1.0	3.31807	4.75035	130.0	124.0	4.24137	4.75035	0.0	720.296	0	snp	1X	1	1.0	1	60	59.8675	1.0	1		FALSE
1406760	T	G	2.2059e-13	Rv1258c	c.581A>C	p.Glu194Ala	1	270	270	0	1	0.318519	184	86	0	0.0	6256	2924.0	0	0.0	104	80	44	42	9.80795	3.1113	0.0	0.0	1.0	22.806	3.19912	57.0	29.0	3.41429	6.03148	0.0	691.546	0	snp	1X	1	1.0	1	60	60	1.0	0.994565		FALSE
1846906	C	G	4.39974e-14	Rv1638A	c.68G>C	p.Ser23Thr	1	275	275	0	1	0.105455	246	29	0	0.0	8364	986	0	0.0	106	140	8	21	13.2145	15.6647	0.0	0.0	1	12.0706	84.3611	9.0	20.0	3.68421	8.09472	0.0	1507.63	0	snp	1X	1	1.0	1	60	59.9146	1.0	1		FALSE
2069298	C	T	2.15528e-13	pgsA2	c.219C>T	p.Asp73Asp	1	262	262	0	1	0.435115	148	114	0	0.0	5032	3876	0	0.0	68	80	58	56	5.12308	3.08649	0.0	0.0	1	13.982	7.76406	69.0	45.0	3.31507	3.06899	0.0	240.117	0	snp	1X	1	1.0	1	60	60	1.0	0.986486		FALSE
3632068	G	T	2.7966e-14	alkB-Rv3253c	n.3632068G>T		1	261	261	0	1	0.214559	205	56	0	0.0	6970	1904	0	0.0	130	75	35	21	35.0528	10.6105	0.0	0.0	1	3.0103	3.8683	28.0	28.0	4.40625	8.61376	0.0	1040.7	0	snp	1X	1	1.0	1	60	59.961	1.0	1		FALSE
820621	G	A	0	serA2	c.856C>T	p.His286Tyr	1	232	232	0	1	0.0517241	220	12	0	0.0	7480	408	0	0.0	93	127	4	8	14.4204	5.9056	0.0	0.0	1	3.0103	6.95843	6.0	6.0	5.9056	6.20829	0.0	1457.74	0	snp	1X	1	1.0	1	60	59.9455	1.0	1		FALSE
1733439	C	T	0	Rv1532c	c.112G>A	p.Glu38Lys	1	293	293	0	1	0.0853242	268	25	0	0.0	9112	850	0	0.0	123	145	6	19	6.93191	17.6895	0.0	0.0	1	7.26639	3.13994	16.0	9.0	3.79203	3.30199	0.0	1711.61	0	snp	1X	1	1.0	1	60	60	1.0	1		FALSE
2062820	C	T	3.0075e-14	bacA	c.1909G>A	p.Ala637Thr	1	276	276	0	1	0.0833333	253	23	0	0.0	8602	782	0	0.0	150	103	13	10	21.9699	3.86001	0.0	0.0	1	5.3706	16.0649	14.0	9.0	3.10471	65.0217	0.0	1595.33	0	snp	1X	1	1.0	1	60	60	1.0	0.996047		FALSE
2624701	T	G	0	Rv2345	c.881T>G	p.Val294Gly	1	282	282	0	1	0.0744681	261	21	0	0.0	8874	714	0	0.0	143	118	11	10	8.21019	3.1137	0.0	0.0	1	5.59539	13.2021	8.0	13.0	5.59539	63.121	0.0	1670.32	0	snp	1X	1	1.0	1	60	60	1.0	0.992337		FALSE
2890585	G	A	7781.02	Rv2567	c.791G>A	p.Ser264Asn	1	297	297	1	1	0.929293	21	276	0	0.0	714	9384	0	0.0	9	12	160	116	3.94093	18.2421	0.0	0.0	1	15.5985	26.2761	118.0	158.0	4.14324	3.94093	0.0	1791.65	0	snp	1X	1	1.0	1	60	60	1.0	1		FALSE
3436025	G	A	3682.89	Rv3072c	c.298C>T	p.Leu100Leu	1	298	298	1	1	0.701342	89	209	0	0.0	3026	7106	0	0.0	57	32	124	85	18.2594	18.8132	0.0	0.0	1	8.50651	26.4573	93.0	116.0	3.27005	3.22989	0.0	848.016	0	snp	1X	1	1.0	1	60	60	1.0	1		FALSE
4090648	A	C	0	Rv3649	c.1868A>C	p.Asp623Ala	1	287	287	0	1	0.247387	216	71	0	0.0	7344	2414	0	0.0	105	111	27	44	3.37221	11.8491	0.0	0.0	1	4.50892	3.6537	39.0	32.0	3.28556	17.527	0.0	1018.52	0	snp	1X	1	1.0	1	60	60	0.985915	1		FALSE
3717105	C	T	0	sugI	c.16C>T	p.Gln6*	1	339	339	0	1	0.126844	296	43	0	0.0	10064	1462.0	0	0.0	111	185	20	23	43.1825	3.46479	0.0	0.0	1.0	3.46479	15.9511	23.0	20.0	5.48477	19.9126	0.0	1763.74	0	snp	1X	1	1.0	1	60	60	1.0	1		FALSE
3499329	C	A	3.86936e-14	devR	c.587G>T	p.Arg196Leu	1	307	307	0	1	0.0618893	288	19	0	0.0	9792	646	0	0.0	153	135	11	8	5.45321	4.03889	0.0	0.0	1	5.8675	35.8538	7.0	12.0	4.03889	4.9405	0.0	1883.17	0	snp	1X	1	1.0	1	60	59.9722	1.0	1		FALSE
3560672	C	T	0	Rv3193c	c.2501G>A	p.Gly834Asp	1	321	321	0	1	0.0841121	294	27	0	0.0	9996	918	0	0.0	172	122	15	12	21.4752	3.73412	0.0	0.0	1	9.52472	26.1727	9.0	18.0	9.52472	3.12848	0.0	1870.56	0	snp	1X	1	1.0	1	60	59.9592	1.0	1		FALSE
4040680	C	A	0	clpC1	c.25G>T	p.Ala9Ser	1	309	309	0	1	0.0744337	286	23	0	0.0	9724	782	0	0.0	121	165	7	16	17.7095	10.6577	0.0	0.0	1	3.86001	17.7095	13.0	10.0	3.86001	5.47029	0.0	1843.29	0	snp	1X	1	1.0	1	60	59.8811	1.0	0.993007		FALSE
495020	G	A	4.41185e-14	ackA-pknG	n.495020G>A		1	320	320	0	1	0.165625	267	53	0	0.0	9078	1802.0	0	0.0	90	177	16	37	64.5679	21.0786	0.0	0.0	1.0	3.37904	3.0835	25.0	28.0	3.05127	3.21362	0.0	1494.76	0	snp	1X	1	1.0	1	60	59.9551	1.0	1		FALSE
3697661	A	G	0	sapM	c.464A>G	p.Lys155Arg	1	368	368	0	1	0.247283	277	91	0	0.0	9418	3094.0	0	0.0	171	106	60	31	36.1311	23.0785	0.0	0.0	1.0	5.89764	5.27584	40.0	51.0	13.5336	18.8848	0.0	1304.33	0	snp	1X	1	1.0	1	60	59.9783	1.0	1		FALSE
3717105	C	T	0	sugI	c.16C>T	p.Gln6*	1	338	338	0	1	0.381657	209	129	0	0.0	7106	4386.0	0	0.0	84	125	61	68	20.4756	3.83512	0.0	0.0	1.0	3.02713	10.5845	65.0	64.0	34.1347	12.9949	0.0	562.113	0	snp	1X	1	1.0	1	60	59.9043	1.0	1		FALSE
4238945	C	G	0	aftA	c.1014C>G	p.Asp338Glu	1	244	244	0	1	0.163934	204	40	0	0.0	6936	1360.0	0	0.0	81	123	19	21	21.7871	3.22745	0.0	0.0	1.0	4.96463	6.45911	23.0	17.0	3.87889	11.3556	0.0	1146.31	0	snp	1X	1	1.0	1	60	59.8824	1.0	1		FALSE
4373501	G	A	2.45422e-13	espG2	c.130C>T	p.Pro44Ser	1	335	335	0	1	0.235821	256	79	0	0.0	8704	2686.0	0	0.0	120	136	37	42	5.18177	3.69747	0.0	0.0	1.0	7.6556	35.6163	33.0	46.0	4.35716	3.31566	0.0	1238.37	0	snp	1X	1	1.0	1	60	60	1.0	1		FALSE
831089	A	G	2.38676e-14	Rv0739	c.235A>G	p.Lys79Glu	1	205	205	0	1	0.282927	147	58	0	0.0	4998	1972	0	0.0	79	68	29	29	4.7977	3.0103	0.0	0.0	1	3.60933	3.02507	27.0	31.0	6.75422	4.20683	0.0	625.799	0	snp	1X	1	1.0	1	60	60	1.0	0.993197		FALSE
1818880	G	T	1.29584e-14	Rv1619	c.306G>T	p.Pro102Pro	1	201	201	0	1	0.109453	179	22	0	0.0	6086	748	0	0.0	90	89	12	10	3.02243	3.40511	0.0	0.0	1	3.0103	7.38964	11.0	11.0	4.58955	3.11948	0.0	1102.14	0	snp	1X	1	1.0	1	60	60	1.0	1		FALSE
2045225	T	C	8.38967e-14	PE_PGRS32	c.1618A>G	p.Ile540Val	1	163	163	0	1	0.306748	113	50	0	0.0	3842	1700	0	0.0	46	67	24	26	11.4848	3.18402	0.0	0.0	1	111.584	49.1493	50.0	0.0	3.18402	29.3178	0.0	456.224	0	snp	1X	1	1.0	1	59.44	59.9027	1.0	1		FALSE
3627200	G	A	7.59415e-14	mtrA	c.150C>T	p.Pro50Pro	1	235	235	0	1	0.378723	146	89	0	0.0	4964	3026	0	0.0	79	67	53	36	5.15203	10.0615	0.0	0.0	1	5.96253	3.54573	50.0	39.0	7.13366	6.81781	0.0	402.495	0	snp	1X	1	1.0	1	60	60	1.0	1		FALSE
3631665	G	A	0	alkB	c.324C>T	p.Tyr108Tyr	1	192	192	0	1	0.0885417	175	17	0	0.0	5950	578	0	0.0	97	78	10	7	7.48974	4.1599	0.0	0.0	1	31.7504	8.48241	1.0	16.0	3.13803	5.10732	0.0	1114.25	0	snp	1X	1	1.0	1	60	60	1.0	0.994286		FALSE
2592270	G	A	3.12804e-14	Rv2319c	c.457C>T	p.Arg153Trp	1	262	262	0	1	0.0610687	246	16	0	0.0	8364	544.0	0	0.0	125	121	9	7	3.15153	3.55317	0.0	0.0	1.0	3.55317	34.7879	9.0	7.0	5.18177	21.6885	0.0	1604.99	0	snp	1X	1	1.0	1	60	60	1.0	1		FALSE
18528	A	G	0	pknA	c.235T>C	p.Tyr79His	1	386	386	0	1	0.0518135	366	20	0	0.0	12444	680.0	0	0.0	182	184	8	12	3.03403	4.74748	0.0	0.0	1.0	6.91895	14.4966	13.0	7.0	3.44459	9.08568	0.0	2430.08	0	snp	1X	1	1.0	1	60	60	1.0	1		FALSE
3500770	C	A	2.38676e-14	Rv3134c-PPE50	n.3500770C>A		1	236	236	0	1	0.165254	197	39	0	0.0	6698	1326	0	0.0	90	107	16	23	6.19586	5.73856	0.0	0.0	1	15.538	7.87131	27.0	12.0	3.06598	18.1004	0.0	1108.67	0	snp	1X	1	1.0	1	60	60	1.0	0.994924		FALSE
167717	T	C	0	Rv0142	c.7T>C	p.Ser3Pro	1	281	281	0	1	0.41637	164	117	0	0.0	5576	3978.0	0	0.0	65	99	48	69	18.3165	11.1951	0.0	0.0	1.0	5.25601	3.8577	64.0	53.0	8.37402	4.33437	0.0	330.142	0	snp	1X	1	1.0	1	60	60	1.0	1		FALSE
1506744	G	C	3.68858e-14	Rv1339-rphA	n.1506744G>C		1	319	319	0	1	0.382445	197	122	0	0.0	6698	4148.0	0	0.0	99	98	61	61	3.02132	3.0103	0.0	0.0	1.0	5.57335	19.7758	55.0	67.0	3.0815	13.6031	0.0	521.841	0	snp	1X	1	1.0	1	60	59.9391	1.0	1		FALSE
2267551	C	T	2.60976e-14	Rv2022c	c.174G>A	p.Glu58Glu	1	326	326	0	1	0.0644172	305	21	0	0.0	10370	714.0	0	0.0	118	187	13	8	36.9066	5.59539	0.0	0.0	1.0	3.94093	56.8984	9.0	12.0	5.59539	6.77656	0.0	1976.45	0	snp	1X	1	1.0	1	60	59.9148	1.0	1		FALSE
2755424	G	A	0	Rv2455c	c.1281C>T	p.Gly427Gly	1	284	284	0	1	0.056338	268	16	0	0.0	9112	544.0	0	0.0	132	136	6	10	3.13994	5.18177	0.0	0.0	1.0	3.55317	26.6372	7.0	9.0	16.582	5.63551	0.0	1768.25	0	snp	1X	1	1.0	1	60	59.8731	1.0	0.996269		FALSE
2819006	T	C	0	scoB	c.122A>G	p.Asp41Gly	1	321	321	0	1	0.0841121	294	27	0	0.0	9996	918.0	0	0.0	122	172	7	20	21.4752	16.6021	0.0	0.0	1.0	16.6021	3.03984	20.0	7.0	3.73412	3.7489	0.0	1879.1	0	snp	1X	1	1.0	1	60	60	1.0	1		FALSE
223533	C	T	6.79851e-14	Rv0191-Rv0192	n.223533C>T		1	392	392	0	1	0.229592	302	90	0	0.0	10268	3060	0	0.0	123	179	37	53	25.5591	9.18693	0.0	0.0	1	5.42305	27.1985	50.0	40.0	6.48466	3.0103	0.0	1483.51	0	snp	1X	1	1.0	1	59.7778	59.8841	0.988889	1		FALSE
681241	T	A	8.87188e-14	Rv0584	c.2013T>A	p.Leu671Leu	1	279	279	0	1	0.448029	154	125	0	0.0	5236	4250	0	0.0	92	62	67	58	15.7007	4.41741	0.0	0.0	1	3.44459	3.51792	60.0	65.0	26.7923	27.8835	0.0	201.028	0	snp	1X	1	1.0	1	59.96	59.8442	0.992	1		FALSE
713579	C	T	0	galK	c.864C>T	p.Ala288Ala	1	182	182	0	1	0.362637	116	66	0	0.0	3944	2244	0	0.0	45	71	37	29	15.6647	5.11597	0.0	0.0	1	4.19474	9.07545	36.0	30.0	28.8048	4.20835	0.0	353.533	0	snp	1X	1	1.0	1	60	59.8966	1.0	0.991379		FALSE
1067215	A	G	0.00936926	Rv0955	c.1138A>G	p.Ile380Val	1	210	210	0	1	0.5	105	105	0	0.0	3570	3570	0	0.0	62	43	69	36	10.476	25.5316	0.0	0.0	1	10.476	8.98702	43.0	62.0	13.9504	4.02365	0.0	6.13779	0	snp	1X	1	1.0	1	60	60	1.0	1		FALSE
4178360	G	A	1577.65	Rv3729	c.76G>A	p.Asp26Asn	1	271	271	1	1	0.594096	110	161	0	0.0	3740	5474	0	0.0	51	59	83	78	4.2737	3.34749	0.0	0.0	1	6.90816	3.0103	89.0	72.0	23.5246	44.7815	0.0	363.268	0	snp	1X	1	1.0	1	60	59.6909	1.0	0.990909		FALSE
807784	A	C	0	atsA	c.1450A>C	p.Ser484Arg	1	340	340	0	1	0.123529	298	42	0	0.0	10132	1428.0	0	0.0	109	189	18	24	49.6459	4.87156	0.0	0.0	1.0	4.87156	15.8643	24.0	18.0	13.1438	59.4394	0.0	1776.48	0	snp	1X	1	1.0	1	60	60	1.0	1		FALSE
2098994	G	A	7.60616e-14	ureC	c.1034G>A	p.Arg345Gln	1	365	365	0	1	0.158904	307	58	0	0.0	10438	1972.0	0	0.0	148	159	34	24	3.86616	6.75422	0.0	0.0	1.0	10.3484	8.16666	36.0	22.0	3.16006	10.713	0.0	1750.58	0	snp	1X	1	1.0	1	60	59.8893	1.0	1		FALSE
142065	C	T	376.583	oxyS	c.866C>T	p.Ala289Val	1	389	389	1	1	0.51671	188	201	0	0.0	6392	6834.0	0	0.0	88	100	81	120	4.67356	19.4422	0.0	0.0	1.0	12.0959	4.67356	115.0	86.0	3.10753	4.67356	0.0	86.7114	0	snp	1X	1	1.0	1	60	60	1.0	1		FALSE
562579	C	T	662.068	Rv0471c	c.135G>A	p.Met45Ile	1	350	350	1	1	0.531429	164	186	0	0.0	5576	6324.0	0	0.0	80	84	102	84	3.22215	6.79286	0.0	0.0	1.0	9.73486	3.06326	105.0	81.0	3.19709	3.48696	0.0	152.447	0	snp	1X	1	1.0	1	59.8925	60	1.0	0.993902		FALSE
1402654	C	G	0	Rv1254	c.997C>G	p.Leu333Val	1	395	395	0	1	0.0506329	375	20	0	0.0	12750	680.0	0	0.0	173	202	9	11	7.88019	3.44459	0.0	0.0	1.0	13.8677	6.62942	15.0	5.0	9.95901	6.62942	0.0	2497.49	0	snp	1X	1	1.0	1	60	60	1.0	0.997333		FALSE
1589893	G	A	0	Rv1413	c.508G>A	p.Ala170Thr	1	336	336	0	1	0.0952381	304	32	0	0.0	10336	1088.0	0	0.0	181	123	11	21	27.0394	9.79615	0.0	0.0	1.0	5.45321	28.7251	13.0	19.0	7.35324	11.2676	0.0	1902.2	0	snp	1X	1	1.0	1	60	60	1.0	1		FALSE
2242705	G	A	0	ctpF	c.2547G>A	p.Ala849Ala	1	341	341	0	1	0.152493	289	52	0	0.0	9826	1768.0	0	0.0	144	145	30	22	3.01781	5.68288	0.0	0.0	1.0	9.02361	43.051	32.0	20.0	3.0103	3.61891	0.0	1659.33	0	snp	1X	1	1.0	1	60	59.9931	1.0	1		FALSE
2477148	C	T	0	gcvT	c.34G>A	p.Ala12Thr	1	351	351	0	1	0.410256	207	144	0	0.0	7038	4896.0	0	0.0	87	120	71	73	14.4341	3.07062	0.0	0.0	1.0	5.96592	3.86001	79.0	65.0	37.7539	24.253	0.0	444.159	0	snp	1X	1	1.0	1	60	59.8647	1.0	1		FALSE
3625768	C	T	1.20541e-13	mtrB	c.846G>A	p.Leu282Leu	1	358	358	0	1	0.391061	218	140	0	0.0	7412	4760.0	0	0.0	121	97	79	61	8.74777	8.03571	0.0	0.0	1.0	16.9698	24.0875	85.0	55.0	9.21451	10.8196	0.0	546.554	0	snp	1X	1	1.0	1	60	60	0.992857	1		FALSE
4046309	A	G	0	Rv3604c	c.1188T>C	p.Gly396Gly	1	316	316	0	1	0.0759494	292	24	0	0.0	9928	816.0	0	0.0	181	111	13	11	39.4494	3.37221	0.0	0.0	1.0	3.37221	3.12928	13.0	11.0	8.80089	3.27802	0.0	1876.91	0	snp	1X	1	1.0	1	60	59.9932	1.0	1		FALSE
3323402	G	A	1.69722e-13	Rv2968c	c.302C>T	p.Ala101Val	1	339	339	0	1	0.336283	225	114	0	0.0	7650	3876	0	0.0	130	95	55	59	14.8328	3.31507	0.0	0.0	1	3.0103	4.64132	57.0	57.0	3.08649	14.8328	0.0	775.04	0	snp	1X	1	1.0	1	60	59.9022	1.0	0.995556		FALSE
856535	T	G	7017.23	Rv0763c	c.145A>C	p.Ile49Leu	1	305	305	1	1	0.878689	37	268	0	0.0	1258	9112	0	0.0	25	12	159	109	12.9286	23.2666	0.0	0.0	1	38.3048	5.88603	101.0	167.0	9.36267	16.2152	0.0	1615.78	0	snp	1X	1	1.0	1	60	60	0.992537	1		FALSE
2643223	G	A	1.01859e-14	Rv2361c	c.246C>T	p.Ala82Ala	1	292	292	0	1	0.0547945	276	16	0	0.0	9384	544	0	0.0	130	146	3	13	5.02442	16.582	0.0	0.0	1	3.0103	24.2844	8.0	8.0	3.55317	13.2068	0.0	1822.4	0	snp	1X	1	1.0	1	60	59.8768	1.0	0.996377		FALSE
3904204	C	T	3.10996e-14	cpsA	c.1127C>T	p.Pro376Leu	1	287	287	0	1	0.12892	250	37	0	0.0	8500	1258	0	0.0	98	152	14	23	28.3384	7.76406	0.0	0.0	1	4.47751	5.82453	21.0	16.0	3.06899	8.88196	0.0	1491.02	0	snp	1X	1	1.0	1	60	60	1.0	1		FALSE
2273093	C	T	0	dosT	c.1416G>A	p.Thr472Thr	1	294	294	0	1	0.0578231	277	17	0	0.0	11080	680.0	0	0.0	159	118	11	6	16.1881	6.20364	0.0	0.0	1.0	4.1599	4.33513	7.0	10.0	9.26925	67.9271	0.0	2132.59	0	snp	1X	1	1.0	1	60	60	1.0	1		FALSE
4040806	T	C	2.56755e-14	clpC1-mpr17	n.4040806T>C		1	228	228	0	1	0.127193	199	29	0	0.0	7960	1149.0	0	0.0	134	65	20	9	54.962	12.0706	0.0	0.0	1.0	6.67934	16.3774	18.0	11.0	4.88226	43.6136	0.0	1385.57	0	snp	1X	1	1.0	1	60	59.9095	1.0	0.98995		FALSE
2087099	C	G	3.49569e-14	glcB-vapC13	n.2087099C>G		1	223	223	0	1	0.399103	134	89	0	0.0	4556	3026	0	0.0	58	76	42	47	8.26073	3.62026	0.0	0.0	1	7.13366	3.59368	51.0	38.0	7.13366	3.07512	0.0	317.025	0	snp	1X	1	1.0	1	60	60	1.0	1		FALSE
2342086	T	G	0	Rv2084	c.279T>G	p.Gly93Gly	1	325	325	0	1	0.0584615	306	19	0	0.0	12240	760.0	0	0.0	186	120	15	4	33.9218	16.8392	0.0	0.0	1.0	5.8675	19.3602	12.0	7.0	3.12459	5.84883	0.0	2364.56	0	snp	1X	1	1.0	1	60	59.9608	1.0	0.996732		FALSE
4040806	T	C	0	clpC1-mpr17	n.4040806T>C		1	307	307	0	1	0.149837	261	46	0	0.0	10440	1840.0	0	0.0	178	83	26	20	78.0967	4.70971	0.0	0.0	1.0	3.0103	21.3888	23.0	23.0	9.80795	38.1615	0.0	1749.61	0	snp	1X	1	1.0	1	60	60	1.0	0.996169		FALSE
3007543	C	T	4.1406e-14	Rv2690c	c.1667G>A	p.Trp556*	1	381	381	0	1	0.0656168	356	25	0	0.0	14240	1000	0	0.0	210	146	15	10	27.9944	5.18177	0.0	0.0	1	3.79203	10.9154	14.0	11.0	7.26639	9.25633	0.0	2729.43	0	snp	1X	1	1.0	1	60	60	1.0	1		FALSE
1435908	C	T	0	oppC	c.236G>A	p.Arg79His	1	685	685	0	1	0.059854	644	41	0	0.0	25760	1640.0	0	0.0	285	359	14	27	21.4746	11.961	0.0	0.0	1.0	3.06326	4.10278	20.0	21.0	4.33437	20.49	0.0	4982.76	0	snp	1X	1	1.0	1	60	60	1.0	1		FALSE
3959814	G	C	6.09937e-14	ltp3	c.286G>C	p.Val96Leu	1	336	336	0	1	0.0535714	318	18	0	0.0	12720	720.0	0	0.0	165	153	9	9	3.99361	3.0103	0.0	0.0	1.0	7.35324	6.31531	6.0	12.0	3.0103	6.94353	0.0	2478.91	0	snp	1X	1	1.0	1	60	60	1.0	0.993711		FALSE
110536	T	G	0	nrp	c.536T>G	p.Leu179Arg	1	352	352	0	1	0.105114	315	37	0	0.0	12600	1480	0	0.0	171	144	19	18	8.03571	3.06899	0.0	0.0	1	7.76406	12.4476	14.0	23.0	3.5385	5.00254	0.0	2296.17	0	snp	1X	1	1.0	1	60	60	1.0	0.996825		FALSE
1238830	G	A	0	Rv1112	c.576G>A	p.Leu192Leu	1	319	319	0	1	0.166144	265	53	0	0.0	10600	2114	0	0.0	136	129	21	32	3.41182	7.96781	0.0	0.0	1	12.2288	15.4737	34.0	19.0	3.37904	6.62396	0.0	1753.8	0	snp	1X	1	2.0	1	60	60	1.0	1		FALSE
3059504	C	G	4.78548e-14	argA	c.243C>G	p.Val81Val	1	274	274	0	1	0.080292	252	22	0	0.0	10080	874	0	0.0	111	141	5	17	10.7656	17.2236	0.0	0.0	1	3.0103	16.7974	11.0	11.0	6.56362	4.69922	0.0	1900.83	0	snp	1X	1	1.0	1	60	60	1.0	0.992063		FALSE
1837925	C	A	0	uvrB	c.851C>A	p.Ala284Glu	1	237	237	0	1	0.278481	171	66	0	0.0	6840	2633.0	0	0.0	74	97	33	33	9.7279	3.0103	0.0	0.0	1.0	3.1419	3.63253	34.0	32.0	11.433	8.61041	0.0	868.451	0	snp	1X	1	1.0	1	60	60	1.0	1		FALSE
3009645	A	C	0	ceoB	c.302A>C	p.Asp101Ala	1	283	283	0	1	0.35689	182	101	0	0.0	7280	4040.0	0	0.0	75	107	51	50	15.2278	3.0318	0.0	0.0	1.0	6.64375	3.43982	57.0	44.0	5.61177	3.0103	0.0	668.418	0	snp	1X	1	1.0	1	59.8614	60	1.0	1		FALSE
3499369	T	C	0	devR	c.547A>G	p.Asn183Asp	1	410	410	0	1	0.0804878	377	33	0	0.0	15080	1320.0	0	0.0	200	177	14	19	6.05727	4.65535	0.0	0.0	1.0	8.34028	3.70724	21.0	12.0	3.0761	44.6254	0.0	2835.9	0	snp	1X	1	1.0	1	60	60	1.0	1		FALSE
2768471	T	A	0	Rv2466c	c.414A>T	p.Lys138Asn	1	261	261	0	1	0.0574713	246	15	0	0.0	9840	600	0	0.0	116	130	5	10	4.74042	6.62942	0.0	0.0	1	10.1038	18.5813	4.0	11.0	4.31318	3.04561	0.0	1907.27	0	snp	1X	1	1.0	1	60	59.9919	1.0	1		FALSE
948803	G	C	9.88436e-14	fadD16	c.245_247delGGGinsCGA	p.ArgVal82ProIle	1	384	384.333	0	1	0.0911458	349	35	0	1.0	13636	1366	0	40.0	142	207	13	22	29.2982	8.03571	0.0	0.0	1	8.03571	3.76316	13.0	22.0	8.03571	10.6322	0.0	2532.22	0	complex	1X1M1X	1	1.0	3	60	60	1.0	1		FALSE
948805	G	A	9.88436e-14	fadD16	c.245_247delGGGinsCGA	p.ArgVal82ProIle	1	384	384.333	0	1	0.0911458	349	35	0	1.0	13636	1366	0	40.0	142	207	13	22	29.2982	8.03571	0.0	0.0	1	8.03571	3.76316	13.0	22.0	8.03571	10.6322	0.0	2532.22	0	complex	1X1M1X	1	1.0	3	60	60	1.0	1		FALSE
1609180	C	T	5.24353e-14	Rv1431	c.1098C>T	p.Ile366Ile	1	351	351	0	1	0.0769231	324	27	0	0.0	12960	1080	0	0.0	211	113	23	4	67.377	32.0437	0.0	0.0	1	3.73412	3.25157	15.0	12.0	6.95112	6.8707	0.0	2447.66	0	snp	1X	1	1.0	1	60	59.963	1.0	1		FALSE
2098340	G	A	0	ureC	c.380G>A	p.Ser127Asn	1	227	227	0	1	0.154185	192	35	0	0.0	7680	1400	0	0.0	83	109	18	17	10.6557	3.07234	0.0	0.0	1	4.56135	3.41745	15.0	20.0	3.56868	4.6389	0.0	1295.74	0	snp	1X	1	1.0	1	60	60	1.0	1		FALSE
2878162	G	A	0	Rv2558	c.332G>A	p.Gly111Asp	1	264	264	0	1	0.094697	239	25	0	0.0	9560	1000	0	0.0	105	134	11	14	10.6513	3.79203	0.0	0.0	1	3.09716	3.01939	12.0	13.0	5.18177	19.8097	0.0	1763.68	0	snp	1X	1	1.0	1	60	60	1.0	1		FALSE
828035	G	A	9.58348e-15	sigL	c.493G>A	p.Ala165Thr	1	227	227	0	1	0.110132	202	25	0	0.0	8080	1000.0	0	0.0	104	98	13	12	3.3973	3.09716	0.0	0.0	1.0	3.79203	3.1823	14.0	11.0	3.79203	3.1823	0.0	1462.71	0	snp	1X	1	1.0	1	60	60	1.0	1		FALSE
4034483	T	C	1.93348e-13	lpqF	c.132T>C	p.Asn44Asn	1	472	472	0	1	0.137712	407	65	0	0.0	16280	2600	0	0.0	175	232	28	37	20.3447	5.71629	0.0	0.0	1	3.84548	4.21075	35.0	30.0	3.31097	3.44246	0.0	2825.64	0	snp	1X	1	1.0	1	60	60	1.0	0.997543		FALSE
3010384	C	T	1.15478e-13	ceoC	c.361C>T	p.Arg121Cys	1	498	498	0	1	0.0582329	469	29	0	0.0	18760	1160	0	0.0	231	238	12	17	3.23717	4.88226	0.0	0.0	1	3.68421	54.0561	13.0	16.0	4.88226	4.05205	0.0	3628.07	0	snp	1X	1	1.0	1	60	60	1.0	1		FALSE
355691	C	T	6.60564e-14	mycP3	c.1194C>T	p.Thr398Thr	1	254	254	0	1	0.318898	173	81	0	0.0	6920	3230.0	0	0.0	79	94	44	37	5.83447	4.32391	0.0	0.0	1.0	6.2541	3.02285	35.0	46.0	6.2541	8.54567	0.0	762.585	0	snp	1X	1	1.0	1	60	60	1.0	1		FALSE
3108529	C	T	0	Rv2800	c.114C>T	p.Tyr38Tyr	1	287	287	0	1	0.132404	249	38	0	0.0	9960	1520.0	0	0.0	155	94	18	20	35.4603	3.23888	0.0	0.0	1.0	3.23888	8.46078	20.0	18.0	5.06748	20.6699	0.0	1732	0	snp	1X	1	1.0	1	60	59.9197	1.0	0.995984		FALSE
4057180	C	A	0	espA-ephA	n.4057180C>A		1	387	387	0	1	0.286822	276	111	0	0.0	11040	4440.0	0	0.0	104	172	36	75	39.3903	32.7653	0.0	0.0	1.0	3.18637	6.15736	57.0	54.0	3.96888	3.13618	0.0	1362.91	0	snp	1X	1	1.0	1	60	60	1.0	0.996377		FALSE
1369654	T	G	5.97883e-14	Rv1226c	c.642A>C	p.Val214Val	1	225	225	0	1	0.0888889	205	20	0	0.0	8200	800	0	0.0	118	87	13	7	13.1897	6.91895	0.0	0.0	1	13.8677	6.07155	15.0	5.0	4.74748	19.1216	0.0	1525.38	0	snp	1X	1	1.0	1	60	60	1.0	0.995122		FALSE
3033828	G	A	8.93215e-14	Rv2721c	c.792C>T	p.Val264Val	1	345	345	0	1	0.0927536	313	32	0	0.0	12520	1280	0	0.0	105	208	8	24	76.6114	20.3821	0.0	0.0	1	5.45321	28.8252	19.0	13.0	3.28173	30.5457	0.0	2298.5	0	snp	1X	1	1.0	1	60	60	1.0	1		FALSE
2968839	G	A	6.13553e-14	Rv2644c	c.12C>T	p.Arg4Arg	1	273	273	0	1	0.212454	215	58	0	0.0	8600	2314	0	0.0	85	130	25	33	23.4625	5.40641	0.0	0.0	1	10.3484	3.1012	36.0	22.0	8.40154	7.46434	0.0	1296.98	0	snp	1X	1	1.0	1	60	60	1.0	0.995349		FALSE
575190	G	A	6.87107e-15	Rv0485	c.1207G>A	p.Ala403Thr	1	343	343	0	1	0.0874636	313	30	0	0.0	10642	1020.0	0	0.0	148	165	15	15	5.01527	3.0103	0.0	0.0	1.0	4.16842	32.3217	17.0	13.0	10.2485	6.06979	0.0	1983.82	0	snp	1X	1	1.0	1	60	60	1.0	1		FALSE
2201457	C	A	2.5316e-15	Rv1954A	c.181C>A	p.Arg61Ser	1	396	396	0	1	0.0757576	366	30	0	0.0	12444	1020.0	0	0.0	204	162	13	17	13.4761	4.16842	0.0	0.0	1.0	3.29983	3.22389	16.0	14.0	13.4334	3.6036	0.0	2362.99	0	snp	1X	1	1.0	1	60	59.8962	1.0	0.997268		FALSE
4389130	C	T	1.0017e-13	Rv3903c	c.1303G>A	p.Gly435Ser	1	290	290	0	1	0.162069	243	47	0	0.0	8262	1598.0	0	0.0	132	111	23	24	6.95112	3.0565	0.0	0.0	1.0	41.8658	61.6401	9.0	38.0	5.27418	8.59536	0.0	1372.02	0	snp	1X	1	1.0	1	60	59.8848	1.0	1		FALSE
2744731	G	A	0	rne	c.254C>T	p.Ala85Val	1	225	225	0	1	0.0622222	211	14	0	0.0	8440	552	0	0.0	105	106	6	8	3.02059	3.63072	0.0	0.0	1	3.0103	4.74954	7.0	7.0	3.0103	3.02059	0.0	1628.6	0	snp	1X	1	1.0	1	60	60	1.0	1		FALSE
4002074	C	A	0	fadD3	c.438C>A	p.Asp146Glu	1	217	217	0	1	0.0967742	196	21	0	0.0	7840	840	0	0.0	103	93	10	11	4.11819	3.1137	0.0	0.0	1	3.1137	9.39177	10.0	11.0	3.1137	3.40914	0.0	1444	0	snp	1X	1	1.0	1	60	60	1.0	1		FALSE
1551649	G	A	0	Rv1378c	c.1007C>T	p.Thr336Met	1	331	331	0	1	0.389728	202	129	0	0.0	8080	5160	0	0.0	108	94	54	75	5.11727	10.4337	0.0	0.0	1	7.87507	5.11727	56.0	73.0	3.1618	10.2772	0.0	604.012	0	snp	1X	1	1.0	1	60	60	1.0	1		FALSE
667028	T	C	0	pncB2	c.215A>G	p.Tyr72Cys	1	371	371	0	1	0.0539084	351	20	0	0.0	14040	800.0	0	0.0	155	196	9	11	13.4099	3.44459	0.0	0.0	1.0	4.74748	4.40227	8.0	12.0	3.44459	3.75887	0.0	2734.1	0	snp	1X	1	1.0	1	60	59.9487	1.0	1		FALSE
2468657	G	A	0	Rv2203	c.427G>A	p.Gly143Ser	1	325	325	0	1	0.0830769	298	27	0	0.0	11920	1074.0	0	0.0	195	103	19	8	64.6859	12.7417	0.0	0.0	1.0	3.09072	21.2274	13.0	14.0	3.73412	3.12689	0.0	2225.43	0	snp	1X	1	1.0	1	60	60	1.0	0.996644		FALSE
2816983	T	C	0	accD1	c.1492A>G	p.Ile498Val	1	306	306	0	1	0.0555556	289	17	0	0.0	11560	680.0	0	0.0	131	158	10	7	8.48782	4.1599	0.0	0.0	1.0	4.1599	27.4225	7.0	10.0	3.13803	109.412	0.0	2216.53	0	snp	1X	1	1.0	1	60	60	1.0	0.99654		FALSE
3427171	G	T	7.90751e-14	ligB-cstA	n.3427171G>T		1	283	283	0	1	0.190813	229	54	0	0.0	9160	2150.0	0	0.0	126	103	30	24	8.0265	4.45795	0.0	0.0	1.0	3.17115	4.15767	26.0	28.0	3.17115	4.15767	0.0	1446.93	0	snp	1X	1	1.0	1	60	59.7991	1.0	1		FALSE
3501504	G	A	0	PPE50	c.171G>A	p.Trp57*	1	310	310	0	1	0.177419	255	55	0	0.0	10200	2200.0	0	0.0	163	92	29	26	45.9373	3.36563	0.0	0.0	1.0	3.04978	10.1719	27.0	28.0	3.36563	4.92631	0.0	1642.34	0	snp	1X	1	1.0	1	59.5818	60	0.981818	1		FALSE
3640045	C	T	2655.66	whiB2	c.97G>A	p.Glu33Lys	1	323	323	1	1	0.616099	124	199	0	0.0	4960	7952.0	0	0.0	67	57	92	107	4.76149	5.46548	0.0	0.0	1.0	38.4631	18.771	128.0	71.0	17.9487	7.49334	0.0	611.489	0	snp	1X	1	1.0	1	60	60	1.0	1		FALSE
3649921	G	A	0	Rv3268	c.502G>A	p.Ala168Thr	1	276	276	0	1	0.0652174	258	18	0	0.0	10320	720.0	0	0.0	121	137	12	6	5.16494	7.35324	0.0	0.0	1.0	4.9405	3.04397	7.0	11.0	10.7311	9.60888	0.0	1983.72	0	snp	1X	1	1.0	1	60	59.8682	1.0	1		FALSE
3717105	C	T	0	sugI	c.16C>T	p.Gln6*	1	243	243	0	1	0.0823045	223	20	0	0.0	8920	800.0	0	0.0	92	131	5	15	17.8211	13.8677	0.0	0.0	1.0	3.44459	8.16146	11.0	9.0	4.74748	3.25374	0.0	1675.63	0	snp	1X	1	1.0	1	60	60	0.95	1		FALSE
486073	G	T	1.02219e-13	pks6	c.343G>T	p.Gly115Cys	1	426	426	0	1	0.29108	302	124	0	0.0	12080	4960	0	0.0	205	97	72	52	86.878	10.015	0.0	0.0	1	3.0103	3.47048	62.0	62.0	3.0103	13.3931	0.0	1452.01	0	snp	1X	1	1.0	1	60	60	1.0	1		FALSE
610933	T	C	1.16925e-13	Rv0518-Rv0519c	n.610933T>C		1	340	340	0	1	0.15	289	51	0	0.0	11560	2040	0	0.0	175	114	30	21	30.9689	6.45911	0.0	0.0	1	5.09662	16.9032	22.0	29.0	3.3935	25.7394	0.0	1954.18	0	snp	1X	1	1.0	1	60	59.9031	1.0	1		FALSE
1551983	T	C	2.20595e-14	Rv1378c	c.673A>G	p.Thr225Ala	1	303	303	0	1	0.0825083	278	25	0	0.0	11120	1000	0	0.0	138	140	10	15	3.04154	5.18177	0.0	0.0	1	3.79203	3.51021	11.0	14.0	22.5536	3.13528	0.0	2096.45	0	snp	1X	1	1.0	1	60	60	1.0	0.996403		FALSE
3368768	T	C	1647	gatB	c.26A>G	p.Lys9Arg	1	287	287	1	1	0.578397	121	166	0	0.0	4840	6634	0	0.0	81	40	96	70	33.1776	11.8532	0.0	0.0	1	4.31842	7.04816	88.0	78.0	4.31842	16.093	0.0	379.236	0	snp	1X	1	1.0	1	60	60	1.0	1		FALSE
3936996	T	C	1733.19	ilvX	c.1429A>G	p.Met477Val	1	298	298	1	1	0.580537	125	173	0	0.0	5000	6914	0	0.0	78	47	107	66	19.7046	24.11	0.0	0.0	1	3.02285	12.2	87.0	86.0	4.027	13.8677	0.0	399.082	0	snp	1X	1	1.0	1	60	60	1.0	0.992		FALSE
4338238	A	C	5.5931e-14	Rv3861	c.293A>C	p.Gln98Pro	1	346	346	0	1	0.242775	262	84	0	0.0	10480	3360	0	0.0	137	125	36	48	4.20378	6.73282	0.0	0.0	1	3.1137	4.20378	41.0	43.0	5.59539	3.83911	0.0	1472.93	0	snp	1X	1	1.0	1	60	60	1.0	1		FALSE
4338301	C	G	1.02462e-14	whiB6	c.221G>C	p.Gly74Ala	1	342	342	0	1	0.131579	297	45	0	0.0	11880	1800	0	0.0	140	157	19	26	5.12328	5.37479	0.0	0.0	1	8.84915	3.01761	17.0	28.0	11.1654	10.9724	0.0	2083.96	0	snp	1X	1	1.0	1	60	59.8249	1.0	1		FALSE
4338473	T	G	2365.48	whiB6	c.49A>C	p.Arg17Arg	1	300	300	1	1	0.61	117	183	0	0.0	4680	7320	0	0.0	71	46	108	75	14.61	15.9323	0.0	0.0	1	7.29391	4.51363	82.0	101.0	3.97144	3.02886	0.0	544.673	0	snp	1X	1	1.0	1	60	60	1.0	0.991453		FALSE
68085	T	G	1.22108e-13	Rv0063	c.1163T>G	p.Leu388Arg	1	270	270	0	1	0.125926	236	34	0	0.0	9440	1360.0	0	0.0	95	141	16	18	22.4799	3.26577	0.0	0.0	1.0	3.26577	6.69076	18.0	16.0	23.7032	5.99147	0.0	1667.98	0	snp	1X	1	1.0	1	60	59.8559	1.0	1		FALSE
300909	C	T	0	Rv0249c	c.747G>A	p.Gly249Gly	1	294	294	0	1	0.0816327	270	24	0	0.0	10800	960.0	0	0.0	106	164	13	11	30.0652	3.37221	0.0	0.0	1.0	8.80089	35.9523	16.0	8.0	6.26751	3.13898	0.0	2021.56	0	snp	1X	1	1.0	1	60	60	1.0	1		FALSE
1034668	C	T	0	Rv0927c-pstS3	n.1034668C>T		1	305	305	0	1	0.285246	218	87	0	0.0	8720	3480.0	0	0.0	88	130	21	66	20.5813	53.5532	0.0	0.0	1.0	8.62618	17.3938	51.0	36.0	18.61	11.9751	0.0	1090.88	0	snp	1X	1	1.0	1	60	60	1.0	1		FALSE
1049241	G	T	3.56804e-14	Rv0939	c.830G>T	p.Gly277Val	1	288	288	0	1	0.0729167	267	21	0	0.0	10680	840.0	0	0.0	166	101	10	11	37.3716	3.1137	0.0	0.0	1.0	3.1137	3.66906	10.0	11.0	3.1137	4.84019	0.0	2024.72	0	snp	1X	1	1.0	1	60	60	1.0	1		FALSE
1336515	C	T	4.31541e-14	fadD36	c.722C>T	p.Ala241Val	1	268	268	0	1	0.171642	222	46	0	0.0	8880	1840.0	0	0.0	108	114	21	25	3.36243	3.76559	0.0	0.0	1.0	3.19912	21.9471	24.0	22.0	3.0103	18.6606	0.0	1447.15	0	snp	1X	1	1.0	1	60	60	1.0	1		FALSE
1564848	G	A	0	gmk	c.448G>A	p.Ala150Thr	1	301	301	0	1	0.0664452	281	20	0	0.0	11240	800.0	0	0.0	129	152	7	13	7.09823	6.91895	0.0	0.0	1.0	13.8677	18.6588	15.0	5.0	3.0103	4.31627	0.0	2155.74	0	snp	1X	1	1.0	1	60	60	1.0	1		FALSE
1733231	A	G	8.20884e-14	Rv1532c	c.320T>C	p.Leu107Pro	1	345	345	0	1	0.130435	300	45	0	0.0	12000	1800.0	0	0.0	161	139	27	18	6.51361	6.91895	0.0	0.0	1.0	3.05855	15.7786	23.0	22.0	4.21667	10.4223	0.0	2104.38	0	snp	1X	1	1.0	1	60	60	1.0	1		FALSE
1984968	G	C	0	PPE24-Rv1754c	n.1984968G>C		1	256	256	0	1	0.1875	208	48	0	0.0	8320	1920.0	0	0.0	95	113	5	43	6.39279	68.3354	0.0	0.0	1.0	17.6677	63.3104	33.0	15.0	9.52472	15.0787	0.0	1326.35	0	snp	1X	1	1.0	1	60	59.8846	1.0	1		FALSE
2052755	C	T	0	PPE33-Rv1810	n.2052755C>T		1	367	367	0	1	0.141689	315	52	0	0.0	12600	2080.0	0	0.0	152	163	25	27	3.84442	3.17734	0.0	0.0	1.0	7.18621	32.1356	31.0	21.0	9.02361	15.7565	0.0	2167.54	0	snp	1X	1	1.0	1	60	60	1.0	1		FALSE
2256138	G	C	6.9432e-14	fdxA	c.291C>G	p.Gly97Gly	1	251	251	0	1	0.195219	202	49	0	0.0	8080	1951.0	0	0.0	110	92	24	25	6.49326	3.05462	0.0	0.0	1.0	3.05462	16.9421	24.0	25.0	4.11819	11.4382	0.0	1260.99	0	snp	1X	1	1.0	1	59.8776	60	1.0	0.99505		FALSE
2346656	C	A	0	pepE	c.669G>T	p.Glu223Asp	1	254	254	0	1	0.0551181	240	14	0	0.0	9600	560.0	0	0.0	152	88	10	4	40.0701	8.59409	0.0	0.0	1.0	3.63072	8.22183	6.0	8.0	18.5208	17.4868	0.0	1859.01	0	snp	1X	1	1.0	1	60	60	1.0	0.995833		FALSE
2540485	G	A	1.20782e-13	cyp124	c.382G>A	p.Ala128Thr	1	308	308	0	1	0.126623	269	39	0	0.0	10760	1560.0	0	0.0	139	130	23	16	3.66416	5.73856	0.0	0.0	1.0	5.73856	31.1103	23.0	16.0	3.06598	8.05554	0.0	1895.04	0	snp	1X	1	1.0	1	60	60	1.0	1		FALSE
2675978	G	A	0	mbtA	c.43G>A	p.Gly15Ser	1	245	245	0	1	0.2	196	49	0	0.0	7840	1951.0	0	0.0	105	91	23	26	5.18177	3.40914	0.0	0.0	1.0	5.18177	4.11819	21.0	28.0	3.05462	7.44188	0.0	1214.6	0	snp	1X	1	1.0	1	60	59.7959	1.0	0.994898		FALSE
3368768	T	C	4790.11	gatB	c.26A>G	p.Lys9Arg	1	262	262	1	1	0.755725	64	198	0	0.0	2560	7920.0	0	0.0	44	20	126	72	22.5536	34.9902	0.0	0.0	1.0	6.56362	6.40323	108.0	90.0	12.8806	4.23175	0.0	1102.96	0	snp	1X	1	1.0	1	60	60	1.0	1		FALSE
3936996	T	C	6227.54	ilvX	c.1429A>G	p.Met477Val	1	284	284	1	1	0.806338	55	229	0	0.0	2200	9160.0	0	0.0	37	18	141	88	17.2631	29.6464	0.0	0.0	1.0	9.92298	3.04978	128.0	101.0	4.15767	3.04978	0.0	1433.94	0	snp	1X	1	1.0	1	60	60	1.0	1		FALSE
4338473	T	G	5846.23	whiB6	c.49A>C	p.Arg17Arg	1	297	297	1	1	0.774411	67	230	0	0.0	2680	9196.0	0	0.0	35	32	137	93	3.30199	21.2884	0.0	0.0	1.0	3.0103	3.82055	115.0	115.0	3.95442	17.3031	0.0	1346.14	0	snp	1X	1	1.0	1	60	60	1.0	1		FALSE
2160610	C	T	5.94269e-14	aceAa	c.148C>T	p.Arg50Cys	1	334	334	0	1	0.0508982	317	17	0	0.0	10778	578.0	0	0.0	167	150	11	6	4.98997	6.20364	0.0	0.0	1.0	6.20364	3.56516	6.0	11.0	3.13803	10.47	0.0	2107.89	0	snp	1X	1	1.0	1	60	60	1.0	1		FALSE
2428996	G	A	1.62754e-15	Rv2165c	c.430C>T	p.His144Tyr	1	278	278	0	1	0.0755396	257	21	0	0.0	10280	840	0	0.0	140	117	11	10	7.47998	3.1137	0.0	0.0	1	3.94093	17.2136	9.0	12.0	8.07707	14.5774	0.0	1944.84	0	snp	1X	1	1.0	1	60	60	1.0	1		FALSE
3806180	T	G	8.43857e-15	acrA1	c.560_563delTGGCinsGGGG	p.LeuAla187ArgGly	1	268	271	0	1	0.287313	191	77	0	8.0	7546	3020	0	312.0	108	83	41	36	10.1159	3.71532	0.0	0.0	1	5.29458	4.93166	34.0	43.0	3.71532	4.38594	0.0	934.061	0	complex	1X2M1X	1	1.0	4	60	60	1.0	1		FALSE
3806183	C	G	8.43857e-15	acrA1	c.560_563delTGGCinsGGGG	p.LeuAla187ArgGly	1	268	271	0	1	0.287313	191	77	0	8.0	7546	3020	0	312.0	108	83	41	36	10.1159	3.71532	0.0	0.0	1	5.29458	4.93166	34.0	43.0	3.71532	4.38594	0.0	934.061	0	complex	1X2M1X	1	1.0	4	60	60	1.0	1		FALSE
4177947	G	A	0	Rv3728	c.3075G>A	p.Val1025Val	1	338	338	0	1	0.0502959	321	17	0	0.0	12840	680	0	0.0	134	187	6	11	22.0124	6.20364	0.0	0.0	1	3.13803	4.15354	8.0	9.0	3.13803	8.69942	0.0	2507.67	0	snp	1X	1	1.0	1	60	60	1.0	1		FALSE
4349580	C	G	10166.6	eccCb1	c.754C>G	p.Leu252Val	1	398	398	1	1	0.856784	57	341	0	0.0	2280	13616	0	0.0	29	28	169	172	3.0484	3.06761	0.0	0.0	1	7.65254	3.35316	157.0	184.0	18.2998	9.44853	0.0	2340.95	0	snp	1X	1	1.0	1	60	60	1.0	1		FALSE
390330	C	T	1145	udgA	c.1071C>T	p.Tyr357Tyr	1	282	282	1	1	0.556738	125	157	0	0.0	5000	6270	0	0.0	56	69	84	73	5.94613	4.68386	0.0	0.0	1	4.68386	6.91895	84.0	73.0	16.3019	12.2	0.0	263.646	0	snp	1X	1	1.0	1	60	59.68	1.0	1		FALSE
2788205	C	A	1664.25	plsB2	c.1079G>T	p.Arg360Leu	1	327	327	1	1	0.568807	141	186	0	0.0	5640	7436	0	0.0	38	103	66	120	68.0775	37.0534	0.0	0.0	1	3.19709	24.0936	95.0	91.0	14.9651	12.6356	0.0	383.208	0	snp	1X	1	1.0	1	60	60	1.0	1		FALSE
3965425	G	C	0	Rv3528c-Rv3529c	n.3965425G>C		1	294	294	0	1	0.210884	232	62	0	0.0	9280	2480	0	0.0	98	134	21	41	15.1406	17.0198	0.0	0.0	1	3.15039	22.8156	32.0	30.0	11.9764	6.04287	0.0	1402.92	0	snp	1X	1	1.0	1	60	59.9655	1.0	1		FALSE
1246608	C	T	0	bpoB	c.445G>A	p.Asp149Asn	1	310	310	0	1	0.106452	277	33	0	0.0	9418	1122	0	0.0	106	171	18	15	36.1311	3.60252	0.0	0.0	1	8.34028	3.95885	21.0	12.0	3.0761	18.8848	0.0	1705.29	0	snp	1X	1	1.0	1	60	60	1.0	1		FALSE
1818770	G	A	0	Rv1619	c.196G>A	p.Ala66Thr	1	295	295	0	1	0.0711864	274	21	0	0.0	9316	714	0	0.0	159	115	11	10	18.3533	3.1137	0.0	0.0	1	5.59539	3.042	8.0	13.0	3.94093	9.22356	0.0	1773.64	0	snp	1X	1	1.0	1	60	59.8102	1.0	1		FALSE
4363050	T	C	0	eccE1	c.371A>G	p.His124Arg	1	337	337	0	1	0.0830861	309	28	0	0.0	12360	1120	0	0.0	200	109	17	11	61.2044	5.80219	0.0	0.0	1	4.25114	12.6308	12.0	16.0	5.80219	11.6189	0.0	2306.98	0	snp	1X	1	1.0	1	60	60	1.0	1		FALSE
1911157	G	C	0	Rv1685c	c.243C>G	p.Ile81Met	1	350	350	0	1	0.2	280	70	0	0.0	11200	2800	0	0.0	130	150	28	42	6.1124	9.09042	0.0	0.0	1	3.50664	3.78583	33.0	37.0	10.9517	19.4204	0.0	1735.33	0	snp	1X	1	1.0	1	60	59.9357	1.0	1		FALSE
1592985	C	T	1.28981e-14	lprH	c.347C>T	p.Thr116Ile	1	216	216	0	1	0.0601852	203	13	0	0.0	8120	520	0	0.0	52	151	5	8	107.851	4.51363	0.0	0.0	1	16.5402	26.6398	11.0	2.0	3.17734	5.4171	0.0	1541.6	0	snp	1X	1	1.0	1	60	60	1.0	1		FALSE
3717109	C	A	4.4962e-14	sugI	c.20C>A	p.Pro7His	1	273	273	0	1	0.197802	219	54	0	0.0	8760	2160	0	0.0	76	143	20	34	47.5205	10.8919	0.0	0.0	1	3.17115	35.2254	26.0	28.0	10.8919	9.20742	0.0	1348.55	0	snp	1X	1	1.0	1	60	60	1.0	1		FALSE
790595	T	C	2.1167e-13	Rv0690c	c.479A>G	p.Asp160Gly	1	291	291	0	1	0.250859	218	73	0	0.0	8720	2914	0	0.0	80	138	25	48	36.5187	18.746	0.0	0.0	1	3.27802	3.05014	35.0	38.0	3.27802	7.83137	0.0	1195.12	0	snp	1X	1	1.0	1	60	60	1.0	1		FALSE
2786234	G	A	0	Rv2480c-Rv2481c	n.2786234G>A		1	290	290	0	1	0.158621	244	46	0	0.0	9760	1840	0	0.0	120	124	18	28	3.15269	7.73089	0.0	0.0	1	7.73089	18.709	28.0	18.0	7.73089	4.7546	0.0	1636.06	0	snp	1X	1	1.0	1	60	59.9508	0.652174	0.733607		FALSE
3365976	G	A	1.09572e-13	Rv3007c	c.475C>T	p.Leu159Leu	1	262	262	0	1	0.118321	231	31	0	0.0	9240	1230	0	0.0	105	126	10	21	7.15584	11.486	0.0	0.0	1	8.68415	4.59895	20.0	11.0	4.76149	18.8122	0.0	1653.72	0	snp	1X	1	1.0	1	60	59.9307	1.0	1		FALSE
2274354	G	A	0	dosT	c.155C>T	p.Ala52Val	1	271	271	0	1	0.0516605	257	14	0	0.0	10280	560	0	0.0	142	115	8	6	9.16985	3.63072	0.0	0.0	1	3.63072	23.2971	8.0	6.0	3.63072	3.42432	0.0	2002.02	0	snp	1X	1	1.0	1	60	60	1.0	1		FALSE
3498097	A	C	0	devS	c.1169T>G	p.Ile390Ser	1	321	321	0	1	0.0747664	297	24	0	0.0	11880	960	0	0.0	184	113	14	10	39.8668	4.45795	0.0	0.0	1	4.45795	28.4611	10.0	14.0	8.80089	4.24592	0.0	2244.03	0	snp	1X	1	1.0	1	60	60	1.0	1		FALSE
3499111	A	T	0	devS	c.155T>A	p.Val52Glu	1	368	368	0	1	0.100543	331	37	0	0.0	13240	1480	0	0.0	188	143	14	23	16.295	7.76406	0.0	0.0	1	3.5385	3.54169	20.0	17.0	10.1116	39.9122	0.0	2422.24	0	snp	1X	1	1.0	1	60	60	1.0	1		FALSE
3499885	C	T	0	devR	c.31G>A	p.Glu11Lys	1	281	281	0	1	0.0711744	261	20	0	0.0	10440	792	0	0.0	72	189	10	10	116.9	3.0103	0.0	0.0	1	6.91895	4.017	7.0	13.0	3.44459	6.01375	0.0	1966.38	0	snp	1X	1	1.0	1	60	60	1.0	0.992337		FALSE
721699	C	T	4209.57	recD	c.34G>A	p.Ala12Thr	1	265	265	1	1	0.724528	73	192	0	0.0	2920	7680	0	0.0	42	31	130	62	6.60959	55.3066	0.0	0.0	1	22.9607	9.70319	75.0	117.0	4.14128	3.04005	0.0	969.29	0	snp	1X	1	1.0	1	60	59.7534	1.0	1		FALSE
2815478	T	C	4620.92	accA1	c.1403A>G	p.Gln468Arg	1	255	255	1	1	0.752941	63	192	0	0.0	2520	7680	0	0.0	31	32	114	78	3.04477	17.6677	0.0	0.0	1	16.0844	18.2106	79.0	113.0	4.14128	5.80219	0.0	1064.01	0	snp	1X	1	1.0	1	60	60	1.0	0.984127		FALSE
3215620	C	T	3600	lppW-trmD	n.3215620C>T		1	114	95	0	1	0.0877193	0	10	0	0,0,0	0	74,274,4110	0	0,0,0	0	0	2	8	0	3.0103,12.7819,14.1628	0,0,0	0,0,0	1,1,1	3.0103,4.09604,12.3076	0	1,3,62	1,5,41	7.35324,7.35324,20.7405	0	0,0,0	784.937	0	snp	1M1X2M1D1M,1X3M1D1M,4M1D1M	3	4,4,4	1	120	0	1,1,1	0	Chromosome:3215619	FALSE
3717105	C	T	7121.96	sugI	c.16C>T	p.Gln6*	1	379	379	1	1	0.762533	90	289	0	0.0	3600	11560	0	0.0	38	52	125	164	7.73928	14.4387	0.0	0.0	1	15.6409	3.39634	165.0	124.0	10.231	3.0103	0.0	1639.89	0	snp	1X	1	1.0	1	59.9585	60	1.0	1		FALSE
4162854	G	T	5254.76	Rv3719	c.549G>T	p.Glu183Asp	1	364	364	1	1	0.703297	108	256	0	0.0	4320	10240	0	0.0	64	44	160	96	11.0528	37.7539	0.0	0.0	1	37.7539	4.2971	96.0	160.0	4.23175	3.0103	0.0	1209.95	0	snp	1X	1	1.0	1	60	60	1.0	1		FALSE
2597278	G	A	2.82068e-14	Rv2325c	c.580C>T	p.Arg194Cys	1	224	224	0	1	0.28125	161	63	0	0.0	6440	2520	0	0.0	80	81	30	33	3.02379	3.32051	0.0	0.0	1	8.83536	19.5324	38.0	25.0	3.04477	21.4746	0.0	803.405	0	snp	1X	1	1.0	1	60	60	1.0	1		FALSE
3412028	G	C	0	Rv3050c-nrdE	n.3412028G>C		1	287	287	0	1	0.0592334	270	17	0	0.0	10800	680	0	0.0	102	168	6	11	38.0434	6.20364	0.0	0.0	1	9.26925	8.44702	12.0	5.0	3.13803	3.04247	0.0	2083.57	0	snp	1X	1	1.0	1	60	60	1.0	1		FALSE
1015573	G	A	0	Rv0911	c.176G>A	p.Gly59Asp	1	268	268	0	1	0.0634328	251	17	0	0.0	10040	680	0	0.0	147	104	8	9	19.0065	3.13803	0.0	0.0	1	3.13803	10.286	8.0	9.0	6.20364	12.4315	0.0	1926.84	0	snp	1X	1	1.0	1	60	60	1.0	1		FALSE
2264776	T	C	0	Rv2017	c.779T>C	p.Leu260Pro	1	283	283	0	1	0.116608	250	33	0	0.0	10000	1320	0	0.0	105	145	12	21	16.9077	8.34028	0.0	0.0	1	3.0761	50.5742	17.0	16.0	8.34028	58.6	0.0	1769	0	snp	1X	1	1.0	1	60	60	1.0	0.996		FALSE
2274193	G	T	0	dosT	c.316C>A	p.Arg106Arg	1	280	280	0	1	0.307143	194	86	0	0.0	7760	3440	0	0.0	80	114	32	54	15.9496	15.2311	0.0	0.0	1	7.95924	15.9496	36.0	50.0	3.91929	5.20416	0.0	890.751	0	snp	1X	1	1.0	1	60	60	1.0	1		FALSE
2648979	C	T	0	phoH1	c.996G>A	p.Glu332Glu	1	251	251	0	1	0.0677291	234	17	0	0.0	9360	680	0	0.0	117	117	8	9	3.0103	3.13803	0.0	0.0	1	6.20364	17.858	11.0	6.0	6.20364	9.28344	0.0	1789.16	0	snp	1X	1	1.0	1	60	59.9274	1.0	1		FALSE
1041879	A	G	4767.47	pstB	c.616A>G	p.Ile206Val	1	374	374	1	1	0.71123	108	266	0	0.0	3672	9044	0	0.0	40	68	88	178	18.7736	69.1341	0.0	0.0	1	8.52878	8.15749	146.0	120.0	12.4472	4.2971	0.0	1097.75	0	snp	1X	1	1.0	1	60	60	1.0	1		FALSE
1836256	G	A	3.8332e-14	coaE-Rv1632c	n.1836256G>A		1	282	282	0	1	0.255319	210	72	0	0.0	7140	2448	0	0.0	140	70	57	15	53.678	56.2114	0.0	0.0	1	3.49285	8.01503	34.0	38.0	30.1537	37.7952	0.0	968.57	0	snp	1X	1	1.0	1	60	59.8048	1.0	1		FALSE
2015180	C	A	0	Rv1780	c.482C>A	p.Ala161Asp	1	419	419	0	1	0.198091	335	83	0	0.0	11390	2822	0	0.0	147	188	35	48	13.9066	7.43173	0.0	0.0	1	10.5712	4.8836	50.0	33.0	5.12945	5.86887	0.0	1772.74	0	snp	1X	1	2.0	1	59.759	59.994	1.0	0.997015		FALSE
3467833	C	A	6607.7	Rv3098A	c.228C>A	p.Gly76Gly	1	448	448	1	1	0.741071	116	332	0	0.0	3944	11288	0	0.0	47	69	168	164	12.0706	3.11495	0.0	0.0	1	15.6729	12.0706	188.0	144.0	3.95214	5.70592	0.0	1521.48	0	snp	1X	1	1.0	1	60	60	1.0	1		FALSE
4262609	A	C	0	fadD32	c.458T>G	p.Ile153Ser	1	398	398	0	1	0.20603	316	82	0	0.0	10744	2788	0	0.0	139	177	30	52	12.9331	15.8273	0.0	0.0	1	4.70511	4.76947	37.0	45.0	3.434	3.25768	0.0	1646.89	0	snp	1X	1	1.0	1	60	60	1.0	1		FALSE
625476	G	T	1.14394e-13	fabH	c.5C>A	p.Thr2Lys	1	271	271	0	1	0.140221	233	38	0	0.0	9320	1520.0	0	0.0	125	108	18	20	5.70367	3.23888	0.0	0.0	1.0	3.9246	5.70367	17.0	21.0	6.66752	4.13797	0.0	1611.55	0	snp	1X	1	1.0	1	60	60	1.0	1		FALSE
3283660	G	C	0	fadD28	c.326G>C	p.Ser109Thr	1	344	344	0	1	0.200581	275	69	0	0.0	11000	2760.0	0	0.0	143	132	40	29	3.96575	6.81824	0.0	0.0	1.0	16.8888	7.94546	45.0	24.0	3.04177	3.20771	0.0	1706.36	0	snp	1X	1	1.0	1	60	60	1.0	1		FALSE
2324661	G	A	8609.88	cobI	c.1487G>A	p.Gly496Asp	1	326	326	1	1	0.935583	21	305	0	0.0	714	10370.0	0	0.0	17	4	199	106	20.4855	64.5876	0.0	0.0	1.0	12.757	3.94093	134.0	171.0	14.9783	8.07707	0.0	1982.5	0	snp	1X	1	1.0	1	60	60	0.996721	1		FALSE
3499052	C	T	1.20782e-13	devS	c.214G>A	p.Val72Met	1	544	544	0	1	0.0661765	508	36	0	0.0	20320	1440	0	0.0	225	283	19	17	17.3899	3.25157	0.0	0.0	1	3.0103	3.07869	18.0	18.0	14.8328	47.4827	0.0	3893.53	0	snp	1X	1	1.0	1	60	60	1.0	1		FALSE
3499111	A	C	0	devS	c.155T>G	p.Val52Gly	1	538	538	0	1	0.13197	463	71	0	0.0	18520	2840	0	0.0	265	198	39	32	24.0637	4.50892	0.0	0.0	1	6.71098	3.12755	41.0	30.0	8.17902	35.3197	0.0	3233.11	0	snp	1X	1	2.0	1	60	60	1.0	1		FALSE
3027197	G	C	1.59838e-13	Rv2714	c.133G>C	p.Glu45Gln	1	350	350	0	1	0.291429	248	102	0	0.0	9920	4080	0	0.0	147	101	56	46	21.5379	5.13919	0.0	0.0	1	5.13919	4.72646	56.0	46.0	17.4016	4.27115	0.0	1206.94	0	snp	1X	1	1.0	1	60	60	1.0	0.995968		FALSE
3609934	T	C	1.17287e-13	Rv3233c	c.438A>G	p.Leu146Leu	1	228	228	0	1	0.263158	168	60	0	0.0	6720	2389	0	0.0	76	92	23	37	6.31921	10.1038	0.0	0.0	1	93.4883	6.31921	5.0	55.0	8.22183	16.2459	0.0	917.055	0	snp	1X	1	1.0	1	60	60	1.0	1		FALSE
4094999	G	T	2200	Rv3655c	c.302C>A	p.Thr101Asn	1	71	57.2	0	1	0.0704225	0	5	0	0,0,2,0	0	102,40,40,2633	0	0,0,80,0	0	0	2	3	0	9.52472,5.18177,5.18177,85.263	0,0,0,0	0,0,0,0	1,1,1,1	3.73412,5.18177,5.18177,3.53672	0	2,0,1,31	1,1,0,35	3.73412,5.18177,5.18177,3.0103	0	0,0,0,0	499.889	0	snp	1X2M1D1M,2M1D1X1M,3M1D1X,3M1D1M	4	4,4,4,4	1	180	0	1,1,1,1	0	Chromosome:4094999	FALSE
21061	G	T	1.25365e-14	rodA	c.580C>A	p.Leu194Met	1	283	283	0	1	0.212014	223	60	0	0.0	8920	2400	0	0.0	130	93	39	21	16.341	14.7363	0.0	0.0	1	4.31318	3.09794	27.0	33.0	12.2752	36.9067	0.0	1341.65	0	snp	1X	1	1.0	1	60	59.8924	1.0	1		FALSE
678789	A	G	6.9311e-14	lpqN	c.287T>C	p.Leu96Pro	1	398	398	0	1	0.0753769	368	30	0	0.0	14720	1200	0	0.0	189	179	16	14	3.60037	3.29983	0.0	0.0	1	10.2485	50.8063	10.0	20.0	3.29983	5.3706	0.0	2784.78	0	snp	1X	1	1.0	1	60	59.9348	1.0	1		FALSE
2337280	A	G	3.55643e-15	Rv2079	c.1926A>G	p.Gly642Gly	1	369	369	0	1	0.0569106	348	21	0	0.0	13920	840	0	0.0	187	161	12	9	7.22845	3.94093	0.0	0.0	1	5.59539	24.0012	13.0	8.0	3.94093	25.4738	0.0	2693.46	0	snp	1X	1	1.0	1	60	59.977	1.0	0.997126		FALSE
3453003	A	C	0	Rv3087	c.79A>C	p.Ser27Arg	1	361	361	0	1	0.0747922	334	27	0	0.0	13360	1080	0	0.0	193	141	17	10	20.5901	6.95112	0.0	0.0	1	3.09072	3.42639	13.0	14.0	6.95112	21.9684	0.0	2531.59	0	snp	1X	1	1.0	1	60	60	1.0	1		FALSE
4005086	A	G	3.23054e-14	fadE32	c.796A>G	p.Ser266Gly	1	337	337	0	1	0.0563798	318	19	0	0.0	12720	760	0	0.0	171	147	8	11	6.94353	4.03889	0.0	0.0	1	4.03889	3.03761	11.0	8.0	5.8675	30.98	0.0	2465.34	0	snp	1X	1	1.0	1	60	60	1.0	1		FALSE
4193615	T	C	9727.62	ctpJ	c.1759A>G	p.Thr587Ala	1	326	326	1	1	0.917178	27	299	0	0.0	1080	11944	0	0.0	13	14	144	155	3.09072	3.88906	0.0	0.0	1	14.0565	3.73412	169.0	130.0	17.7168	5.02092	0.0	2239.87	0	snp	1X	1	1.0	1	60	60	1.0	1		FALSE
21061	G	T	2.08054e-13	rodA	c.580C>A	p.Leu194Met	1	404	404	0	1	0.160891	339	65	0	0.0	13560	2600	0	0.0	183	156	37	28	7.67993	5.71629	0.0	0.0	1	5.71629	11.7795	28.0	37.0	27.3642	76.3471	0.0	2253.05	0	snp	1X	1	1.0	1	60	60	1.0	1		FALSE
296380	G	A	1.41997e-13	Rv0245	c.376G>A	p.Val126Ile	1	437	437	0	1	0.16476	365	72	0	0.0	14600	2880	0	0.0	175	190	29	43	4.34888	8.92153	0.0	0.0	1	4.9405	12.0591	32.0	40.0	3.13094	8.01361	0.0	2422	0	snp	1X	1	1.0	1	59.9306	59.989	1.0	0.99726		FALSE
3717109	C	A	1.67793e-13	sugI	c.20C>A	p.Pro7His	1	425	425	0	1	0.157647	358	67	0	0.0	14320	2680	0	0.0	146	212	31	36	29.4319	3.82055	0.0	0.0	1	3.30199	7.7657	32.0	35.0	4.59839	7.7657	0.0	2399.28	0	snp	1X	1	1.0	1	60	59.9497	1.0	1		FALSE
4193615	T	C	11460	ctpJ	c.1759A>G	p.Thr587Ala	1	380	380	1	1	0.921053	30	350	0	0.0	1200	13985	0	0.0	18	12	156	194	5.61607	11.9692	0.0	0.0	1	3.90371	4.16842	169.0	181.0	25.3454	13.4334	0.0	2638.76	0	snp	1X	1	1.0	1	60	60	1.0	1		FALSE
4366981	A	G	1.09451e-13	eccE2	c.1541T>C	p.Val514Ala	1	436	436	0	1	0.0756881	403	33	0	0.0	16120	1310	0	0.0	163	240	19	14	34.9573	4.65535	0.0	0.0	1	22.0271	53.7085	8.0	25.0	4.65535	33.3193	0.0	3041.11	0	snp	1X	1	1.0	1	60	60	1.0	1		FALSE
788490	A	G	1.1801e-13	Rv0688	c.551A>G	p.Glu184Gly	1	247	247	0	1	0.182186	202	45	0	0.0	8080	1800	0	0.0	120	82	27	18	18.5331	6.91895	0.0	0.0	1	8.84915	7.31025	17.0	28.0	3.05855	7.31025	0.0	1294.33	0	snp	1X	1	1.0	1	60	59.9406	1.0	1		FALSE
3008896	A	G	1.2247e-13	Rv2690c	c.314T>C	p.Leu105Pro	1	286	286	0	1	0.195804	230	56	0	0.0	9200	2240	0	0.0	93	137	21	35	21.2884	10.6105	0.0	0.0	1	8.59409	3.95442	34.0	22.0	4.40625	10.4122	0.0	1435.86	0	snp	1X	1	1.0	1	60	59.9913	1.0	1		FALSE
3695872	T	C	0	pmmB	c.1009T>C	p.Ser337Pro	1	200	200	0	1	0.05	190	10	0	0.0	6460	340	0	0.0	96	94	6	4	3.05602	3.87889	0.0	0.0	1	6.48466	6.71323	7.0	3.0	6.48466	3.05602	0.0	1264.26	0	snp	1X	1	1.0	1	60	59.8789	1.0	0.994737		FALSE
4166634	C	A	0	dnaZX	c.98G>T	p.Arg33Leu	1	239	239	0	1	0.167364	199	40	0	0.0	6766	1360	0	0.0	99	100	21	19	3.02121	3.22745	0.0	0.0	1	3.22745	3.54498	19.0	21.0	6.48466	3.02121	0.0	1118.29	0	snp	1X	1	1.0	1	60	59.9397	1.0	1		FALSE
1113303	A	G	0	Rv0996	c.920A>G	p.Asp307Gly	1	314	314	0	1	0.235669	240	74	0	0.0	9600	2960.0	0	0.0	117	123	32	42	3.33602	5.94472	0.0	0.0	1.0	4.06669	4.31318	34.0	40.0	5.94472	16.0753	0.0	1370.98	0	snp	1X	1	1.0	1	60	60	1.0	1		FALSE
3287839	G	A	2.0492e-13	mmpL7-Rv2943	n.3287839G>A		1	312	312	0	1	0.221154	243	69	0	0.0	9720	2760.0	0	0.0	140	103	41	28	15.2438	8.32883	0.0	0.0	1.0	8.32883	3.09072	28.0	41.0	3.04177	3.73412	0.0	1437.95	0	snp	1X	1	1.0	1	60	59.8848	1.0	1		FALSE
451661	A	G	0	Rv0373c	c.143T>C	p.Leu48Pro	1	247	247	0	1	0.145749	211	36	0	0.0	8440	1440	0	0.0	110	101	15	21	3.8439	5.18177	0.0	0.0	1	3.25157	3.10292	19.0	17.0	6.8707	5.9845	0.0	1446.95	0	snp	1X	1	1.0	1	60	60	1.0	1		FALSE
105386	G	A	1.14519e-14	PPE1	c.63G>A	p.Leu21Leu	1	228	228	0	1	0.0701754	212	16	0	0.0	8480	640	0	0.0	98	114	6	10	5.63246	5.18177	0.0	0.0	1	5.18177	14.851	10.0	6.0	5.18177	6.32897	0.0	1616.2	0	snp	1X	1	1.0	1	60	59.8868	1.0	1		FALSE
3447960	A	G	0	virS	c.467T>C	p.Leu156Pro	1	246	246	0	1	0.0569106	232	14	0	0.0	9280	560	0	0.0	98	134	8	6	15.1406	3.63072	0.0	0.0	1	5.49198	16.5258	5.0	9.0	3.0103	16.5258	0.0	1792.61	0	snp	1X	1	1.0	1	60	60	1.0	1		FALSE
795993	G	T	0	Rv0696	c.475G>T	p.Val159Leu	1	182	182	0	1	0.203297	145	37	0	0.0	5800	1480	0	0.0	83	62	21	16	9.61457	4.47751	0.0	0.0	1	3.06899	25.7883	19.0	18.0	3.5385	4.82236	0.0	885.503	0	snp	1X	1	1.0	1	60	60	1.0	1		FALSE
2315369	G	T	2.65192e-14	Rv2059	c.196G>T	p.Ala66Ser	1	175	175	0	1	0.08	161	14	0	0.0	6440	560	0	0.0	65	96	6	8	15.9717	3.63072	0.0	0.0	1	3.63072	14.3532	8.0	6.0	3.63072	5.28967	0.0	1207.88	0	snp	1X	1	1.0	1	60	60	1.0	1		FALSE
4385799	G	A	1.16201e-13	Rv3900c	c.510C>T	p.Asp170Asp	1	248	248	0	1	0.225806	192	56	0	0.0	7680	2240	0	0.0	134	58	37	19	68.3354	15.5738	0.0	0.0	1	3.16541	9.52472	27.0	29.0	8.59409	7.5342	0.0	1110.58	0	snp	1X	1	1.0	1	60	60	1.0	1		FALSE
2382522	C	A	6.01502e-14	metH	c.3546G>T	p.Leu1182Leu	1	309	309	0	1	0.0614887	290	19	0	0.0	11600	760	0	0.0	142	148	12	7	3.27986	5.8675	0.0	0.0	1	5.8675	4.47792	7.0	12.0	3.12459	58.3903	0.0	2227.79	0	snp	1X	1	1.0	1	60	59.9586	1.0	1		FALSE
3865943	C	T	0	eccC4	c.2296G>A	p.Ala766Thr	1	294	294	0	1	0.0680272	274	20	0	0.0	10960	800	0	0.0	121	153	9	11	11.1256	3.44459	0.0	0.0	1	6.91895	16.9901	13.0	7.0	3.0103	3.51751	0.0	2095.08	0	snp	1X	1	1.0	1	60	60	1.0	1		FALSE
1892282	C	T	4.91807e-14	pks11	c.1057C>T	p.Arg353Cys	1	292	292	0	1	0.0650685	273	19	0	0.0	9282	646	0	0.0	133	140	14	5	3.40005	12.2676	0.0	0.0	1	16.8392	27.0715	4.0	15.0	5.8675	3.65458	0.0	1785.05	0	snp	1X	1	1.0	1	60	59.8755	1.0	1		FALSE
3717087	C	A	5441.71	dacB1-sugI	n.3717087C>A		1	255	255	1	1	0.8	51	204	0	0.0	2040	8153	0	0.0	19	32	76	128	10.206	31.793	0.0	0.0	1	25.534	3.3935	125.0	79.0	5.09662	4.07475	0.0	1253	0	snp	1X	1	1.0	1	60	60	1.0	1		FALSE
293648	T	C	4.59263e-14	F6	n.45T>C		1	273	273	0	1	0.0805861	251	22	0	0.0	10040	872	0	0.0	130	121	11	11	3.71105	3.0103	0.0	0.0	1	6.56362	14.8539	8.0	14.0	9.32731	13.6081	0.0	1891.12	0	snp	1X	1	1.0	1	60	60	1.0	1		FALSE
807784	A	C	0	atsA	c.1450A>C	p.Ser484Arg	1	282	282	0	1	0.244681	213	69	0	0.0	8520	2760	0	0.0	91	122	21	48	12.8074	25.9524	0.0	0.0	1	10.0912	5.95657	42.0	27.0	37.2818	48.7743	0.0	1192.15	0	snp	1X	1	1.0	1	60	60	1.0	0.995305		FALSE
3858494	T	C	0	Rv3439c	c.1169A>G	p.Asp390Gly	1	252	252	0	1	0.0873016	230	22	0	0.0	9200	880	0	0.0	101	129	11	11	10.4122	3.0103	0.0	0.0	1	3.0103	3.95442	11.0	11.0	3.40511	28.5393	0.0	1711.09	0	snp	1X	1	1.0	1	60	60	1.0	1		FALSE
848539	C	T	7.64234e-14	PPE12	c.1502G>A	p.Gly501Asp	1	260	260	0	1	0.142308	223	37	0	0.0	8920	1480	0	0.0	77	146	12	25	49.3707	12.9286	0.0	0.0	1	7.76406	60.7442	14.0	23.0	4.47751	10.109	0.0	1513.92	0	snp	1X	1	1.0	1	60	59.7668	1.0	0.995516		FALSE
2835810	A	G	2.84481e-14	PE26	c.26A>G	p.Asp9Gly	1	266	266	0	1	0.0526316	252	14	0	0.0	10080	560	0	0.0	104	148	8	6	19.6927	3.63072	0.0	0.0	1	5.49198	10.7656	9.0	5.0	3.0103	15.4532	0.0	1958.62	0	snp	1X	1	1.0	1	60	60	1.0	1		FALSE
3008247	G	T	0	Rv2690c	c.963C>A	p.Tyr321*	1	215	215	0	1	0.0744186	198	16	0	0.0	7920	633	0	0.0	126	72	6	10	34.9902	5.18177	0.0	0.0	1	3.55317	8.31834	9.0	7.0	7.89611	18.8467	0.0	1494.13	0	snp	1X	1	2.0	1	60	60	1.0	1		FALSE
3499141	A	C	2.26135e-13	devS	c.125T>G	p.Val42Gly	1	308	308	0	1	0.373377	193	115	0	0.0	7720	4594	0	0.0	108	85	62	53	8.96216	4.53977	0.0	0.0	1	4.53977	7.97206	62.0	53.0	3.48236	3.29158	0.0	644.568	0	snp	1X	1	1.0	1	60	60	0.991304	1		FALSE
856535	T	G	7182.48	Rv0763c	c.145A>C	p.Ile49Leu	1	280	280	1	1	0.857143	40	240	0	0.0	1600	9600.0	0	0.0	27	13	127	113	13.6505	4.78367	0.0	0.0	1.0	9.12661	8.43898	107.0	133.0	10.1038	3.87889	0.0	1653.83	0	snp	1X	1	1.0	1	60	59.95	1.0	1		FALSE
3008015	G	A	0	Rv2690c	c.1195C>T	p.Gln399*	1	308	308	0	1	0.0811688	283	25	0	0.0	11320	1000.0	0	0.0	139	144	13	12	3.20213	3.09716	0.0	0.0	1.0	13.5202	66.5508	7.0	18.0	3.79203	3.20213	0.0	2120.38	0	snp	1X	1	1.0	1	60	60	1.0	1		FALSE
3300810	C	A	0	fadD29	c.1646G>T	p.Arg549Leu	1	335	335	0	1	0.107463	299	36	0	0.0	11960	1440.0	0	0.0	139	160	20	16	6.21304	3.9754	0.0	0.0	1.0	3.9754	9.11802	16.0	20.0	3.9754	9.98951	0.0	2171.48	0	snp	1X	1	1.0	1	60	60	1.0	1		FALSE
427880	T	C	0	PPE8	c.6800A>G	p.His2267Arg	1	240	240	0	1	0.108333	214	26	0	0.0	8560	1040	0	0.0	108	106	11	15	3.05089	4.34659	0.0	0.0	1	11.3621	3.05089	18.0	8.0	4.34659	3.37559	0.0	1555.96	0	snp	1X	1	1.0	1	60	60	1.0	1		FALSE
578903	T	G	8.25729e-15	gpm1	c.478T>G	p.Phe160Val	1	242	242	0	1	0.0578512	228	14	0	0.0	9120	560	0	0.0	118	110	8	6	3.61984	3.63072	0.0	0.0	1	18.5208	3.0103	12.0	2.0	3.63072	3.16268	0.0	1771.58	0	snp	1X	1	1.0	1	60	60	1.0	1		FALSE
746258	T	C	0	Rv0648	c.3540T>C	p.Asp1180Asp	1	181	181	0	1	0.0773481	167	14	0	0.0	6680	560	0	0.0	91	76	8	6	5.93594	3.63072	0.0	0.0	1	5.49198	4.06353	5.0	9.0	12.937	9.8888	0.0	1263.65	0	snp	1X	1	1.0	1	60	60	1.0	1		FALSE
1303813	T	C	0	fbiC	c.883T>C	p.Phe295Leu	1	226	226	0	1	0.0575221	213	13	0	0.0	8520	520	0	0.0	109	104	7	6	3.26517	3.17734	0.0	0.0	1	7.18621	10.4422	4.0	9.0	4.51363	3.10205	0.0	1651.03	0	snp	1X	1	1.0	1	60	59.8685	1.0	0.995305		FALSE
2520125	C	A	0	kasB	c.730C>A	p.Pro244Thr	1	237	237	0	1	0.0843882	217	20	0	0.0	8680	800	0	0.0	121	96	8	12	9.26454	4.74748	0.0	0.0	1	3.44459	9.26454	9.0	11.0	3.44459	8.30389	0.0	1624.17	0	snp	1X	1	1.0	1	60	60	1.0	1		FALSE
937619	C	T	1.17889e-13	Rv0841	c.27C>T	p.His9His	1	354	354	0	1	0.0819209	325	29	0	0.0	13000	1160	0	0.0	156	169	14	15	4.13947	3.08518	0.0	0.0	1	19.8579	11.1951	7.0	22.0	3.08518	21.7785	0.0	2444.87	0	snp	1X	1	1.0	1	60	60	1.0	1		FALSE
3904204	C	T	9.47456e-14	cpsA	c.1127C>T	p.Pro376Leu	1	427	427	0	1	0.0913349	388	39	0	0.0	15520	1560	0	0.0	162	226	15	24	25.9339	7.52028	0.0	0.0	1	4.40227	3.21178	17.0	22.0	3.51141	3.03269	0.0	2882.51	0	snp	1X	1	1.0	1	60	59.9897	1.0	1		FALSE
4005951	C	T	6999.61	fadE33	c.705C>T	p.Ala235Ala	1	277	277	1	1	0.851986	41	236	0	0.0	1640	9440	0	0.0	20	21	128	108	3.06326	6.69076	0.0	0.0	1	4.81373	7.30028	111.0	125.0	3.34154	3.06326	0.0	1611.72	0	snp	1X	1	1.0	1	60	60	0.995763	1		FALSE
4160575	T	C	11045.7	Rv3716c	c.339A>G	p.Pro113Pro	1	364	364	1	1	0.923077	28	336	0	0.0	1120	13440	0	0.0	19	9	184	152	10.7656	9.62812	0.0	0.0	1	23.2774	7.97367	140.0	196.0	5.59539	5.80219	0.0	2543.36	0	snp	1X	1	1.0	1	60	60	1.0	1		FALSE
3319983	C	T	5.76186e-14	pca	c.3064G>A	p.Gly1022Ser	1	264	264	0	1	0.109848	235	29	0	0.0	9400	1160	0	0.0	113	122	16	13	3.75876	3.68421	0.0	0.0	1	24.6501	15.6603	6.0	23.0	4.88226	13.073	0.0	1702.92	0	snp	1X	1	1.0	1	60	60	1.0	1		FALSE
75317	C	T	0	Rv0068	c.17C>T	p.Ala6Val	1	531	531	0	1	0.0527307	503	28	0	0.0	20120	1116	0	0.0	240	263	16	12	5.29402	4.25114	0.0	0.0	1	4.25114	3.98163	12.0	16.0	3.0103	29.953	0.0	3923.27	0	snp	1X	1	1.0	1	60	60	1.0	1		FALSE
939238	T	C	3.46558e-14	Rv0842	c.1127T>C	p.Leu376Pro	1	445	445	0	1	0.0606742	418	27	0	0.0	16720	1074	0	0.0	221	197	15	12	6.00257	3.73412	0.0	0.0	1	3.09072	9.01562	13.0	14.0	5.02092	21.712	0.0	3229.02	0	snp	1X	1	1.0	1	60	60	1.0	1		FALSE
2281758	G	A	5642.54	Rv2035	c.145G>A	p.Val49Ile	1	359	359	1	1	0.718663	101	258	0	0.0	4040	10320	0	0.0	51	50	117	141	3.0318	7.85824	0.0	0.0	1	7.85824	9.22372	141.0	117.0	3.04397	9.22372	0.0	1299.24	0	snp	1X	1	1.0	1	60	59.9604	1.0	1		FALSE
2438612	G	C	2.28546e-13	pknL	c.672G>C	p.Leu224Phe	1	474	474	0	1	0.297468	333	141	0	0.0	13320	5623	0	0.0	204	129	77	64	39.6906	5.61299	0.0	0.0	1	4.87376	3.06899	65.0	76.0	11.1572	18.6671	0.0	1582.74	0	snp	1X	1	1.0	1	60	59.9429	1.0	1		FALSE
2740492	C	G	0	rplU-dctA	n.2740492C>G		1	356	356	0	1	0.188202	289	67	0	0.0	11560	2680	0	0.0	139	150	29	38	3.91946	5.63551	0.0	0.0	1	3.04271	18.2256	34.0	33.0	34.1563	59.8818	0.0	1827.02	0	snp	1X	1	1.0	1	60	60	1.0	0.99308		FALSE
3009508	A	C	2.34814e-13	ceoB	c.165A>C	p.Arg55Arg	1	467	467	0	1	0.149893	397	70	0	0.0	15880	2800	0	0.0	209	188	38	32	5.42244	4.12706	0.0	0.0	1	20.8784	9.71069	47.0	23.0	4.99565	3.14704	0.0	2706.65	0	snp	1X	1	1.0	1	60	59.8136	1.0	0.997481		FALSE
3191126	C	A	6649.41	cdsA	c.494_496delTCGinsCCT	p.PheGly165SerCys	1	530	534.667	1	1	0.688679	161	365	0	14.0	6268	13688	0	300.0	74	87	156	209	5.28967	19.7217	0.0	0.0	1	5.63391	3.34749	172.0	193.0	4.72963	3.02379	0.0	1531.08	0	complex	1X1M1X	1	2.0	3	60	60	0.99726	1		FALSE
3191128	A	G	6649.41	cdsA	c.494_496delTCGinsCCT	p.PheGly165SerCys	1	530	534.667	1	1	0.688679	161	365	0	14.0	6268	13688	0	300.0	74	87	156	209	5.28967	19.7217	0.0	0.0	1	5.63391	3.34749	172.0	193.0	4.72963	3.02379	0.0	1531.08	0	complex	1X1M1X	1	2.0	3	60	60	0.99726	1		FALSE
507391	G	A	0	Rv0421c	c.371C>T	p.Pro124Leu	1	373	373	0	1	0.0536193	353	20	0	0.0	14120	800	0	0.0	177	176	10	10	3.01645	3.0103	0.0	0.0	1	3.0103	3.75463	10.0	10.0	3.0103	11.4317	0.0	2749.75	0	snp	1X	1	1.0	1	60	59.8867	1.0	1		FALSE
1641927	T	C	4.38771e-14	Rv1456c	c.499A>G	p.Ser167Gly	1	348	348	0	1	0.100575	313	35	0	0.0	12520	1400	0	0.0	113	200	20	15	55.5211	4.56135	0.0	0.0	1	3.56868	8.06782	16.0	19.0	3.56868	3.57225	0.0	2285.77	0	snp	1X	1	1.0	1	60	60	1.0	1		FALSE
1964657	C	G	1.13309e-13	narK2	c.714G>C	p.Gly238Gly	1	299	299	0	1	0.160535	251	48	0	0.0	10040	1920	0	0.0	114	137	19	29	7.58683	7.5342	0.0	0.0	1	7.5342	3.71105	19.0	29.0	9.52472	3.01895	0.0	1680.77	0	snp	1X	1	1.0	1	60	60	1.0	1		FALSE
2110992	T	C	2.57962e-14	Rv1863c	c.370A>G	p.Thr124Ala	1	342	342	0	1	0.0643275	320	22	0	0.0	12800	880	0	0.0	159	161	9	13	3.03744	4.58955	0.0	0.0	1	4.58955	22.7978	13.0	9.0	3.40511	30.8051	0.0	2453.35	0	snp	1X	1	1.0	1	60	60	1.0	1		FALSE
2111519	G	A	2.5316e-15	Rv1864c	c.591C>T	p.Arg197Arg	1	359	359	0	1	0.150418	304	54	0	0.0	12160	2160	0	0.0	154	150	26	28	3.12459	3.17115	0.0	0.0	1	4.45795	7.83897	30.0	24.0	4.45795	4.41033	0.0	2066.75	0	snp	1X	1	2.0	1	60	60	0.981481	1		FALSE
2740492	C	G	3683.25	rplU-dctA	n.2740492C>G		1	244	244	1	1	0.713115	70	174	0	0.0	2800	6944	0	0.0	31	39	105	69	4.99565	19.184	0.0	0.0	1	15.7895	20.8784	103.0	71.0	39.4012	18.0245	0.0	848.099	0	snp	1X	1	1.0	1	59.4483	59.9714	1.0	1		FALSE
3007813	G	T	0	Rv2690c	c.1397C>A	p.Ala466Glu	1	317	317	0	1	0.0788644	292	25	0	0.0	11680	1000	0	0.0	143	149	12	13	3.27802	3.09716	0.0	0.0	1	3.09716	3.12928	12.0	13.0	3.79203	3.04005	0.0	2207.31	0	snp	1X	1	1.0	1	60	60	1.0	1		FALSE
3009508	A	C	3683.6	ceoB	c.165A>C	p.Arg55Arg	1	309	309	1	1	0.666667	103	206	0	0.0	4120	8240	0	0.0	52	51	111	95	3.03138	5.70883	0.0	0.0	1	25.3153	6.5732	126.0	80.0	4.52822	9.10307	0.0	848.181	0	snp	1X	1	1.0	1	60	59.767	0.995146	0.990291		FALSE
3095496	C	G	6.2686e-15	Rv2787	c.386C>G	p.Thr129Arg	1	293	293	0	1	0.0819113	269	24	0	0.0	10760	960	0	0.0	124	145	15	9	6.57022	6.26751	0.0	0.0	1	6.26751	4.37453	15.0	9.0	3.0103	9.79918	0.0	2023.85	0	snp	1X	1	1.0	1	60	60	1.0	1		FALSE
3596666	G	A	0	Rv3220c	c.869C>T	p.Ala290Val	1	325	325	0	1	0.0923077	295	30	0	0.0	11800	1200	0	0.0	131	164	14	16	11.0263	3.29983	0.0	0.0	1	17.1973	32.2258	8.0	22.0	5.61607	11.0263	0.0	2184.37	0	snp	1X	1	1.0	1	60	60	1.0	0.99661		FALSE
3902156	C	T	4.18279e-14	Rv3483c	c.657G>A	p.Pro219Pro	1	400	400	0	1	0.0675	372	27	0	0.0	14880	1080	0	0.0	205	167	15	12	11.4393	3.73412	0.0	0.0	1	3.73412	3.59403	12.0	15.0	3.09072	7.58674	0.0	2850.03	0	snp	1X	1	2.0	1	60	60	1.0	1		FALSE
13638	T	C	2.7966e-14	Rv0010c-Rv0011c	n.13638T>C		1	402	402	0	1	0.460199	217	185	0	0.0	8680	7400	0	0.0	139	78	108	77	40.2455	14.2902	0.0	0.0	1	9.21954	3.82085	81.0	104.0	3.96105	4.22112	0.0	259.859	0	snp	1X	1	1.0	1	60	60	1.0	1		FALSE
13638	T	C	0	Rv0010c-Rv0011c	n.13638T>C		1	380	380	0	1	0.0815789	349	31	0	0.0	13960	1240.0	0	0.0	213	136	18	13	39.9004	4.76149	0.0	0.0	1.0	4.76149	5.25644	13.0	18.0	3.64073	4.41025	0.0	2620.7	0	snp	1X	1	1.0	1	60	59.9112	1.0	0.994269		FALSE
587333	C	T	0	Rv0496	c.940C>T	p.Pro314Ser	1	255	255	0	1	0.164706	213	42	0	0.0	8520	1680.0	0	0.0	119	94	28	14	9.38199	13.1438	0.0	0.0	1.0	3.83753	3.83607	23.0	19.0	3.83753	8.4033	0.0	1413.32	0	snp	1X	1	1.0	1	60	60	1.0	1		FALSE
322994	C	G	1216.72	Rv0268c	c.280G>C	p.Glu94Gln	1	296	296	1	1	0.557432	131	165	0	0.0	5240	6583	0	0.0	56	75	77	88	8.99428	4.60271	0.0	0.0	1	4.0763	5.01601	87.0	78.0	3.02346	3.15949	0.0	280.161	0	snp	1X	1	1.0	1	60	59.6947	1.0	1		FALSE
4223677	A	G	0	Rv3777	c.984A>G	p.Val328Val	1	220	220	0	1	0.272727	160	60	0	0.0	6400	2400	0	0.0	88	72	26	34	6.48466	5.32654	0.0	0.0	1	3.58936	4.96463	28.0	32.0	5.32654	16.9077	0.0	823.31	0	snp	1X	1	1.0	1	60	60	1.0	1		FALSE
322994	C	G	1.41274e-13	Rv0268c	c.280G>C	p.Glu94Gln	1	435	435	0	1	0.188506	353	82	0	0.0	14120	3280	0	0.0	162	191	38	44	8.18369	3.96363	0.0	0.0	1	9.78953	7.49473	49.0	33.0	18.2636	10.5459	0.0	2242.41	0	snp	1X	1	1.0	1	60	59.9037	1.0	1		FALSE
4376277	C	A	9.22162e-15	eccC2	c.4176G>T	p.Val1392Val	1	462	462	0	1	0.0541126	437	25	0	0.0	17480	1000	0	0.0	226	211	9	16	4.12833	7.26639	0.0	0.0	1	10.0459	13.9869	8.0	17.0	13.5202	13.9869	0.0	3406.88	0	snp	1X	1	1.0	1	60	60	1.0	1		FALSE
372964	A	G	0	PPE6	c.2748T>C	p.Cys916Cys	1	432	432	0	1	0.354167	279	153	0	0.0	11160	6100	0	0.0	126	153	67	86	8.68415	8.13384	0.0	0.0	1	16.6494	3.64073	61.0	92.0	6.20364	12.5445	0.0	1047.96	0	snp	1X	1	1.0	1	60	60	1.0	1		FALSE
237074	C	A	9054.16	Rv0199	c.525C>A	p.Asp175Glu	1	291	291	1	1	0.934708	19	272	0	0.0	760	10880	0	0.0	10	9	129	143	3.12459	4.57504	0.0	0.0	1	12.2391	5.8675	153.0	119.0	24.5973	5.8675	0.0	2084.8	0	snp	1X	1	1.0	1	60	60	1.0	1		FALSE
4390707	C	G	0	esxE	c.3G>C	p.Val1Val	1	288	288	0	1	0.354167	186	102	0	0.0	7440	4080	0	0.0	101	85	54	48	5.99899	3.7767	0.0	0.0	1	3.09546	4.17776	52.0	50.0	5.13919	3.75747	0.0	694.181	0	snp	1X	1	1.0	1	60	59.957	1.0	1		FALSE
852780	C	T	1.91662e-14	phoR	c.385C>T	p.Arg129Cys	1	254	254	0	1	0.0511811	241	13	0	0.0	9640	520.0	0	0.0	124	117	9	4	3.4518	7.18621	0.0	0.0	1.0	7.18621	4.10054	9.0	4.0	3.17734	51.026	0.0	1873.92	0	snp	1X	1	1.0	1	60	60	1.0	1		FALSE
852826	C	T	0	phoR	c.431C>T	p.Ala144Val	1	223	223	0	1	0.0538117	210	12	0	0.0	8400	480.0	0	0.0	79	131	3	9	30.9706	9.52472	0.0	0.0	1.0	3.73412	3.05166	7.0	5.0	5.9056	23.0292	0.0	1624.77	0	snp	1X	1	2.0	1	60	59.6762	1.0	1		FALSE
1455740	G	A	1.98651e-13	prfA	c.246G>A	p.Glu82Glu	1	247	247	0	1	0.311741	170	77	0	0.0	6800	3070.0	0	0.0	82	88	33	44	3.47014	6.42261	0.0	0.0	1.0	7.77626	25.5425	45.0	32.0	6.42261	21.455	0.0	764.028	0	snp	1X	1	1.0	1	60	60	1.0	0.994118		FALSE
1604558	G	A	0	Rv1428c	c.202C>T	p.Pro68Ser	1	244	244	0	1	0.143443	209	35	0	0.0	8360	1390.0	0	0.0	94	115	14	21	7.59221	6.05036	0.0	0.0	1.0	3.07234	11.7481	17.0	18.0	3.56868	3.85188	0.0	1437.76	0	snp	1X	1	1.0	1	60	60	1.0	1		FALSE
3547736	C	T	0	Rv3179	c.119C>T	p.Thr40Met	1	336	336	0	1	0.327381	226	110	0	0.0	9040	4400.0	0	0.0	135	91	70	40	21.6119	20.7769	0.0	0.0	1.0	10.9066	25.1478	45.0	65.0	8.06391	3.3562	0.0	957.034	0	snp	1X	1	1.0	1	60	60	1.0	1		FALSE
3721452	A	T	2.61576e-14	Rv3334	c.196A>T	p.Ile66Phe	1	261	261	0	1	0.0651341	244	17	0	0.0	9760	680.0	0	0.0	120	124	9	8	3.15269	3.13803	0.0	0.0	1.0	4.1599	5.89373	10.0	7.0	4.1599	15.8611	0.0	1872.5	0	snp	1X	1	1.0	1	60	59.9631	1.0	1		FALSE
3907878	A	G	8.67942e-15	Rv3488	c.212A>G	p.Tyr71Cys	1	234	234	0	1	0.316239	160	74	0	0.0	6400	2960.0	0	0.0	69	91	41	33	9.579	4.88833	0.0	0.0	1.0	3.47981	36.9396	39.0	35.0	22.847	13.6505	0.0	704.246	0	snp	1X	1	1.0	1	60	60	1.0	1		FALSE
4390707	C	G	8.43857e-15	esxE	c.3G>C	p.Val1Val	1	309	309	0	1	0.349515	200	108	0	0.0	8000	4314.0	0	0.0	101	99	53	55	3.05373	3.09072	0.0	0.0	1.0	3.73412	8.26526	57.0	51.0	11.0528	3.70517	0.0	762.762	0	snp	1X	1	2.0	1	60	60	1.0	1		FALSE
1811736	A	G	1.77195e-14	trpB	c.610A>G	p.Thr204Ala	1	329	329	0	1	0.155015	278	51	0	0.0	11120	2040	0	0.0	125	153	31	20	9.13416	8.16222	0.0	0.0	1	3.3935	11.0088	24.0	27.0	10.206	4.54127	0.0	1876.41	0	snp	1X	1	1.0	1	60	60	0.980392	1		FALSE
3066058	C	A	0	Rv2752c	c.134G>T	p.Cys45Phe	1	323	323	0	1	0.0990712	291	32	0	0.0	11640	1280	0	0.0	135	156	15	17	6.30109	3.28173	0.0	0.0	1	9.79615	8.45017	11.0	21.0	4.09604	4.2714	0.0	2140.5	0	snp	1X	1	1.0	1	60	59.9038	1.0	0.996564		FALSE
3793685	G	A	0	dxs2	c.1183C>T	p.His395Tyr	1	373	373	0	1	0.168901	310	63	0	0.0	12400	2513	0	0.0	180	130	37	26	20.5222	7.18091	0.0	0.0	1	3.04477	9.31457	32.0	31.0	7.18091	15.3667	0.0	2037.89	0	snp	1X	1	1.0	1	60	60	1.0	1		FALSE
1553572	C	T	0	pyrB	c.341C>T	p.Ala114Val	1	242	242	0	1	0.0619835	227	15	0	0.0	9080	600	0	0.0	95	132	8	7	16.1061	3.15506	0.0	0.0	1	4.31318	11.0553	9.0	6.0	6.62942	5.16264	0.0	1747.15	0	snp	1X	1	1.0	1	60	60	1.0	1		FALSE
3066058	C	A	0	Rv2752c	c.134G>T	p.Cys45Phe	1	362	362	0	1	0.168508	301	61	0	0.0	12040	2440	0	0.0	152	149	27	34	3.07523	4.7546	0.0	0.0	1	4.7546	24.8332	27.0	34.0	3.90025	8.26945	0.0	1979.63	0	snp	1X	1	1.0	1	60	60	1.0	0.996678		FALSE
3567129	G	A	0	Rv3197	c.106G>A	p.Gly36Ser	1	351	351	0	1	0.0541311	332	19	0	0.0	13280	760	0	0.0	173	159	8	11	4.29225	4.03889	0.0	0.0	1	3.12459	16.8502	10.0	9.0	4.03889	53.6605	0.0	2572.72	0	snp	1X	1	1.0	1	60	60	1.0	0.996988		FALSE
3811363	C	T	5.77393e-14	Rv3395c	c.274G>A	p.Ala92Thr	1	290	290	0	1	0.0827586	266	24	0	0.0	10640	960	0	0.0	164	102	18	6	34.3905	16.0391	0.0	0.0	1	3.37221	14.7983	13.0	11.0	3.37221	17.4106	0.0	1990.13	0	snp	1X	1	1.0	1	60	60	1.0	1		FALSE
741352	C	T	1.99857e-13	Rv0647c	c.1266G>A	p.Gln422Gln	1	284	284	0	1	0.25	213	71	0	0.0	8520	2840	0	0.0	120	93	42	29	10.4422	8.17902	0.0	0.0	1	6.71098	5.95657	41.0	30.0	3.28556	3.26517	0.0	1173.81	0	snp	1X	1	1.0	1	60	60	1.0	1		FALSE
1084563	A	G	0	accA2	c.1188T>C	p.Gly396Gly	1	340	340	0	1	0.0735294	315	25	0	0.0	12600	1000	0	0.0	134	181	12	13	18.2382	3.09716	0.0	0.0	1	13.5202	11.4549	18.0	7.0	7.26639	20.9405	0.0	2391.26	0	snp	1X	1	1.0	1	60	59.9714	1.0	1		FALSE
2121346	T	C	10475.2	Rv1870c	c.85A>G	p.Thr29Ala	1	326	326	1	1	0.947853	17	309	0	0.0	680	12353	0	0.0	10	7	147	162	4.1599	4.59147	0.0	0.0	1	7.40244	13.3567	167.0	142.0	8.92036	3.13803	0.0	2412.01	0	snp	1X	1	1.0	1	60	60	1.0	1		FALSE
3555996	G	A	3.6042e-14	Rv3190c	c.692C>T	p.Ala231Val	1	348	348	0	1	0.066092	325	23	0	0.0	13000	920	0	0.0	142	183	9	14	14.2418	5.3706	0.0	0.0	1	3.10471	9.43118	12.0	11.0	3.86001	14.2418	0.0	2489.58	0	snp	1X	1	1.0	1	60	59.8769	1.0	1		FALSE
3983584	G	A	8.55843e-14	fadE28	c.561C>T	p.Asp187Asp	1	331	331	0	1	0.0936556	300	31	0	0.0	12000	1240	0	0.0	124	176	7	24	22.5825	23.254	0.0	0.0	1	6.44263	13.4623	12.0	19.0	3.64073	51.6802	0.0	2210.75	0	snp	1X	1	1.0	1	60	59.8867	1.0	1		FALSE
741352	C	T	238.441	Rv0647c	c.1266G>A	p.Gln422Gln	1	351	351	1	1	0.509972	172	179	0	0.0	6880	7160	0	0.0	82	90	103	76	3.81829	11.8539	0.0	0.0	1	4.47817	6.24226	95.0	84.0	10.5923	3.81829	0.0	54.9031	0	snp	1X	1	1.0	1	60	60	1.0	0.988372		FALSE
1571569	G	A	0	Rv1395	c.523G>A	p.Ala175Thr	1	459	459	0	1	0.0915033	417	42	0	0.0	16680	1680	0	0.0	191	226	18	24	9.38933	4.87156	0.0	0.0	1	3.0103	3.89035	21.0	21.0	3.83753	5.30675	0.0	3100.11	0	snp	1X	1	1.0	1	60	60	1.0	0.997602		FALSE
2121346	T	C	10863.2	Rv1870c	c.85A>G	p.Thr29Ala	1	421	421	1	1	0.859857	59	362	0	0.0	2360	14480	0	0.0	31	28	165	197	3.34154	9.15281	0.0	0.0	1	18.0067	5.99147	206.0	156.0	6.46546	3.0471	0.0	2501.34	0	snp	1X	1	1.0	1	60	60	1.0	1		FALSE
2921480	A	G	10737.9	fadD9-PE_PGRS44	n.2921480A>G		1	418	420.5	1	1	0.849282	58	355	0	10.0	2240	14200	0	184.0	28	30	179	176	3.16006	3.06535	0.0	0.0	1	20.1925	12.5947	204.0	151.0	3.31002	8.40154	0.0	2472.5	0	snp	3M1X	1	3.0	1	59.9775	60	1.0	1		FALSE
3555996	G	A	0	Rv3190c	c.692C>T	p.Ala231Val	1	457	457	0	1	0.16849	378	77	0	0.0	15120	3080	0	0.0	184	194	28	49	3.58476	15.4469	0.0	0.0	1	15.4469	22.3353	28.0	49.0	3.71532	6.89367	0.0	2490.38	0	snp	1X	1	2.0	1	60	59.9788	1.0	1		FALSE
3983584	G	A	6.41278e-14	fadE28	c.561C>T	p.Asp187Asp	1	383	383	0	1	0.0966057	346	37	0	0.0	13840	1480	0	0.0	141	205	15	22	28.7165	5.88603	0.0	0.0	1	3.06899	5.0437	19.0	18.0	3.5385	32.0302	0.0	2542.96	0	snp	1X	1	1.0	1	60	60	1.0	1		FALSE
4257080	G	A	4.91807e-14	pks13	c.4067C>T	p.Pro1356Leu	1	396	396	0	1	0.0555556	372	22	0	0.0	14880	880	0	0.0	202	170	9	13	8.98769	4.58955	0.0	0.0	1	9.32731	10.5754	15.0	7.0	3.40511	30.0019	0.0	2884.81	0	snp	1X	1	2.0	1	60	59.8172	1.0	1		FALSE
1882192	C	A	7046.97	pks8	c.489C>A	p.Gly163Gly		290				0.844828		245									102	143																1X				60					FALSE
1882192	C	A	8715.8	pks8	c.489C>A	p.Gly163Gly	1	324	324	1	1	0.87037	39	282	0	0.0	1529	11270.0	0	0.0	15	24	121	161	7.52028	15.3307	0.0	0.0	1.0	9.0473	7.52028	127.0	155.0	28.914	9.74743	0.0	2006.89	0	snp	3M1X	1	2.0	1	60	60	1.0	1		FALSE
771500	T	C	0	fadE8	c.17T>C	p.Val6Ala	1	391	391	0	1	0.0588235	368	23	0	0.0	14720	920	0	0.0	154	214	10	13	24.253	3.86001	0.0	0.0	1	3.10471	3.0103	12.0	11.0	3.86001	16.6056	0.0	2844.57	0	snp	1X	1	1.0	1	60	59.9239	1.0	1		FALSE
2075516	T	C	0	Rv1830	c.676T>C	p.Ter226Glnext*?	1	290	290	0	1	0.131034	252	38	0	0.0	10080	1513	0	0.0	98	154	8	30	30.0331	30.668	0.0	0.0	1	3.0103	11.8341	19.0	19.0	3.0103	14.1779	0.0	1766.36	0	snp	1X	1	1.0	1	60	60	1.0	1		FALSE
4338238	A	G	0	Rv3861	c.293A>G	p.Gln98Arg	1	370	370	0	1	0.17027	307	63	0	0.0	12280	2513	0	0.0	178	129	31	32	19.9931	3.04477	0.0	0.0	1	4.69922	3.86616	35.0	28.0	10.7656	17.3335	0.0	2014.24	0	snp	1X	1	1.0	1	60	60	1.0	1		FALSE
4338250	G	C	0	Rv3861	c.305G>C	p.Arg102Pro		333				0.162162		54									26	28																1X				60					FALSE
711484	G	T	0	vapC29-galTa	n.711484G>T		1	323	323	0	1	0.0835913	296	27	0	0.0	11840	1080	0	0.0	179	117	14	13	31.2101	3.09072	0.0	0.0	1	6.95112	43.1825	17.0	10.0	3.09072	14.748	0.0	2206.23	0	snp	1X	1	1.0	1	60	60	1.0	1		FALSE
1880159	A	G	0	pks7	c.4856A>G	p.Tyr1619Cys	1	394	394	0	1	0.0659898	368	26	0	0.0	14720	1040	0	0.0	215	153	14	12	25.6927	3.34437	0.0	0.0	1	6.01695	11.531	10.0	16.0	3.34437	3.38795	0.0	2821.47	0	snp	1X	1	1.0	1	60	60	1.0	0.997283		FALSE
3677986	G	A	2.67606e-14	lhr	c.1212G>A	p.Glu404Glu	1	299	299	0	1	0.0802676	275	24	0	0.0	11000	960	0	0.0	125	150	6	18	7.94546	16.0391	0.0	0.0	1	6.26751	3.20771	15.0	9.0	6.26751	3.96575	0.0	2077.77	0	snp	1X	1	1.0	1	60	59.9636	1.0	0.996364		FALSE
1319323	G	A	0	pks4	c.4090G>A	p.Ala1364Thr	1	405	405	0	1	0.103704	362	42	0	0.0	14480	1680	0	0.0	210	152	22	20	23.1894	3.21711	0.0	0.0	1	3.83753	21.8217	23.0	19.0	3.83753	3.10628	0.0	2637.91	0	snp	1X	1	2.0	1	60	60	1.0	0.997238		FALSE
1771344	C	A	5.12323e-15	treX	c.258G>T	p.Gly86Gly	1	417	417	0	1	0.0527578	395	22	0	0.0	15800	873	0	0.0	213	182	10	12	8.2933	3.40511	0.0	0.0	1	6.56362	8.99697	14.0	8.0	3.40511	3.27967	0.0	3084.01	0	snp	1X	1	1.0	1	60	59.9797	1.0	1		FALSE
2593194	A	G	0	rocE	c.960T>C	p.Gly320Gly	1	450	450	0	1	0.0711111	418	32	0	0.0	16720	1280	0	0.0	181	237	16	16	19.3015	3.0103	0.0	0.0	1	5.45321	3.34277	13.0	19.0	5.45321	5.52464	0.0	3189.05	0	snp	1X	1	1.0	1	60	59.9809	1.0	1		FALSE
2858429	T	C	1.84428e-13	nusB	c.296A>G	p.Glu99Gly	1	432	432	0	1	0.238426	329	103	0	0.0	13160	4110	0	0.0	164	165	42	61	3.0169	10.621	0.0	0.0	1	4.04333	3.0697	55.0	48.0	4.04333	29.2066	0.0	1867.55	0	snp	1X	1	1.0	1	60	59.9514	0.990291	1		FALSE
3449098	T	C	0	Rv3083	c.595T>C	p.Ser199Pro	1	444	444	0	1	0.191441	359	85	0	0.0	14360	3400	0	0.0	185	174	27	58	3.74219	27.5607	0.0	0.0	1	27.5607	42.6956	58.0	27.0	7.3277	8.09723	0.0	2268.43	0	snp	1X	1	1.0	1	60	59.9499	1.0	1		FALSE
4195581	C	T	0	nmtR	c.142C>T	p.Pro48Ser	1	392	392	0	1	0.0561224	370	22	0	0.0	14800	880.0	0	0.0	155	215	14	8	24.1381	6.56362	0.0	0.0	1.0	3.40511	33.4344	10.0	12.0	3.40511	4.91181	0.0	2865.99	0	snp	1X	1	1.0	1	60	60	1.0	1		FALSE
845	T	C	0	dnaA	c.845T>C	p.Ile282Thr	1	593	593	0	1	0.369309	374	219	0	0.0	14960	8760.0	0	0.0	142	232	89	130	50.0395	19.6781	0.0	0.0	1.0	3.09954	13.2522	108.0	111.0	12.539	17.5255	0.0	1272.05	0	snp	1X	1	1.0	1	60	59.9679	0.990868	0.983957		FALSE
313460	A	G	5.44847e-14	narK3	c.709T>C	p.Ser237Pro	1	564	564	0	1	0.289007	401	163	0	0.0	16040	6511.0	0	0.0	127	274	59	104	120.026	29.9872	0.0	0.0	1.0	3.1302	4.96517	83.0	80.0	12.722	4.96517	0.0	1951.31	0	snp	1X	1	1.0	1	60	59.985	0.993865	1		FALSE
398857	A	C	4673.65	rmlA	c.200A>C	p.Asp67Ala	1	475	475	1	1	0.637895	172	303	0	0.0	6880	12098.0	0	0.0	94	78	150	153	6.24226	3.0748	0.0	0.0	1.0	21.6506	3.0608	177.0	126.0	3.87746	5.48477	0.0	1076.15	0	snp	1X	1	1.0	1	60	60	1.0	1		FALSE
1048391	A	T	0	ligD	c.2256A>T	p.Lys752Asn	1	472	472	0	1	0.0826271	433	39	0	0.0	17320	1543.0	0	0.0	251	182	24	15	26.8865	7.52028	0.0	0.0	1.0	5.73856	15.0512	23.0	16.0	7.52028	6.14464	0.0	3256.04	0	snp	1X	1	1.0	1	60	60	1.0	1		FALSE
1908581	T	C	0	Rv1683	c.988T>C	p.Tyr330His	1	422	422	0	1	0.28673	301	121	0	0.0	12040	4840.0	0	0.0	133	168	56	65	11.8477	4.46393	0.0	0.0	1.0	12.5038	43.5901	72.0	49.0	3.88966	41.4547	0.0	1471.07	0	snp	1X	1	1.0	1	60	59.907	0.991736	1		FALSE
2042667	T	G	0	PPE29	c.667T>G	p.Ser223Ala	1	475	475	0	1	0.315789	325	150	0	0.0	13000	6000.0	0	0.0	129	196	56	94	33.0033	23.9143	0.0	0.0	1.0	3.53145	13.1728	72.0	78.0	4.45795	11.1951	0.0	1442.01	0	snp	1X	1	1.0	1	60	59.9754	0.993333	1		FALSE
2351883	C	T	0	helY	c.172G>A	p.Ala58Thr	1	381	381	0	1	0.0524934	361	20	0	0.0	14440	800.0	0	0.0	161	200	8	12	12.1594	4.74748	0.0	0.0	1.0	6.91895	25.3927	13.0	7.0	13.8677	3.06444	0.0	2815.74	0	snp	1X	1	1.0	1	60	60	1.0	0.99723		FALSE
1509020	T	G	0	mbtL	c.53T>G	p.Val18Gly	1	537	537	0	1	0.0502793	510	27	0	0.0	20400	1069	0	0.0	291	219	20	7	25.0827	16.6021	0.0	0.0	1	3.73412	12.8202	15.0	12.0	3.09072	3.16358	0.0	3992.85	0	snp	1X	1	1.0	1	60	59.9451	1.0	1		FALSE
2033954	G	A	5.37012e-14	mycP5	c.226G>A	p.Gly76Ser	1	386	386	0	1	0.0518135	366	20	0	0.0	14640	800	0	0.0	177	189	4	16	3.86465	18.6449	0.0	0.0	1	3.44459	42.9037	9.0	11.0	3.44459	6.4277	0.0	2854.29	0	snp	1X	1	1.0	1	60	60	1.0	0.997268		FALSE
4175647	C	T	0	Rv3728	c.775C>T	p.Pro259Ser	1	378	378	0	1	0.0740741	350	28	0	0.0	14000	1120	0	0.0	182	168	14	14	4.22632	3.0103	0.0	0.0	1	5.80219	12.937	17.0	11.0	5.80219	3.10957	0.0	2661.17	0	snp	1X	1	1.0	1	60	60	1.0	0.997143		FALSE
3298390	G	A	8.26916e-14	fadD22	c.1565C>T	p.Ala522Val	1	406	406	0	1	0.0985222	366	40	0	0.0	12444	1360	0	0.0	173	193	15	25	5.38349	8.43898	0.0	0.0	1	20.5992	27.3118	29.0	11.0	3.87889	15.5645	0.0	2289.38	0	snp	1X	1	1.0	1	60	59.9672	1.0	1		FALSE
3011848	A	C	0	Rv2694c-Rv2695	n.3011848A>C		1	421	421	0	1	0.135392	364	57	0	0.0	14560	2280	0	0.0	177	187	25	32	3.60686	4.877	0.0	0.0	1	9.44853	33.9359	35.0	22.0	3.0484	4.17955	0.0	2533.65	0	snp	1X	1	1.0	1	60	60	1.0	1		FALSE
3463710	G	A	1740.85	Rv3094c	c.182C>T	p.Pro61Leu	1	277	277	1	1	0.588448	114	163	0	0.0	4560	6516	0	0.0	79	35	119	44	39.8872	77.9461	0.0	0.0	1	3.34335	13.982	79.0	84.0	11.3365	25.0298	0.0	400.847	0	snp	1X	1	1.0	1	60	60	1.0	1		FALSE
2790944	C	T	0	plsC	c.79G>A	p.Ala27Thr	1	284	284	0	1	0.0809859	261	23	0	0.0	10440	920	0	0.0	144	117	14	9	9.07545	5.3706	0.0	0.0	1	3.86001	3.68421	10.0	13.0	3.86001	16.9959	0.0	1963.48	0	snp	1X	1	1.0	1	59.3478	60	1.0	1		FALSE
3498631	C	A	4.68664e-13	devS	c.635G>T	p.Arg212Leu	1	299	299	0	1	0.444816	166	133	0	0.0	6640	5320	0	0.0	84	82	58	75	3.06262	7.72876	0.0	0.0	1	3.41847	6.35908	69.0	64.0	3.02663	19.9635	0.0	269.288	0	snp	1X	1	1.0	1	60	59.8916	1.0	1		FALSE
3499350	A	T	5.82215e-14	devR	c.566T>A	p.Leu189Gln	1	354	354	0	1	0.0903955	322	32	0	0.0	12880	1280	0	0.0	173	149	14	18	6.89467	4.09604	0.0	0.0	1	4.09604	3.4419	14.0	18.0	20.3821	84.6091	0.0	2382.29	0	snp	1X	1	1.0	1	60	59.9969	1.0	1		FALSE
3499414	T	A	0	devR	c.502A>T	p.Lys168*	1	314	314	0	1	0.089172	286	28	0	0.0	11440	1120	0	0.0	128	158	10	18	9.8436	7.97367	0.0	0.0	1	10.7656	44.5872	19.0	9.0	3.32051	25.1502	0.0	2119.48	0	snp	1X	1	1.0	1	60	59.9965	1.0	1		FALSE
3499434	A	T	0	devR	c.482T>A	p.Leu161His	1	304	304	0	1	0.167763	253	51	0	0.0	10120	2040	0	0.0	100	153	33	18	27.1197	12.5903	0.0	0.0	1	4.07475	39.273	23.0	28.0	15.3153	30.8961	0.0	1655.01	0	snp	1X	1	1.0	1	60	59.9644	1.0	1		FALSE
1765232	C	A	1809.93	vapC11	c.254C>A	p.Ala85Asp	1	394	394	1	1	0.563452	172	222	0	0.0	6880	8880	0	0.0	110	62	122	100	32.0979	7.7445	0.0	0.0	1	35.915	11.5447	140.0	82.0	11.8136	25.2805	0.0	416.753	0	snp	1X	1	1.0	1	60	60	1.0	1		FALSE
3717108	C	A	67.6214	sugI	c.19C>A	p.Pro7Thr	1	285	285	1	1	0.501754	141	143	0	0.0	5640	5720	0	0.0	49	92	52	91	31.4858	26.1069	0.0	0.0	1	8.49213	3.76493	81.0	62.0	17.6032	12.6356	0.0	15.5704	0	snp	1X	1	2.0	1	60	60	1.0	1		FALSE
4032088	G	A	338.352	PE_PGRS58	c.1071C>T	p.Ile357Ile	1	155	155	1	1	0.529032	73	82	0	0.0	2920	3280	0	0.0	48	25	51	31	18.746	13.6028	0.0	0.0	1	8.20065	18.746	34.0	48.0	3.434	3.04005	0.0	77.9085	0	snp	1X	1	1.0	1	60	60	0.987805	1		FALSE
3717087	C	T	2118.46	dacB1-sugI	n.3717087C>T		1	259	259	1	1	0.6139	100	159	0	0.0	4000	6353	0	0.0	38	62	67	92	15.518	11.546	0.0	0.0	1	9.03306	13.5202	90.0	69.0	6.08314	3.79203	0.0	487.793	0	snp	1X	1	1.0	1	59.956	60	1.0	1		FALSE
1073310	T	C	1775.91	Rv0959-vapB9	n.1073310T>C		1	234	234	1	1	0.623932	88	146	0	0.0	2992	4964.0	0	0.0	50	38	71	75	6.56362	3.24827	0.0	0.0	1.0	22.2858	25.2185	91.0	55.0	4.49761	3.109	0.0	408.918	0	snp	1X	1	1.0	1	60	60	1.0	1		FALSE
1177903	G	A	0	Rv1056	c.276G>A	p.Arg92Arg	1	239	239	0	1	0.179916	196	43	0	0.0	6664	1462.0	0	0.0	108	88	26	17	7.44188	7.10075	0.0	0.0	1.0	4.27278	4.60567	19.0	24.0	3.0608	3.71935	0.0	1075.09	0	snp	1X	1	1.0	1	60	60	1.0	0.994898		FALSE
2334447	T	G	0	Rv2077A	c.148A>C	p.Ile50Leu	1	234	234	0	1	0.128205	204	30	0	0.0	6936	1020.0	0	0.0	115	89	23	7	10.206	21.5402	0.0	0.0	1.0	5.61607	7.26809	12.0	18.0	4.16842	3.3935	0.0	1225.09	0	snp	1X	1	1.0	1	60	59.8627	1.0	1		FALSE
2538961	T	C	5.38818e-14	Rv2265	c.262T>C	p.Phe88Leu	1	213	213	0	1	0.103286	191	22	0	0.0	6494	748.0	0	0.0	92	99	13	9	3.56738	4.58955	0.0	0.0	1.0	6.56362	3.29452	14.0	8.0	3.0103	3.93119	0.0	1187.9	0	snp	1X	1	1.0	1	60	60	1.0	1		FALSE
2789631	C	A	6.12953e-14	plsC	c.1392G>T	p.Pro464Pro	1	224	224	0	1	0.142857	192	32	0	0.0	6528	1088.0	0	0.0	101	91	15	17	4.14128	3.28173	0.0	0.0	1.0	3.0103	3.73412	16.0	16.0	3.28173	3.41745	0.0	1123.92	0	snp	1X	1	1.0	1	60	60	1.0	1		FALSE
4307050	G	T	0	Rv3833	c.184G>T	p.Gly62Cys	1	254	254	0	1	0.185039	207	47	0	0.0	7038	1598.0	0	0.0	123	84	29	18	18.9659	8.60069	0.0	0.0	1.0	4.16534	3.52432	21.0	26.0	4.16534	4.78314	0.0	1122.36	0	snp	1X	1	1.0	1	60	60	1.0	1		FALSE
1771482	C	T	4.86985e-14	treX	c.120G>A	p.Leu40Leu	1	305	305	0	1	0.127869	266	39	0	0.0	10640	1560.0	0	0.0	103	163	19	20	32.3986	3.06598	0.0	0.0	1.0	3.06598	21.8188	20.0	19.0	3.06598	3.30418	0.0	1865.54	0	snp	1X	1	1.0	1	60	59.9511	1.0	1		FALSE
2211834	G	C	7727.11	mce3C	c.209G>C	p.Ser70Thr	1	268	268	1	1	0.902985	26	242	0	0.0	1040	9673.0	0	0.0	14	12	119	123	3.34437	3.15387	0.0	0.0	1.0	10.0452	3.0103	135.0	107.0	15.9674	3.0103	0.0	1779.23	0	snp	1X	1	1.0	1	60	60	1.0	1		FALSE
3717219	C	T	6613.67	sugI	c.130C>T	p.Leu44Leu	1	261	261	1	1	0.854406	38	223	0	0.0	1520	8910.0	0	0.0	27	11	140	83	17.6392	34.6476	0.0	0.0	1.0	5.20125	3.9246	119.0	104.0	3.48744	3.23888	0.0	1522.85	0	snp	1X	1	1.0	1	60	60	1.0	1		FALSE
852852	A	G	6.0294e-16	phoR	c.457A>G	p.Thr153Ala	1	246	246	0	1	0.0731707	228	18	0	0.0	9120	720	0	0.0	94	134	8	10	18.2487	3.49285	0.0	0.0	1	3.49285	14.02	8.0	10.0	7.35324	60.9543	0.0	1716.27	0	snp	1X	1	1.0	1	60	59.8465	1.0	1		FALSE
4040392	T	C	1.0921e-13	clpC1	c.313A>G	p.Thr105Ala	1	261	261	0	1	0.43295	148	113	0	0.0	5920	4510	0	0.0	69	79	44	69	4.47751	15.0207	0.0	0.0	1	3.02952	3.5385	56.0	57.0	6.2579	5.12308	0.0	294.046	0	snp	1X	1	1.0	1	60	60	1.0	1		FALSE
848539	C	T	1.98295e-14	PPE12	c.1502G>A	p.Gly501Asp	1	261	261	0	1	0.0727969	242	19	0	0.0	9680	760.0	0	0.0	89	153	9	10	39.7638	3.12459	0.0	0.0	1.0	8.61041	44.5016	6.0	13.0	4.03889	7.35324	0.0	1824.95	0	snp	1X	1	1.0	1	60	59.9256	1.0	1		FALSE
63122	C	T	0	dnaB-Rv0059	n.63122C>T		1	246	246	0	1	0.0609756	231	15	0	0.0	9240	600.0	0	0.0	104	127	10	5	7.98307	6.62942	0.0	0.0	1.0	4.31318	20.3915	9.0	6.0	3.15506	3.47092	0.0	1780.35	0	snp	1X	1	1.0	1	60	60	1.0	1		FALSE
479875	C	T	2.32649e-14	Rv0401	c.87C>T	p.Ala29Ala	1	287	287	0	1	0.0766551	265	22	0	0.0	10600	880.0	0	0.0	130	135	7	15	3.21516	9.32731	0.0	0.0	1.0	3.40511	3.08405	12.0	10.0	4.58955	6.62396	0.0	2008.16	0	snp	1X	1	1.0	1	60	59.8491	1.0	0.996226		FALSE
2079001	G	C	3.4716e-14	Rv1833c	c.789C>G	p.Pro263Pro	1	272	272	0	1	0.386029	167	105	0	0.0	6680	4200.0	0	0.0	90	77	56	49	5.20778	4.02365	0.0	0.0	1.0	7.66346	13.9457	60.0	45.0	3.52732	9.8888	0.0	509.504	0	snp	1X	1	1.0	1	60	60	1.0	1		FALSE
3498916	C	A	9.52278e-14	devS	c.350G>T	p.Gly117Val	1	279	279	0	1	0.107527	249	30	0	0.0	9960	1200.0	0	0.0	97	152	17	13	29.3906	4.16842	0.0	0.0	1.0	3.29983	8.46078	14.0	16.0	3.0103	3.01902	0.0	1802.36	0	snp	1X	1	1.0	1	60	59.8594	1.0	1		FALSE
3574322	G	A	0	Rv3201c	c.2715C>T	p.Val905Val	1	230	230	0	1	0.391304	140	90	0	0.0	5600	3593.0	0	0.0	64	76	41	49	5.24381	4.55446	0.0	0.0	1.0	21.9262	8.03571	59.0	31.0	5.42305	3.56868	0.0	418.293	0	snp	1X	1	1.0	1	60	60	1.0	1		FALSE
3831895	C	T	0	Rv3412	c.170C>T	p.Ala57Val	1	851	851	0	1	0.0611046	799	52	0	0.0	31960	2080.0	0	0.0	414	385	26	26	5.29592	3.0103	0.0	0.0	1.0	3.17734	57.0416	25.0	27.0	3.17734	3.03476	0.0	6168.12	0	snp	1X	1	1.0	1	60	59.9587	1.0	1		FALSE
3872533	G	A	0	eccB4-cut3	n.3872533G>A		1	256	256	0	1	0.0742188	237	19	0	0.0	9480	760.0	0	0.0	146	91	11	8	30.7264	4.03889	0.0	0.0	1.0	5.8675	8.73676	7.0	12.0	12.2676	14.2342	0.0	1793.63	0	snp	1X	1	1.0	1	60	59.8819	1.0	1		FALSE
2248838	G	A	2.42292e-14	Rv2003c	c.583C>T	p.Pro195Ser	1	297	297	0	1	0.0606061	279	18	0	0.0	9486	612.0	0	0.0	158	121	10	8	13.6653	3.49285	0.0	0.0	1.0	3.49285	79.292	8.0	10.0	3.49285	24.8729	0.0	1809.25	0	snp	1X	1	1.0	1	60	60	1.0	1		FALSE
454765	G	A	0	Rv0377	c.345G>A	p.Arg115Arg	1	257	257	0	1	0.280156	185	72	0	0.0	6290	2448.0	0	0.0	97	88	41	31	3.96105	6.02623	0.0	0.0	1.0	3.49285	8.18662	34.0	38.0	3.13094	3.58545	0.0	793.779	0	snp	1X	1	1.0	1	60	59.9027	0.986111	0.983784		FALSE
4385264	G	A	0	Rv3899c	c.116C>T	p.Pro39Leu	1	298	298	0	1	0.110738	265	33	0	0.0	9010	1122.0	0	0.0	172	93	23	10	54.1505	14.1309	0.0	0.0	1.0	3.0761	4.0018	17.0	16.0	4.65535	5.96842	0.0	1620.82	0	snp	1X	1	1.0	1	60	59.7849	1.0	1		FALSE
3127252	T	C	9.40222e-14	Rv2819c	c.116A>G	p.Tyr39Cys	1	401	401	0	1	0.112219	356	45	0	0.0	12104	1530.0	0	0.0	147	209	18	27	26.4573	6.91895	0.0	0.0	1.0	3.05855	34.6308	23.0	22.0	3.05855	11.8182	0.0	2173.65	0	snp	1X	1	1.0	1	60	60	1.0	0.997191		FALSE
3556244	C	T	5293.99	Rv3190c	c.444G>A	p.Ala148Ala	1	349	349	1	1	0.747851	88	261	0	0.0	2992	8874.0	0	0.0	45	43	124	137	3.109	4.41635	0.0	0.0	1.0	3.08518	3.89863	132.0	129.0	42.621	50.7827	0.0	1218.99	0	snp	1X	1	1.0	1	60	60	1.0	1		FALSE
3127252	T	C	0	Rv2819c	c.116A>G	p.Tyr39Cys	1	466	466	0	1	0.120172	410	56	0	0.0	13940	1904	0	0.0	172	238	24	32	26.0809	5.49198	0.0	0.0	1	3.0103	36.9065	28.0	28.0	3.0103	3.34926	0.0	2477.77	0	snp	1X	1	1.0	1	60	59.9512	1.0	0.997561		FALSE
[truncated: 34 more columns]

## Sheet: Baseline Set Unfixed
POS	REF	ALT	QUAL	GENE	HGVS_C	HGVS_P	NS	DP	DPB	AC	AN	AF	RO	AO	PRO	PAO	QR	QA	PQR	PQA	SRF	SRR	SAF	SAR	SRP	SAP	AB	ABP	RUN	RPP	RPPR	RPL	RPR	EPP	EPPR	DPRA	ODDS	GTI	TYPE	CIGAR	NUMALT	MEANALT	LEN	MQM	MQMR	PAIRED	PAIREDR	ORIGIN	INV
2076862	A	G	5.45455e-14	gcvB	c.986A>G	p.Lys329Arg	1	262	262	0	1	0.0801527	241	21	0	0.0	8194	714	0	0.0	116	125	9	12	3.74013	3.94093	0.0	0.0	1	3.1137	19.6703	10.0	11.0	3.1137	3.01931	0.0	1542.13	0	snp	1X	1	1.0	1	60	59.9336	1.0	1		FALSE
1323728	T	G	0	mmpL10	c.2209T>G	p.Ser737Ala	1	313	313	0	1	0.057508	295	18	0	0.0	10030	612	0	0.0	96	199	7	11	81.1023	4.9405	0.0	0.0	1	7.35324	12.0274	12.0	6.0	10.7311	3.60653	0.0	1929.46	0	snp	1X	1	1.0	1	60	59.8915	1.0	0.99661		FALSE
37166	G	T	6217.71	Rv0034	c.300G>T	p.Gln100His	1	259	259	1	1	0.895753	27	232	0	0.0	918	7888	0	0.0	20	7	155	77	16.6021	59.9553	0.0	0.0	1	5.40641	6.95112	108.0	124.0	6.04287	9.52472	0.0	1431.68	0	snp	1X	1	1.0	1	60	60	1.0	1		FALSE
268325	G	A	0	Rv0224c	c.303C>T	p.Thr101Thr	1	248	248	0	1	0.0645161	232	16	0	0.0	7888	544	0	0.0	129	103	7	9	9.33752	3.55317	0.0	0.0	1	3.55317	4.35811	7.0	9.0	3.0103	3.94628	0.0	1515.72	0	snp	1X	1	1.0	1	60	59.9828	1.0	1		FALSE
1295140	C	T	4641.93	typA	c.973C>T	p.Pro325Ser	1	202	202	1	1	0.876238	25	177	0	0.0	850	6018	0	0.0	11	14	92	85	3.79203	3.61144	0.0	0.0	1	5.08363	13.5202	82.0	95.0	7.43912	3.79203	0.0	1068.84	0	snp	1X	1	1.0	1	60	60	1.0	1		FALSE
1728106	G	A	0	pks5	c.304C>T	p.Pro102Ser	1	302	302	0	1	0.0860927	276	26	0	0.0	9384	884	0	0.0	153	123	15	11	10.0912	4.34659	0.0	0.0	1	3.34437	6.15736	14.0	12.0	3.0103	3.04177	0.0	1755.41	0	snp	1X	1	1.0	1	60	60	1.0	1		FALSE
3305858	C	A	3.24255e-14	Rv2953	c.580C>A	p.Arg194Ser	1	269	269	0	1	0.070632	250	19	0	0.0	8500	646	0	0.0	134	116	6	13	5.82453	8.61041	0.0	0.0	1	8.61041	67.2511	13.0	6.0	4.03889	8.88196	0.0	1608.95	0	snp	1X	1	1.0	1	60	60	1.0	1		FALSE
1271358	A	G	0	Rv1144	c.203A>G	p.Glu68Gly	1	195	195	0	1	0.0512821	185	10	0	0.0	6290	340	0	0.0	38	147	5	5	142.466	3.0103	0.0	0.0	1	6.48466	19.0792	7.0	3.0	3.87889	3.96105	0.0	1191.26	0	snp	1X	1	1.0	1	60	60	1.0	1		FALSE
1375214	C	T	6.46099e-14	Rv1232c	c.955G>A	p.Ala319Thr	1	230	230	0	1	0.434783	130	100	0	0.0	4420	3400	0	0.0	73	57	49	51	7.28643	3.09716	0.0	0.0	1	11.6962	22.3197	40.0	60.0	17.6895	9.69175	0.0	209.234	0	snp	1X	1	1.0	1	60	59.7846	1.0	1		FALSE
1707552	G	C	0	Rv1516c	c.988C>G	p.Leu330Val	1	263	263	0	1	0.437262	148	115	0	0.0	5032	3910	0	0.0	74	74	67	48	3.0103	9.82684	0.0	0.0	1	4.53977	5.12308	53.0	62.0	8.4673	3.0103	0.0	234.747	0	snp	1X	1	1.0	1	59.9565	60	1.0	1		FALSE
3519019	G	C	5.40026e-14	nuoG	c.2274G>C	p.Thr758Thr	1	290	290	0	1	0.251724	217	73	0	0.0	7378	2482	0	0.0	105	112	40	33	3.50063	4.46786	0.0	0.0	1	3.75395	10.3052	34.0	39.0	5.41974	3.02031	0.0	1011.9	0	snp	1X	1	1.0	1	60	59.9447	1.0	0.995392		FALSE
4224645	C	G	0	Rv3778c	c.251G>C	p.Gly84Ala	1	282	282	0	1	0.202128	225	57	0	0.0	7650	1938	0	0.0	90	135	18	39	22.5536	19.8106	0.0	0.0	1	3.9627	4.17807	31.0	26.0	3.9627	7.26639	0.0	1179.85	0	snp	1X	1	1.0	1	60	60	0.982456	1		FALSE
4256605	G	A	1.2416e-14	pks13	c.4542C>T	p.Tyr1514Tyr	1	265	265	0	1	0.166038	221	44	0	0.0	7514	1496	0	0.0	108	113	20	24	3.25594	3.79993	0.0	0.0	1	7.94546	8.20808	27.0	17.0	12.6832	17.9551	0.0	1243.14	0	snp	1X	1	1.0	1	60	60	1.0	1		FALSE
823452	A	G	0	Rv0730	c.587A>G	p.His196Arg	1	319	319	0	1	0.0658307	298	21	0	0.0	10132	714	0	0.0	150	148	11	10	3.03945	3.1137	0.0	0.0	1	11.386	4.0596	6.0	15.0	3.94093	3.0103	0.0	1948.96	0	snp	1X	1	1.0	1	60	59.9195	1.0	0.996644		FALSE
2316876	G	A	0	Rv2061c	c.210C>T	p.Arg70Arg	1	264	264	0	1	0.0530303	250	14	0	0.0	8500	476	0	0.0	102	148	8	6	21.3896	3.63072	0.0	0.0	1	3.63072	9.82004	8.0	6.0	8.59409	4.26107	0.0	1653.42	0	snp	1X	1	1.0	1	60	59.932	1.0	0.996		FALSE
3316542	G	A	1.18251e-13	purU	c.14G>A	p.Ser5Asn	1	336	336	0	1	0.116071	297	39	0	0.0	10098	1326	0	0.0	160	137	23	16	6.87801	5.73856	0.0	0.0	1	4.40227	13.0195	17.0	22.0	3.51141	5.12328	0.0	1811.6	0	snp	1X	1	1.0	1	60	60	1.0	0.996633		FALSE
3717108	C	A	3436.12	sugI	c.19C>A	p.Pro7Thr	1	259	259	1	1	0.718147	73	186	0	0.0	2482	6324	0	0.0	27	46	73	113	13.7487	21.6896	0.0	0.0	1	3.0103	3.04005	93.0	93.0	10.9023	4.46786	0.0	791.196	0	snp	1X	1	1.0	1	59.9462	60	1.0	1		FALSE
302684	C	T	0	hsp-nirB	n.302684C>T		1	562	562	0	1	0.357651	361	201	0	0.0	12274	6834	0	0.0	176	185	106	95	3.49753	4.3175	0.0	0.0	1	6.91031	22.5536	91.0	110.0	4.3175	3.30504	0.0	1122.39	0	snp	1X	1	1.0	1	60	59.8393	1.0	1		FALSE
3597355	G	T	4.7011e-13	Rv3220c	c.180C>A	p.Asn60Lys	1	451	451	0	1	0.341463	297	154	0	0.0	10098	5236	0	0.0	156	141	70	84	4.65535	5.77399	0.0	0.0	1	14.0651	8.34028	63.0	91.0	3.91273	28.4611	0.0	1002.16	0	snp	1X	1	1.0	1	60	60	1.0	1		FALSE
264908	A	G	1191.18	Rv0221	c.842A>G	p.Lys281Arg	1	401	401	1	1	0.551122	180	221	0	0.0	6120	7512.0	0	0.0	116	64	151	70	35.6306	67.4765	0.0	0.0	1.0	44.5237	22.3123	78.0	143.0	19.5272	15.3636	0.0	274.279	0	snp	1X	1	1.0	1	59.9095	59.7944	1.0	0.988889		FALSE
3358519	G	A	1.09451e-13	lppY	c.918G>A	p.Ala306Ala	1	392	392	0	1	0.362245	250	142	0	0.0	8500	4828.0	0	0.0	133	117	62	80	5.23389	7.96493	0.0	0.0	1.0	38.2432	16.9077	47.0	95.0	6.92507	10.8276	0.0	764.485	0	snp	1X	1	1.0	1	60	59.824	1.0	0.996		FALSE
3717219	C	T	1.02942e-13	sugI	c.130C>T	p.Leu44Leu	1	362	362	0	1	0.345304	237	125	0	0.0	8058	4250.0	0	0.0	148	89	84	41	34.9044	35.1307	0.0	0.0	1.0	3.86152	3.09276	59.0	66.0	13.8677	4.11894	0.0	790.447	0	snp	1X	1	1.0	1	60	60	1.0	1		FALSE
3009516	T	C	1.57426e-13	ceoB	c.173T>C	p.Leu58Pro	1	343	343	0	1	0.361516	219	124	0	0.0	7446	4216.0	0	0.0	128	91	73	51	16.5845	11.486	0.0	0.0	1.0	7.49334	13.8082	70.0	54.0	3.08035	5.87585	0.0	665.017	0	snp	1X	1	1.0	1	60	60	0.991935	1		FALSE
3499001	G	A	0	devS	c.265C>T	p.His89Tyr	1	365	365	0	1	0.383562	225	140	0	0.0	7650	4760.0	0	0.0	102	123	60	80	7.26639	9.21451	0.0	0.0	1.0	4.00297	22.5536	74.0	66.0	4.00297	10.0459	0.0	592.774	0	snp	1X	1	1.0	1	60	60	1.0	1		FALSE
3717219	C	A	1030.13	sugI	c.130C>A	p.Leu44Met	1	218	218	1	1	0.577982	92	126	0	0.0	3128	4284.0	0	0.0	62	30	84	42	27.1797	33.4109	0.0	0.0	1.0	4.73369	3.10471	68.0	58.0	3.07924	3.10471	0.0	237.197	0	snp	1X	1	1.0	1	60	59.9348	1.0	1		FALSE
3008821	G	T	0	Rv2690c	c.389C>A	p.Ser130*	1	483	483	0	1	0.115942	427	56	0	0.0	14518	1904	0	0.0	212	215	24	32	3.05607	5.49198	0.0	0.0	1	5.49198	54.8866	24.0	32.0	18.5208	30.1105	0.0	2596.57	0	snp	1X	1	1.0	1	60	60	1.0	1		FALSE
3010613	G	A	1.32113e-13	ceoC	c.590G>A	p.Gly197Asp	1	404	404	0	1	0.284653	289	115	0	0.0	9826	3910	0	0.0	153	136	68	47	5.18177	11.3374	0.0	0.0	1	4.53977	3.07792	62.0	53.0	3.18024	19.6082	0.0	1222.17	0	snp	1X	1	1.0	1	60	59.9723	1.0	0.99308		FALSE
3717105	C	T	0	sugI	c.16C>T	p.Gln6*	1	449	449	0	1	0.309577	310	139	0	0.0	10540	4722	0	0.0	131	179	61	78	19.1492	7.52509	0.0	0.0	1	7.52509	3.0103	78.0	61.0	11.2744	15.3667	0.0	1201.46	0	snp	1X	1	1.0	1	60	59.9161	1.0	1		FALSE
1806130	G	T	0	hisI-chaA	n.1806130G>T		1	404	404	0	1	0.0569307	381	23	0	0.0	12954	782.0	0	0.0	171	210	11	12	11.6791	3.10471	0.0	0.0	1.0	3.10471	8.48743	11.0	12.0	3.10471	7.16516	0.0	2513.24	0	snp	1X	1	1.0	1	60	59.9213	1.0	1		FALSE
1960078	C	A	9.45043e-14	Rv1733c	c.410G>T	p.Gly137Val	1	304	304	0	1	0.223684	236	68	0	0.0	8024	2312.0	0	0.0	103	133	28	40	11.2913	7.60871	0.0	0.0	1.0	3.13803	5.3658	35.0	33.0	9.26925	3.34154	0.0	1181.43	0	snp	1X	1	1.0	1	60	59.9237	1.0	1		FALSE
2529780	C	T	1.62248e-13	Rv2256c	c.95G>A	p.Cys32Tyr	1	416	416	0	1	0.209135	329	87	0	0.0	11186	2958.0	0	0.0	177	152	48	39	7.13544	5.03202	0.0	0.0	1.0	3.03526	11.0956	43.0	44.0	4.23331	27.5697	0.0	1694.84	0	snp	1X	1	1.0	1	60	60	1.0	1		FALSE
3626989	G	A	4.33994e-15	mtrA	c.361C>T	p.Arg121Cys	1	307	307	0	1	0.0716612	285	22	0	0.0	9690	748.0	0	0.0	108	177	8	14	39.2853	6.56362	0.0	0.0	1.0	3.40511	7.04086	10.0	12.0	3.40511	29.5327	0.0	1833.72	0	snp	1X	1	1.0	1	60	59.8105	1.0	1		FALSE
3627349	T	C	4.24306e-14	mtrA	c.1A>G	p.Met1?	1	434	434	0	1	0.230415	333	100	0	0.0	11322	3400.0	0	0.0	165	168	48	52	3.06899	3.35774	0.0	0.0	1.0	5.18177	32.2828	55.0	45.0	3.09716	16.2152	0.0	1630.03	0	snp	1X	1	2.0	1	60	59.8919	1.0	1		FALSE
3736967	T	C	2.14568e-14	PPE54-PE_PGRS49	n.3736967T>C		1	202	202	0	1	0.0742574	187	15	0	0.0	6358	510.0	0	0.0	83	104	8	7	8.13126	3.15506	0.0	0.0	1.0	4.31318	17.2352	9.0	6.0	6.62942	8.13126	0.0	1203.25	0	snp	1X	1	1.0	1	60	60	1.0	1		FALSE
1066251	C	T	3650.93	Rv0955	c.174C>T	p.Ile58Ile	1	323	323	1	1	0.684211	102	221	0	0.0	3468	7514.0	0	0.0	35	67	97	124	24.8102	10.1732	0.0	0.0	1.0	4.19921	4.37279	116.0	105.0	6.55737	7.18293	0.0	840.657	0	snp	1X	1	1.0	1	60	59.8235	1.0	1		FALSE
2665369	G	A	1.1584e-13	mbtE	c.1747C>T	p.Pro583Ser	1	266	266	0	1	0.142857	228	38	0	0.0	7752	1292.0	0	0.0	117	111	16	22	3.35316	5.06748	0.0	0.0	1.0	5.06748	3.9627	16.0	22.0	3.23888	3.61984	0.0	1336.16	0	snp	1X	1	1.0	1	60	60	1.0	1		FALSE
3717108	C	A	3679.1	sugI	c.19C>A	p.Pro7Thr	1	299	299	1	1	0.702341	89	210	0	0.0	3026	7140.0	0	0.0	36	53	84	126	10.0615	21.2507	0.0	0.0	1.0	5.65743	18.2594	97.0	113.0	23.0292	4.98658	0.0	847.144	0	snp	1X	1	1.0	1	59.981	60	1.0	1		FALSE
42418	C	T	1.6876e-14	Rv0039c-mtc28	n.42418C>T		1	331	331	0	1	0.0543807	313	18	0	0.0	10642	612	0	0.0	171	142	14	4	8.84483	15.074	0.0	0.0	1	3.49285	14.6724	8.0	10.0	7.35324	14.6724	0.0	2070.76	0	snp	1X	1	1.0	1	60	60	1.0	1		FALSE
4239677	C	T	480.558	aftA	c.1746C>T	p.Phe582Phe	1	257	257	1	1	0.533074	120	137	0	0.0	4080	4658	0	0.0	48	72	84	53	13.4334	18.2423	0.0	0.0	1	58.1847	23.9288	98.0	39.0	3.02615	4.81986	0.0	110.653	0	snp	1X	1	1.0	1	60	60	1.0	1		FALSE
1960057	A	C	0	Rv1733c	c.431T>G	p.Val144Gly	1	403	403	0	1	0.0595533	379	24	0	0.0	12886	816	0	0.0	172	207	17	7	10.0289	12.0581	0.0	0.0	1	3.37221	3.97858	13.0	11.0	3.0103	3.97858	0.0	2496.43	0	snp	1X	1	1.0	1	60	59.9578	1.0	0.997361		FALSE
3449820	G	A	0	Rv3083	c.1317G>A	p.Leu439Leu	1	485	485	0	1	0.0742268	449	36	0	0.0	15266	1224	0	0.0	233	216	21	15	4.40797	5.18177	0.0	0.0	1	3.25157	9.63111	19.0	17.0	11.6962	28.7826	0.0	2899.78	0	snp	1X	1	1.0	1	60	59.8976	1.0	0.997773		FALSE
3451681	C	T	9.07673e-14	Rv3085	c.762C>T	p.Arg254Arg	1	435	435	0	1	0.114943	385	50	0	0.0	13090	1700	0	0.0	191	194	33	17	3.06106	14.1282	0.0	0.0	1	4.57376	14.4317	22.0	28.0	14.1282	51.7923	0.0	2348.08	0	snp	1X	1	1.0	1	60	60	1.0	1		FALSE
3499126	C	A	0	devS	c.140G>T	p.Arg47Leu	1	481	481	0	1	0.0748441	445	36	0	0.0	15130	1224	0	0.0	215	230	19	17	4.10824	3.25157	0.0	0.0	1	3.9754	6.56761	16.0	20.0	14.8328	5.59167	0.0	2878.41	0	snp	1X	1	1.0	1	60	59.9708	1.0	1		FALSE
1380268	C	T	5470.38	sugB	c.414C>T	p.Ile138Ile	1	209	209	1	1	0.942584	12	197	0	0.0	408	6698.0	0	0.0	3	9	151	46	9.52472	124.536	0.0	0.0	1.0	19.7758	3.73412	79.0	118.0	36.354	3.0103	0.0	1259.6	0	snp	1X	1	1.0	1	60	60	0.994924	1		FALSE
1721429	A	G	1139.18	Rv1526c	c.632T>C	p.Phe211Ser	1	280	280	1	1	0.564286	121	158	0	0.0	4114	5372.0	0	0.0	63	58	84	74	3.45895	4.38465	0.0	0.0	1.0	17.0836	22.5536	63.0	95.0	4.98936	9.48883	0.0	262.307	0	snp	1X	1	2.0	1	59.9494	60	1.0	1		FALSE
1904560	C	T	3.74885e-14	Rv1680	c.132C>T	p.Ser44Ser	1	379	379	0	1	0.0501319	360	19	0	0.0	12240	646.0	0	0.0	162	198	10	9	10.8276	3.12459	0.0	0.0	1.0	3.12459	3.22745	10.0	9.0	3.12459	36.0408	0.0	2388.07	0	snp	1X	1	1.0	1	60	59.9333	1.0	1		FALSE
2327250	G	A	1.26592e-15	sigC	c.307G>A	p.Ala103Thr	1	273	273	0	1	0.0512821	259	14	0	0.0	8806	476.0	0	0.0	110	149	5	9	15.7625	5.49198	0.0	0.0	1.0	3.63072	17.1039	6.0	8.0	3.0103	3.2199	0.0	1715.81	0	snp	1X	1	1.0	1	60	60	1.0	0.996139		FALSE
2468619	A	G	1.73581e-14	Rv2203	c.389A>G	p.Asp130Gly	1	347	347	0	1	0.0634006	325	22	0	0.0	11050	748.0	0	0.0	167	158	13	9	3.5515	4.58955	0.0	0.0	1.0	3.40511	15.3643	12.0	10.0	3.0103	12.1572	0.0	2125.55	0	snp	1X	1	1.0	1	60	59.9631	1.0	1		FALSE
2697059	G	C	0	subI	c.656C>G	p.Pro219Arg	1	309	309	0	1	0.0550162	291	17	0	0.0	9894	578.0	0	0.0	133	158	7	10	7.67412	4.1599	0.0	0.0	1.0	6.20364	23.9714	6.0	11.0	18.4661	19.4941	0.0	1920.59	0	snp	1X	1	2.0	1	60	60	1.0	1		FALSE
3019985	G	A	8133.62	Rv2705c	c.219C>T	p.Pro73Pro	1	305	305	1	1	0.937705	19	286	0	0.0	646	9724.0	0	0.0	6	13	133	153	8.61041	6.04732	0.0	0.0	1.0	9.8436	5.8675	158.0	128.0	20.5036	5.8675	0.0	1872.84	0	snp	1X	1	1.0	1	60	60	1.0	1		FALSE
3153514	G	A	3.10393e-14	efpA	c.1118C>T	p.Thr373Ile	1	351	351	0	1	0.0626781	329	22	0	0.0	11186	748.0	0	0.0	159	170	14	8	3.80893	6.56362	0.0	0.0	1.0	9.32731	18.8574	7.0	15.0	17.2236	12.046	0.0	2157.93	0	snp	1X	1	1.0	1	60	59.9514	1.0	1		FALSE
3365744	G	A	0	lppZ	c.1036G>A	p.Gly346Ser	1	289	289	0	1	0.0657439	270	19	0	0.0	9180	646.0	0	0.0	128	142	9	10	4.58663	3.12459	0.0	0.0	1.0	5.8675	40.1988	7.0	12.0	12.2676	5.06918	0.0	1757.31	0	snp	1X	1	1.0	1	60	60	1.0	1		FALSE
3717219	C	A	1977.04	sugI	c.130C>A	p.Leu44Met	1	313	313	1	1	0.603834	124	189	0	0.0	4216	6426.0	0	0.0	73	51	113	76	11.486	18.7391	0.0	0.0	1.0	6.3307	5.53201	103.0	86.0	3.57327	3.08035	0.0	455.23	0	snp	1X	1	1.0	1	60	60	1.0	1		FALSE
4134127	A	G	8382.04	moxR2	c.612A>G	p.Glu204Glu	1	314	314	1	1	0.94586	17	297	0	0.0	578	10094.0	0	0.0	9	8	189	108	3.13803	50.9801	0.0	0.0	1.0	41.9725	4.1599	185.0	112.0	77.5934	4.1599	0.0	1930.04	0	snp	1X	1	1.0	1	60	60	1.0	1		FALSE
3501681	C	T	0	PPE50	c.348C>T	p.Ala116Ala	1	221	221	0	1	0.343891	145	76	0	0.0	4930	2584	0	0.0	82	63	50	26	8.41652	19.4678	0.0	0.0	1	168.042	317.874	0.0	76.0	19.4678	8.41652	0.0	442.136	0	snp	1X	1	1.0	1	59.3553	58.9793	0.973684	1		FALSE
3606001	T	G	2546.46	desA3	c.1034A>C	p.Gln345Pro		376				0.587766		221									115	106																1X				60					FALSE
3606002	G	A	2546.46	desA3	c.1033C>T	p.Gln345*		376				0.56383		212									110	102																1X				60					FALSE
3447762	T	C	7.90751e-14	virS	c.665A>G	p.Tyr222Cys	1	259	259	0	1	0.471042	137	122	0	0.0	4658	4148	0	0.0	80	57	50	72	11.395	11.625	0.0	0.0	1	3.29508	16.3403	59.0	63.0	3.29508	7.591	0.0	101.513	0	snp	1X	1	1.0	1	60	59.8686	1.0	1		FALSE
3596658	A	C	4840.83	Rv3220c	c.877T>G	p.Ser293Ala	1	253	253	1	1	0.814229	47	206	0	0.0	1598	7004	0	0.0	18	29	88	118	8.60069	12.4973	0.0	0.0	1	15.1958	3.0565	86.0	120.0	8.11221	10.8184	0.0	1114.64	0	snp	1X	1	1.0	1	60	60	1.0	1		FALSE
3597328	G	T	2.39879e-14	Rv3220c	c.207C>A	p.Asp69Glu	1	257	257	0	1	0.0583658	242	15	0	0.0	8228	510	0	0.0	94	148	8	7	29.1756	3.15506	0.0	0.0	1	6.62942	20.3821	5.0	10.0	4.31318	20.3821	0.0	1581.83	0	snp	1X	1	1.0	1	60	60	1.0	0.995868		FALSE
549637	G	A	5502.27	Rv0457c-Rv0458	n.549637G>A		1	301	301	1	1	0.800664	60	241	0	0.0	2040	8194.0	0	0.0	30	30	118	123	3.0103	3.23556	0.0	0.0	1.0	18.1565	3.58936	100.0	141.0	22.914	12.2752	0.0	1266.94	0	snp	1X	1	1.0	1	60	60	1.0	1		FALSE
2383734	G	A	5805.2	metH	c.2334C>T	p.Asp778Asp	1	324	324	1	1	0.796296	66	258	0	0.0	2244	8770.0	0	0.0	30	36	103	155	4.19474	25.7687	0.0	0.0	1.0	27.553	3.0103	102.0	156.0	13.9182	3.0103	0.0	1336.7	0	snp	1X	1	1.0	1	59.8992	60	1.0	1		FALSE
3447960	A	C	0	virS	c.467T>G	p.Leu156Arg	1	288	288	0	1	0.458333	156	132	0	0.0	5304	4488.0	0	0.0	75	81	66	66	3.51141	3.0103	0.0	0.0	1.0	19.8557	19.1015	82.0	50.0	12.4858	11.028	0.0	169.135	0	snp	1X	1	1.0	1	59.9621	59.8462	1.0	1		FALSE
1102892	C	T	0	Rv0987	c.351C>T	p.Asp117Asp	1	480	480	0	1	0.410417	283	197	0	0.0	9622	6698	0	0.0	156	127	108	89	9.46333	6.9895	0.0	0.0	1	44.0258	48.5038	68.0	129.0	4.87314	4.30704	0.0	603.757	0	snp	1X	1	1.0	1	59.9746	60	1.0	1		FALSE
3009839	G	A	2.02509e-14	ceoB	c.496G>A	p.Glu166Lys	1	263	263	0	1	0.334601	175	88	0	0.0	5950	2992	0	0.0	68	107	35	53	21.8835	11.0053	0.0	0.0	1	5.47788	18.2106	39.0	49.0	3.0103	8.48241	0.0	604.687	0	snp	1X	1	1.0	1	60	59.8686	1.0	0.994286		FALSE
3098404	C	T	0	fadE21	c.535G>A	p.Gly179Arg	1	290	290	0	1	0.272414	211	79	0	0.0	7174	2686	0	0.0	97	114	42	37	5.9845	3.69747	0.0	0.0	1	3.03779	6.72547	40.0	39.0	3.25768	23.8503	0.0	922.192	0	snp	1X	1	1.0	1	59.8608	60	1.0	1		FALSE
1555282	T	G	0	pyrC	c.1095T>G	p.Asp365Glu	1	409	409	0	1	0.0537897	387	22	0	0.0	13158	748.0	0	0.0	194	193	14	8	3.01591	6.56362	0.0	0.0	1.0	4.58955	16.4824	13.0	9.0	3.0103	18.7717	0.0	2560.85	0	snp	1X	1	1.0	1	60	59.8811	1.0	0.997416		FALSE
2022225	A	G	0	eccC5	c.2969A>G	p.Asn990Ser	1	402	402	0	1	0.164179	336	66	0	0.0	11424	2244.0	0	0.0	117	219	28	38	70.2484	6.30041	0.0	0.0	1.0	4.19474	4.27699	30.0	36.0	13.6703	3.42391	0.0	1886.75	0	snp	1X	1	1.0	1	60	60	1.0	0.997024		FALSE
2075037	G	A	0	Rv1830	c.197G>A	p.Arg66His	1	482	482	0	1	0.0954357	436	46	0	0.0	14824	1564.0	0	0.0	237	199	27	19	10.2021	6.03148	0.0	0.0	1.0	6.03148	8.11027	27.0	19.0	7.73089	22.1551	0.0	2738.85	0	snp	1X	1	1.0	1	60	59.9794	1.0	1		FALSE
2599295	A	C	0	Rv2326c	c.653T>G	p.Leu218Trp	1	439	439	0	1	0.0751708	406	33	0	0.0	13804	1122.0	0	0.0	158	248	16	17	46.3328	3.0761	0.0	0.0	1.0	3.0761	10.7335	17.0	16.0	3.0761	10.7335	0.0	2609.98	0	snp	1X	1	1.0	1	60	59.9778	1.0	1		FALSE
2988890	T	C	3.34139e-13	Rv2672	c.1209T>C	p.Asp403Asp	1	453	453	0	1	0.437086	255	198	0	0.0	8670	6732.0	0	0.0	129	126	98	100	3.08694	3.05417	0.0	0.0	1.0	10.424	6.76567	86.0	112.0	10.424	4.92631	0.0	403.207	0	snp	1X	1	1.0	1	59.9394	59.9216	0.994949	1		FALSE
3717105	C	T	3.87178e-13	sugI	c.16C>T	p.Gln6*	1	412	412	0	1	0.415049	241	171	0	0.0	8194	5814.0	0	0.0	81	160	74	97	59.2433	9.7279	0.0	0.0	1.0	3.63253	8.64171	82.0	89.0	44.2683	7.77673	0.0	488.351	0	snp	1X	1	1.0	1	59.9181	60	1.0	1		FALSE
3989323	C	A	4.93015e-14	echA20	c.171C>A	p.Gly57Gly	1	292	292	0	1	0.113014	259	33	0	0.0	8806	1122.0	0	0.0	129	130	17	16	3.01868	3.0761	0.0	0.0	1.0	3.60252	4.42721	18.0	15.0	4.65535	3.08576	0.0	1588.81	0	snp	1X	1	1.0	1	60	59.8803	1.0	1		FALSE
1132562	C	T	9.18524e-14	pks16	c.938C>T	p.Ala313Val	1	317	317	0	1	0.211356	250	67	0	0.0	8500	2278	0	0.0	123	127	31	36	3.14927	3.82055	0.0	0.0	1	3.30199	13.0512	35.0	32.0	8.4876	5.23389	0.0	1285.66	0	snp	1X	1	1.0	1	60	59.952	1.0	1		FALSE
3007339	A	G	4237.49	Rv2690c	c.1871T>C	p.Leu624Ser	1	467	467	1	1	0.648822	164	303	0	0.0	5576	10302	0	0.0	82	82	151	152	3.0103	3.01747	0.0	0.0	1	3.59079	6.39992	156.0	147.0	18.8413	4.91696	0.0	975.718	0	snp	1X	1	1.0	1	60	59.7073	1.0	1		FALSE
3499372	T	C	6608.71	devR	c.544A>G	p.Lys182Glu	1	502	502	1	1	0.715139	143	359	0	0.0	4862	12206	0	0.0	75	68	166	193	3.75437	7.41978	0.0	0.0	1	5.19387	9.70694	189.0	170.0	3.30668	9.70694	0.0	1521.71	0	snp	1X	1	1.0	1	60	60	1.0	1		FALSE
3497927	G	A	0	devS	c.1339C>T	p.His447Tyr	1	423	423	0	1	0.0898345	385	38	0	0.0	13090	1292	0	0.0	189	196	15	23	3.28667	6.66752	0.0	0.0	1	3.9246	6.53542	21.0	17.0	5.06748	3.69276	0.0	2441.06	0	snp	1X	1	1.0	1	59.7368	59.9013	1.0	1		FALSE
3007645	G	T	6146.37	Rv2690c	c.1565C>A	p.Thr522Lys	1	353	353	1	1	0.784703	75	277	0	0.0	2550	9418	0	0.0	35	40	129	148	3.73412	5.84027	0.0	0.0	1	9.60311	3.27088	124.0	153.0	20.3272	4.429	0.0	1415.25	0	snp	1X	1	2.0	1	60	60	1.0	1		FALSE
3517187	G	A	0	nuoG	c.442G>A	p.Ala148Thr	1	245	245	0	1	0.0897959	222	22	0	0.0	7548	748.0	0	0.0	108	114	13	9	3.36243	4.58955	0.0	0.0	1.0	6.56362	27.4638	14.0	8.0	17.2236	3.36243	0.0	1403.8	0	snp	1X	1	2.0	1	60	59.8739	1.0	1		FALSE
676413	C	T	0	Rv0579	c.176C>T	p.Pro59Leu	1	250	250	0	1	0.104	223	26	0	0.0	7582	884.0	0	0.0	131	92	18	8	17.8211	11.3621	0.0	0.0	1.0	3.34437	8.16146	14.0	12.0	6.01695	6.52555	0.0	1381.65	0	snp	1X	1	2.0	1	59.2308	59.7399	1.0	0.995516		FALSE
2687840	T	C	586.808	che1	c.713T>C	p.Leu238Pro	1	305	305	1	1	0.531148	143	162	0	0.0	4862	5508.0	0	0.0	66	77	74	88	4.8477	5.63751	0.0	0.0	1.0	15.074	3.02549	66.0	96.0	9.49791	28.5365	0.0	135.118	0	snp	1X	1	1.0	1	60	60	1.0	1		FALSE
3717105	C	T	0	sugI	c.16C>T	p.Gln6*	1	436	436	0	1	0.357798	280	156	0	0.0	9520	5304.0	0	0.0	113	167	63	93	25.6246	15.538	0.0	0.0	1.0	3.51141	10.9517	81.0	75.0	46.6625	45.4781	0.0	869.033	0	snp	1X	1	1.0	1	59.8718	59.9714	1.0	1		FALSE
4266734	G	T	0	fbpA-aftB	n.4266734G>T		1	348	348	0	1	0.37069	219	129	0	0.0	7446	4386.0	0	0.0	110	109	71	58	3.02022	5.8551	0.0	0.0	1.0	3.1618	3.81345	66.0	63.0	7.87507	11.3492	0.0	632.834	0	snp	1X	1	1.0	1	60	60	1.0	1		FALSE
1172492	C	T	0	Rv1049	c.107C>T	p.Thr36Met	1	284	284	0	1	0.161972	237	46	0	0.0	8058	1564	0	0.0	127	110	28	18	5.65821	7.73089	0.0	0.0	1	3.19912	4.11894	22.0	24.0	3.19912	5.07182	0.0	1342.71	0	snp	1X	1	2.0	1	60	60	1.0	1		FALSE
1227327	A	G	3.13406e-15	fum	c.239T>C	p.Ile80Thr	1	360	360	0	1	0.0833333	330	30	0	0.0	11220	1020	0	0.0	163	167	15	15	3.11558	3.0103	0.0	0.0	1	5.61607	3.0103	18.0	12.0	4.16842	7.45853	0.0	2109.32	0	snp	1X	1	1.0	1	60	59.9909	1.0	1		FALSE
1301452	C	T	2753.36	Rv1171	c.146C>T	p.Pro49Leu	1	268	268	1	1	0.66791	89	179	0	0.0	3026	6086	0	0.0	49	40	92	87	4.98658	3.31358	0.0	0.0	1	3.11948	3.62026	88.0	91.0	3.31358	5.96253	0.0	633.985	0	snp	1X	1	1.0	1	60	60	1.0	1		FALSE
1658688	A	G	0	ctpD	c.1726A>G	p.Ile576Val	1	280	280	0	1	0.232143	215	65	0	0.0	7310	2210	0	0.0	92	123	38	27	12.7163	7.05258	0.0	0.0	1	10.5269	5.28277	40.0	25.0	7.05258	25.3209	0.0	1050.41	0	snp	1X	1	1.0	1	60	59.9721	1.0	1		FALSE
1941833	G	A	0	engA-Rv1714	n.1941833G>A		1	319	319	0	1	0.0783699	294	25	0	0.0	9996	850	0	0.0	147	147	13	12	3.0103	3.09716	0.0	0.0	1	3.09716	3.483	13.0	12.0	3.79203	8.00321	0.0	1890.03	0	snp	1X	1	1.0	1	60	60	1.0	0.993197		FALSE
2433614	G	C	1.32597e-14	lppM	c.664G>C	p.Gly222Arg	1	311	311	0	1	0.0514469	295	16	0	0.0	10030	544	0	0.0	210	85	8	8	118.025	3.0103	0.0	0.0	1	3.55317	36.0535	9.0	7.0	3.55317	30.4003	0.0	1919.87	0	snp	1X	1	1.0	1	60	60	1.0	1		FALSE
3037354	G	A	0	fadE20-hflX	n.3037354G>A		1	169	169	0	1	0.106509	151	18	0	0.0	5134	612	0	0.0	87	64	7	11	10.6176	4.9405	0.0	0.0	1	42.0968	249.796	18.0	0.0	4.9405	24.8832	0.0	871.169	0	snp	1X	1	1.0	1	59	59.6556	1.0	1		FALSE
3267091	C	T	5.5931e-14	ppsD	c.4844C>T	p.Ser1615Leu	1	240	240	0	1	0.154167	203	37	0	0.0	6902	1258	0	0.0	76	127	13	24	30.833	10.1116	0.0	0.0	1	7.76406	16.114	23.0	14.0	5.88603	16.114	0.0	1157.57	0	snp	1X	1	1.0	1	60	60	1.0	1		FALSE
3286949	G	A	0	mmpL7	c.1880G>A	p.Arg627Gln	1	286	286	0	1	0.0524476	271	15	0	0.0	9214	510	0	0.0	137	134	7	8	3.08242	3.15506	0.0	0.0	1	3.15506	38.9798	8.0	7.0	3.15506	8.01831	0.0	1789.44	0	snp	1X	1	1.0	1	60	59.9594	1.0	1		FALSE
3639964	G	T	1.92889e-15	whiB2	c.178C>A	p.Leu60Met	1	337	337	0	1	0.0623145	316	21	0	0.0	10744	714	0	0.0	123	193	8	13	36.6819	5.59539	0.0	0.0	1	3.94093	12.9331	9.0	12.0	3.1137	3.99983	0.0	2064.28	0	snp	1X	1	1.0	1	60	59.9241	1.0	1		FALSE
4265593	G	T	0	fbpD-fbpA	n.4265593G>T		1	331	331	0	1	0.0725076	307	24	0	0.0	10438	816	0	0.0	147	160	10	14	4.20567	4.45795	0.0	0.0	1	4.45795	3.07396	10.0	14.0	3.0103	49.4176	0.0	1979.06	0	snp	1X	1	1.0	1	60	59.9121	1.0	0.996743		FALSE
22847	C	A	4.65288e-14	pstP	c.335G>T	p.Gly112Val	1	330	330	0	1	0.0878788	301	29	0	0.0	10234	986	0	0.0	168	133	19	10	11.8477	9.07545	0.0	0.0	1	4.88226	6.82661	12.0	17.0	4.88226	43.5901	0.0	1902.27	0	snp	1X	1	1.0	1	60	60	1.0	1		FALSE
2400373	C	T	0	TB18.6-Rv2141c	n.2400373C>T		1	333	333	0	1	0.0720721	309	24	0	0.0	10506	816	0	0.0	170	139	12	12	9.76365	3.0103	0.0	0.0	1	12.0581	19.8831	17.0	7.0	3.37221	14.8234	0.0	1997.61	0	snp	1X	1	1.0	1	60	60	1.0	0.996764		FALSE
3008617	A	G	0	Rv2690c	c.593T>C	p.Leu198Pro	1	305	305	0	1	0.131148	264	40	0	0.0	8976	1360	0	0.0	121	143	18	22	6.99133	3.87889	0.0	0.0	1	3.87889	9.45891	22.0	18.0	3.0103	17.5197	0.0	1569.52	0	snp	1X	1	2.0	1	60	59.8333	1.0	1		FALSE
3141768	A	G	2.7966e-14	ugpA	c.455T>C	p.Ile152Thr	1	280	280	0	1	0.0642857	262	18	0	0.0	8908	612	0	0.0	161	101	9	9	32.8473	3.0103	0.0	0.0	1	4.9405	3.30867	11.0	7.0	3.49285	11.4973	0.0	1706.26	0	snp	1X	1	1.0	1	60	59.9542	1.0	1		FALSE
3498698	G	A	1.4887e-14	devS	c.568C>T	p.Gln190*	1	337	337	0	1	0.0949555	305	32	0	0.0	10370	1088	0	0.0	152	153	17	15	3.01742	3.28173	0.0	0.0	1	5.45321	34.9701	19.0	13.0	4.09604	21.5283	0.0	1908.74	0	snp	1X	1	1.0	1	60	59.9869	1.0	1		FALSE
930149	C	A	0	PE_PGRS14	c.337G>T	p.Ala113Ser	1	316	316	0	1	0.0886076	288	28	0	0.0	9792	952	0	0.0	148	140	14	14	3.49285	3.0103	0.0	0.0	1	14.1779	5.45321	20.0	8.0	4.25114	4.48811	0.0	1829.2	0	snp	1X	1	1.0	1	60	59.7604	1.0	1		FALSE
1666967	G	A	1.18613e-13	Rv1476-ripA	n.1666967G>A		1	513	513	0	1	0.0955166	464	49	0	0.0	15776	1666	0	0.0	236	228	23	26	3.30981	3.40914	0.0	0.0	1	15.8176	42.621	16.0	33.0	10.4997	12.0706	0.0	2912.91	0	snp	1X	1	1.0	1	60	59.8922	1.0	1		FALSE
772744	T	G	0	fadE8	c.1261T>G	p.Trp421Gly	1	300	300	0	1	0.05	285	15	0	0.0	9690	510	0	0.0	140	145	7	8	3.20078	3.15506	0.0	0.0	1	4.31318	9.41805	9.0	6.0	3.15506	3.20078	0.0	1896.2	0	snp	1X	1	1.0	1	60	60	1.0	1		FALSE
852833	T	G	5294.83	phoR	c.438T>G	p.Asp146Glu	1	250	250	1	1	0.852	37	213	0	0.0	1258	7242	0	0.0	22	15	86	127	5.88603	20.1476	0.0	0.0	1	27.4878	5.88603	131.0	82.0	69.8978	28.8919	0.0	1219.18	0	snp	1X	1	1.0	1	60	60	1.0	1		FALSE
1214388	G	T	0	Rv1087A-PE9	n.1214388G>T		1	318	318	0	1	0.0880503	290	28	0	0.0	9860	952	0	0.0	126	164	12	16	13.8227	4.25114	0.0	0.0	1	4.25114	8.07208	16.0	12.0	3.0103	4.47792	0.0	1838.21	0	snp	1X	1	1.0	1	60	59.7862	1.0	1		FALSE
1519558	G	C	7560	Rv1353c	c.428C>G	p.Ser143Trp	1	354	354	1	1	0.853107	52	302	0	0.0	1768	10268	0	0.0	22	30	125	177	5.68288	22.4529	0.0	0.0	1	25.5591	4.51363	123.0	179.0	42.3844	4.51363	0.0	1740.75	0	snp	1X	1	1.0	1	59.9901	60	0.996689	1		FALSE
3717219	C	T	6498.11	sugI	c.130C>T	p.Leu44Leu	1	398	398	1	1	0.771357	91	307	0	0.0	3094	10438	0	0.0	55	36	215	92	11.6246	110.021	0.0	0.0	1	8.95886	8.37933	168.0	139.0	3.35689	3.60686	0.0	1496.25	0	snp	1X	1	1.0	1	60	60	1.0	1		FALSE
3717105	C	T	4960.25	sugI	c.16C>T	p.Gln6*	1	353	353	1	1	0.730878	95	258	0	0.0	3230	8772.0	0	0.0	32	63	106	152	24.9765	20.8197	0.0	0.0	1.0	6.37692	11.2619	139.0	119.0	33.3099	4.86177	0.0	1142.14	0	snp	1X	1	1.0	1	60	60	1.0	0.989474		FALSE
549637	G	A	5159.58	Rv0457c-Rv0458	n.549637G>A		1	295	295	1	1	0.789831	62	233	0	0.0	2108	7922	0	0.0	27	35	134	99	5.25182	14.4268	0.0	0.0	1	49.9905	3.57068	81.0	152.0	10.8481	4.27115	0.0	1188.04	0	snp	1X	1	1.0	1	60	60	1.0	1		FALSE
1667770	C	T	4.31541e-14	ripA	c.781C>T	p.Arg261Cys	1	316	316	0	1	0.0727848	293	23	0	0.0	9962	782.0	0	0.0	145	148	11	12	3.077	3.10471	0.0	0.0	1.0	3.10471	8.41304	11.0	12.0	5.3706	6.93081	0.0	1896.39	0	snp	1X	1	1.0	1	60	59.9454	1.0	0.993174		FALSE
3717105	C	T	8.84775e-14	sugI	c.16C>T	p.Gln6*	1	382	382	0	1	0.306283	264	117	0	0.0	8976	3976.0	0	0.0	98	166	56	61	41.044	3.47429	0.0	0.0	1.0	3.02886	3.1419	58.0	59.0	25.7458	25.2514	0.0	1025.91	0	snp	1X	1	2.0	1	60	59.875	1.0	1		FALSE
632058	G	A	1.73581e-14	Rv0539	c.316G>A	p.Ala106Thr	1	302	302	0	1	0.281457	217	85	0	0.0	7378	2890	0	0.0	85	132	32	53	25.1153	14.2764	0.0	0.0	1	8.75832	16.7096	50.0	35.0	4.26209	3.10036	0.0	924.295	0	snp	1X	1	1.0	1	59.8706	60	1.0	1		FALSE
2038232	G	C	1.10902e-14	eccA5	c.1533G>C	p.Glu511Asp	1	499	499	0	1	0.0941884	452	47	0	0.0	15368	1598	0	0.0	207	245	21	26	9.94748	4.16534	0.0	0.0	1	3.0565	3.0103	23.0	24.0	31.8863	65.4449	0.0	2840.25	0	snp	1X	1	1.0	1	60	59.9425	1.0	1		FALSE
2559211	A	G	0	Rv2286c	c.359T>C	p.Leu120Pro	1	358	358	0	1	0.175978	295	63	0	0.0	10030	2142	0	0.0	129	166	28	35	13.0874	4.69922	0.0	0.0	1	3.04477	9.20084	31.0	32.0	5.80219	3.19432	0.0	1629.03	0	snp	1X	1	1.0	1	60	59.9525	1.0	1		FALSE
3190786	G	T	1.25363e-13	cdsA	c.836C>A	p.Pro279His	1	416	416	0	1	0.170673	344	71	0	0.0	11696	2414	0	0.0	222	122	45	26	66.1345	14.0512	0.0	0.0	1	3.28556	16.3674	34.0	37.0	4.50892	6.06551	0.0	1905.02	0	snp	1X	1	2.0	1	60	60	0.985915	0.991279		FALSE
2696732	T	C	1.00054e-14	subI	c.983A>G	p.Asp328Gly	1	253	253	0	1	0.213439	199	54	0	0.0	6766	1836	0	0.0	105	94	27	27	4.33064	3.0103	0.0	0.0	1	8.80089	33.6619	21.0	33.0	10.8919	13.4967	0.0	1012.67	0	snp	1X	1	1.0	1	60	59.9397	1.0	1		FALSE
3717087	C	A	3.51982e-14	dacB1-sugI	n.3717087C>A		1	313	313	0	1	0.376997	195	118	0	0.0	6630	4012	0	0.0	79	116	50	68	18.2551	8.97265	0.0	0.0	1	32.454	11.1283	79.0	39.0	5.66023	3.55595	0.0	544.934	0	snp	1X	1	1.0	1	60	60	1.0	0.994872		FALSE
4178601	T	C	0	Rv3729	c.317T>C	p.Ile106Thr	1	307	307	0	1	0.348534	200	107	0	0.0	6800	3638	0	0.0	112	88	65	42	9.26414	13.7459	0.0	0.0	1	17.8047	9.26414	40.0	67.0	13.7459	24.0302	0.0	654.713	0	snp	1X	1	1.0	1	60	59.91	0.990654	0.995		FALSE
298048	C	T	4.15625e-13	Rv0246	c.1240C>T	p.Pro414Ser	1	425	425	0	1	0.390588	259	166	0	0.0	8806	5644	0	0.0	144	115	92	74	10.0613	7.2486	0.0	0.0	1	3.06262	4.42721	84.0	82.0	5.57421	3.42112	0.0	653.527	0	snp	1X	1	1.0	1	60	59.8456	1.0	1		FALSE
2722726	C	A	0	Rv2425c	c.583G>T	p.Ala195Ser	1	329	329	0	1	0.0668693	307	22	0	0.0	10438	748	0	0.0	125	182	11	11	25.9911	3.0103	0.0	0.0	1	3.0103	3.58323	11.0	11.0	3.40511	4.60177	0.0	1997.78	0	snp	1X	1	1.0	1	60	59.9642	1.0	1		FALSE
3719463	A	C	3.07384e-14	nagA	c.869A>C	p.Glu290Ala	1	292	292	0	1	0.0924658	265	27	0	0.0	9010	918	0	0.0	129	136	15	12	3.41182	3.73412	0.0	0.0	1	3.09072	7.34505	14.0	13.0	5.02092	3.01849	0.0	1672.53	0	snp	1X	1	1.0	1	60	60	1.0	0.996226		FALSE
967959	A	C	1.34524e-13	cspB	c.62A>C	p.Glu21Ala	1	286	286	0	1	0.283217	205	81	0	0.0	6970	2754	0	0.0	95	110	40	41	5.39362	3.03711	0.0	0.0	1	6.2541	6.07155	35.0	46.0	7.5409	39.883	0.0	863.989	0	snp	1X	1	1.0	1	60	60	1.0	1		FALSE
1337402	A	C	0	Rv1194c	c.1112T>G	p.Leu371Arg	1	370	370	0	1	0.186486	301	69	0	0.0	10234	2346	0	0.0	159	142	35	34	5.0952	3.04177	0.0	0.0	1	3.04177	21.7744	35.0	34.0	3.29354	8.26945	0.0	1625.99	0	snp	1X	1	1.0	1	60	59.9934	1.0	0.996678		FALSE
1337664	G	T	4162.56	Rv1194c	c.850C>A	p.Arg284Ser	1	321	321	1	1	0.713396	92	229	0	0.0	3128	7786	0	0.0	37	55	94	135	10.6577	18.9502	0.0	0.0	1	9.92298	5.3706	101.0	128.0	15.9917	6.40913	0.0	958.465	0	snp	1X	1	1.0	1	60	59.8043	1.0	1		FALSE
1338877	C	T	0	Rv1194c-PE13	n.1338877C>T		1	387	387	0	1	0.0594315	364	23	0	0.0	12376	782	0	0.0	169	195	13	10	7.04303	3.86001	0.0	0.0	1	3.86001	9.11906	13.0	10.0	3.86001	43.1229	0.0	2386.72	0	snp	1X	1	1.0	1	60	60	1.0	0.997253		FALSE
1406066	C	G	4.33994e-15	Rv1257c	c.19G>C	p.Ala7Pro	1	330	330	0	1	0.0727273	306	24	0	0.0	10404	816	0	0.0	133	173	14	10	14.3644	4.45795	0.0	0.0	1	3.37221	3.03869	13.0	11.0	6.26751	3.0103	0.0	1981.03	0	snp	1X	1	1.0	1	60	60	1.0	0.996732		FALSE
1558625	T	C	4929.3	carB	c.1525T>C	p.Leu509Leu	1	347	347	1	1	0.731988	93	254	0	0.0	3162	8636	0	0.0	41	52	117	137	5.83555	6.42994	0.0	0.0	1	3.0103	25.4488	127.0	127.0	15.3552	4.15441	0.0	1135.01	0	snp	1X	1	1.0	1	60	60	0.996063	1		FALSE
2999073	A	G	0	dxs1	c.896T>C	p.Val299Ala	1	378	378	0	1	0.0529101	358	20	0	0.0	12172	680	0	0.0	162	196	13	7	10.0221	6.91895	0.0	0.0	1	3.0103	4.97554	10.0	10.0	3.44459	4.97554	0.0	2374.88	0	snp	1X	1	1.0	1	60	59.9497	0.95	1		FALSE
3031496	A	G	8.44493e-16	Rv2719c	c.42T>C	p.Asn14Asn	1	314	314	0	1	0.0605096	295	19	0	0.0	10030	646	0	0.0	144	151	7	12	3.37099	5.8675	0.0	0.0	1	3.12459	14.2063	10.0	9.0	4.03889	5.66759	0.0	1937.18	0	snp	1X	1	1.0	1	60	59.8576	1.0	1		FALSE
3274952	T	G	0	papA5	c.4T>G	p.Phe2Val	1	384	384	0	1	0.299479	269	115	0	0.0	9146	3910	0	0.0	148	121	59	56	8.89507	3.18024	0.0	0.0	1	3.02918	6.57022	57.0	58.0	3.48236	4.37453	0.0	1080.92	0	snp	1X	1	1.0	1	60	59.9257	1.0	1		FALSE
3640256	T	G	3100.32	whiB2-fbiA	n.3640256T>G		1	378	378	1	1	0.640212	136	242	0	0.0	4624	8228	0	0.0	75	61	155	87	6.13977	44.5016	0.0	0.0	1	85.7057	49.5692	73.0	169.0	89.1872	28.557	0.0	713.876	0	snp	1X	1	1.0	1	60	60	1.0	1		FALSE
3640408	T	G	2.57962e-14	whiB2-fbiA	n.3640408T>G		1	457	457	0	1	0.293217	323	134	0	0.0	10982	4556	0	0.0	149	174	64	70	7.21207	3.59368	0.0	0.0	1	7.15878	3.07081	59.0	75.0	5.34382	4.9532	0.0	1330.01	0	snp	1X	1	1.0	1	59.9925	59.8947	1.0	1		FALSE
3835974	C	A	0	groEL1	c.918G>T	p.Val306Val	1	277	277	0	1	0.296029	195	82	0	0.0	6630	2788	0	0.0	92	103	38	44	4.35773	3.96363	0.0	0.0	1	6.82362	4.35773	47.0	35.0	4.70511	44.4464	0.0	785.827	0	snp	1X	1	1.0	1	60	59.9538	0.987805	1		FALSE
4401357	C	T	0	Rv3912	c.488C>T	p.Pro163Leu	1	278	278	0	1	0.23741	212	66	0	0.0	7208	2244	0	0.0	88	124	40	26	16.285	9.45891	0.0	0.0	1	4.19474	3.17418	30.0	36.0	6.30041	13.4989	0.0	1023.17	0	snp	1X	1	1.0	1	60	59.6604	1.0	1		FALSE
45859	G	A	6.58156e-14	leuS	c.2298G>A	p.Glu766Glu	1	197	197	0	1	0.274112	143	54	0	0.0	4862	1836	0	0.0	67	76	10	44	4.24029	49.4959	0.0	0.0	1	4.45795	4.8477	30.0	24.0	4.45795	4.24029	0.0	636.412	0	snp	1X	1	1.0	1	60	60	1.0	1		FALSE
3008745	G	A	1.4e-14	Rv2690c	c.465C>T	p.Ile155Ile	1	239	235.8	0	1	0.0669456	223	16	0	0.0	7508	544	0	0.0	113	110	9	7	3.09794	3.55317	0.0	0.0	1	3.0103	7.30456	8.0	8.0	16.582	14.9388	0.0	1438.32	0	snp	1X2M1D1M	1	1.0	1	60	60	1.0	1	Chromosome:3008745	FALSE
3796535	G	A	0	lytB1	c.903C>T	p.Arg301Arg	1	270	270	0	1	0.0592593	254	16	0	0.0	8636	544	0	0.0	135	119	6	10	5.19887	5.18177	0.0	0.0	1	7.89611	10.7045	11.0	5.0	16.582	7.93458	0.0	1673.57	0	snp	1X	1	1.0	1	60	60	0.4375	0.645669		FALSE
2272792	G	T	0	dosT	c.1717C>A	p.Arg573Ser	1	246	246	0	1	0.0569106	232	14	0	0.0	7888	476.0	0	0.0	132	100	6	8	12.5947	3.63072	0.0	0.0	1.0	3.63072	13.8302	8.0	6.0	8.59409	11.4341	0.0	1526.22	0	snp	1X	1	1.0	1	60	60	1.0	1		FALSE
165288	C	T	1.62972e-13	msrA-Rv0138	n.165288C>T		1	384	384	0	1	0.346354	251	133	0	0.0	8534	4522.0	0	0.0	120	131	72	61	4.05711	4.98585	0.0	0.0	1.0	4.98585	4.47237	72.0	61.0	4.33278	3.01895	0.0	830.763	0	snp	1X	1	1.0	1	60	59.9402	1.0	1		FALSE
678162	G	T	1773.07	vapC26	c.241G>T	p.Ala81Ser	1	278	278	1	1	0.604317	110	168	0	0.0	3740	5712.0	0	0.0	52	58	73	95	3.72096	9.26621	0.0	0.0	1.0	5.54368	12.5648	91.0	77.0	16.2459	16.355	0.0	408.265	0	snp	1X	1	1.0	1	60	60	1.0	1		FALSE
1454297	A	G	2.67905e-14	rho	c.1094A>G	p.Asp365Gly	1	294	294	0	1	0.0510204	279	15	0	0.0	9486	510.0	0	0.0	143	136	3	12	3.39167	14.7363	0.0	0.0	1.0	4.31318	17.4012	9.0	6.0	14.7363	3.20488	0.0	1857.28	0	snp	1X	1	1.0	1	60	59.8996	1.0	1		FALSE
3801936	T	C	1791.94	PE_PGRS52	c.284T>C	p.Val95Ala	1	209	209	1	1	0.641148	75	134	0	0.0	2550	4556.0	0	0.0	38	37	53	81	3.03925	15.715	0.0	0.0	1.0	13.9649	5.35549	80.0	54.0	5.34382	15.7786	0.0	412.61	0	snp	1X	1	1.0	1	60	59.4667	1.0	1		FALSE
4212068	G	A	1971.64	tcrX-Rv3766	n.4212068G>A		1	323	323	1	1	0.600619	129	194	0	0.0	4386	6596.0	0	0.0	68	61	86	108	3.83512	8.42779	0.0	0.0	1.0	13.0841	3.43113	112.0	82.0	6.63688	6.79775	0.0	453.987	0	snp	1X	1	1.0	1	60	60	1.0	1		FALSE
2871172	G	A	0	Rv2551c	c.23C>T	p.Ala8Val	1	333	333	0	1	0.0630631	312	21	0	0.0	10608	714	0	0.0	168	144	12	9	7.01917	3.94093	0.0	0.0	1	3.94093	4.01252	9.0	12.0	3.1137	4.79202	0.0	2044.48	0	snp	1X	1	1.0	1	60	59.8846	1.0	1		FALSE
4359486	G	C	3.85131e-14	espK	c.297C>G	p.Ala99Ala	1	400	400	0	1	0.0725	371	29	0	0.0	12614	986	0	0.0	206	165	11	18	12.8492	6.67934	0.0	0.0	1	19.8579	19.4514	22.0	7.0	4.88226	5.59148	0.0	2403.64	0	snp	1X	1	1.0	1	60	59.9784	1.0	1		FALSE
264081	C	T	1.10175e-13	Rv0221	c.15C>T	p.Ser5Ser	1	484	484	0	1	0.109504	431	53	0	0.0	14654	1802	0	0.0	232	199	30	23	8.49692	5.01789	0.0	0.0	1	3.37904	16.1147	25.0	28.0	14.851	106.037	0.0	2634.16	0	snp	1X	1	1.0	1	60	59.9443	1.0	1		FALSE
791316	A	G	0	Rv0691c	c.351T>C	p.Thr117Thr	1	453	453	0	1	0.101545	407	46	0	0.0	13838	1564	0	0.0	171	236	26	20	25.552	4.70971	0.0	0.0	1	3.76559	12.8753	25.0	21.0	6.03148	6.34487	0.0	2532.25	0	snp	1X	1	1.0	1	60	59.8771	1.0	1		FALSE
1454523	T	G	0	rho	c.1320T>G	p.Asp440Glu	1	304	304	0	1	0.0526316	287	16	0	0.0	9758	544	0	0.0	134	153	8	8	5.74166	3.0103	0.0	0.0	1	3.55317	12.2788	7.0	9.0	7.89611	12.2788	0.0	1900.85	0	snp	1X	1	2.0	1	60	60	1.0	1		FALSE
3447520	G	T	0	virS	c.907C>A	p.Gln303Lys	1	287	287	0	1	0.390244	175	112	0	0.0	5950	3808	0	0.0	98	77	47	65	8.48241	9.29206	0.0	0.0	1	6.81038	12.056	63.0	49.0	7.97367	3.02271	0.0	443.094	0	snp	1X	1	1.0	1	60	59.76	1.0	1		FALSE
3449952	G	A	0	Rv3083	c.1449G>A	p.Leu483Leu	1	257	257	0	1	0.48249	132	124	0	0.0	4488	4216	0	0.0	65	67	70	54	3.0761	7.49334	0.0	0.0	1	3.64073	7.22164	59.0	65.0	3.64073	3.60252	0.0	56.4736	0	snp	1X	1	2.0	1	59.8871	60	1.0	1		FALSE
393341	T	C	0	cyp135A1	c.705A>G	p.Arg235Arg	1	262	262	0	1	0.137405	226	36	0	0.0	7684	1224.0	0	0.0	148	78	17	19	50.0909	3.25157	0.0	0.0	1.0	6.8707	3.16403	22.0	14.0	5.18177	3.62523	0.0	1325.82	0	snp	1X	1	1.0	1	60	60	1.0	1		FALSE
2326203	C	T	1.67554e-14	blaC	c.607G>A	p.Ala203Thr	1	217	217	0	1	0.198157	173	43	0	0.0	5882	1459.0	0	0.0	66	107	23	20	24.11	3.46479	0.0	0.0	1.0	3.0608	8.54567	22.0	21.0	14.3727	33.1473	0.0	903.804	0	snp	1X	1	2.0	1	60	60	1.0	1		FALSE
2273911	T	A	0	dosT	c.598A>T	p.Asn200Tyr	1	243	243	0	1	0.0617284	228	15	0	0.0	7752	510	0	0.0	124	104	8	7	6.8199	3.15506	0.0	0.0	1	4.31318	23.1631	9.0	6.0	4.31318	3.35316	0.0	1491.25	0	snp	1X	1	1.0	1	60	60	1.0	1		FALSE
2274331	G	A	2.51634e-14	dosT	c.178C>T	p.Leu60Phe	1	280	280	0	1	0.05	266	14	0	0.0	9044	476	0	0.0	158	108	5	9	23.4189	5.49198	0.0	0.0	1	5.49198	6.27567	5.0	9.0	3.63072	25.0842	0.0	1761.28	0	snp	1X	1	1.0	1	60	59.9549	1.0	0.996241		FALSE
3499360	A	G	2.5736e-14	devR	c.556T>C	p.Ser186Pro	1	329	329	0	1	0.0699088	306	23	0	0.0	10404	782	0	0.0	138	168	14	9	9.39698	5.3706	0.0	0.0	1	3.10471	12.2071	11.0	12.0	5.3706	22.1987	0.0	1982.35	0	snp	1X	1	1.0	1	60	59.8889	1.0	0.973856		FALSE
246941	C	A	0	mmpL3	c.378G>T	p.Lys126Asn	1	281	281	0	1	0.088968	256	25	0	0.0	8704	850	0	0.0	127	129	15	10	3.04423	5.18177	0.0	0.0	1	3.79203	5.18177	11.0	14.0	3.79203	5.75857	0.0	1623.18	0	snp	1X	1	1.0	1	60	59.7734	1.0	1		FALSE
2508519	A	C	2.13963e-14	cobD	c.857T>G	p.Leu286Arg	1	147	147	0	1	0.0544218	139	8	0	0.0	4726	272	0	0.0	72	67	5	3	3.40085	4.09604	0.0	0.0	1	7.35324	18.0231	6.0	2.0	4.09604	26.7715	0.0	910.407	0	snp	1X	1	1.0	1	60	59.6331	1.0	1		FALSE
2608563	G	A	1.92889e-15	stp-cysK1	n.2608563G>A		1	242	242	0	1	0.0785124	223	19	0	0.0	7582	646	0	0.0	141	82	9	10	36.9067	3.12459	0.0	0.0	1	12.2676	16.341	5.0	14.0	3.12459	66.8983	0.0	1409.21	0	snp	1X	1	1.0	1	60	59.7399	1.0	1		FALSE
2959753	T	C	0	Rv2633c	c.68A>G	p.Glu23Gly	1	281	281	0	1	0.113879	249	32	0	0.0	8466	1088	0	0.0	121	128	19	13	3.43762	5.45321	0.0	0.0	1	5.45321	54.7158	13.0	19.0	12.7819	12.5072	0.0	1514.4	0	snp	1X	1	1.0	1	60	59.9799	1.0	1		FALSE
3640256	T	G	3034.19	whiB2-fbiA	n.3640256T>G		1	277	277	1	1	0.6787	89	188	0	0.0	3026	6392	0	0.0	57	32	105	83	18.2594	8.60069	0.0	0.0	1	25.3718	40.1205	72.0	116.0	47.41	32.8985	0.0	698.648	0	snp	1X	1	1.0	1	60	59.8652	1.0	1		FALSE
4338242	G	A	1.20564e-15	whiB6	c.280C>T	p.Gln94*	1	256	256	0	1	0.222656	199	57	0	0.0	6766	1938	0	0.0	118	81	29	28	17.9487	3.0484	0.0	0.0	1	6.09608	3.89417	33.0	24.0	6.09608	13.4967	0.0	993.655	0	snp	1X	1	1.0	1	60	59.9095	1.0	1		FALSE
1079007	A	C	0	ctpV	c.265A>C	p.Thr89Pro	1	206	206	0	1	0.145631	176	30	0	0.0	5984	1020	0	0.0	95	81	18	12	5.42853	5.61607	0.0	0.0	1	5.61607	7.94546	18.0	12.0	5.61607	20.8262	0.0	1021.63	0	snp	1X	1	1.0	1	60	59.8636	1.0	1		FALSE
3004016	G	A	0	Rv2686c	c.23C>T	p.Ala8Val	1	224	224	0	1	0.0669643	209	15	0	0.0	7106	510	0	0.0	95	114	6	9	6.76103	4.31318	0.0	0.0	1	3.15506	3.5194	8.0	7.0	4.31318	15.7378	0.0	1359.18	0	snp	1X	1	1.0	1	60	59.8995	1.0	1		FALSE
3621945	C	T	5.64139e-14	Rv3242c	c.267G>A	p.Leu89Leu	1	216	216	0	1	0.0787037	198	17	0	0.0	6732	578	0	0.0	99	99	10	7	3.0103	4.1599	0.0	0.0	1	13.3567	12.8806	13.0	4.0	4.1599	5.81786	0.0	1271.2	0	snp	1X	1	2.0	1	60	59.9899	1.0	0.994949		FALSE
4345863	C	T	0	eccB1	c.825C>T	p.Gly275Gly	1	251	251	0	1	0.0677291	234	17	0	0.0	7956	578	0	0.0	95	139	6	11	20.976	6.20364	0.0	0.0	1	3.13803	3.34437	9.0	8.0	4.1599	15.0369	0.0	1518.57	0	snp	1X	1	1.0	1	60	60	1.0	1		FALSE
3449952	G	A	5756.5	Rv3083	c.1449G>A	p.Leu483Leu	1	241	241	1	1	0.892116	26	215	0	0.0	884	7310	0	0.0	15	11	99	116	4.34659	5.92916	0.0	0.0	1	4.71718	3.34437	114.0	101.0	12.7163	4.34659	0.0	1325.48	0	snp	1X	1	1.0	1	60	60	1.0	1		FALSE
3498758	G	T	5708.12	devS	c.508C>A	p.Leu170Met	1	236	236	1	1	0.898305	24	212	0	0.0	816	7208	0	0.0	15	9	116	96	6.26751	7.10742	0.0	0.0	1	8.91015	4.45795	118.0	94.0	26.6097	3.37221	0.0	1314.34	0	snp	1X	1	1.0	1	60	60	1.0	1		FALSE
16996	T	C	6.2686e-15	pknB	c.475A>G	p.Ile159Val	1	284	284	0	1	0.0739437	263	21	0	0.0	8942	714	0	0.0	162	101	11	10	33.7329	3.1137	0.0	0.0	1	3.1137	14.3135	11.0	10.0	3.94093	3.41487	0.0	1691.25	0	snp	1X	1	1.0	1	60	60	1.0	0.996198		FALSE
73850	C	T	1.60322e-14	icd2	c.662G>A	p.Gly221Asp	1	265	265	0	1	0.116981	233	31	0	0.0	7922	1054	0	0.0	108	125	16	15	5.70367	3.08035	0.0	0.0	1	6.44263	4.13797	12.0	19.0	3.64073	3.24329	0.0	1419.81	0	snp	1X	1	2.0	1	60	60	1.0	1		FALSE
1718880	C	G	1.49176e-14	Rv1524	c.155C>G	p.Ala52Gly	1	277	277	0	1	0.0505415	263	14	0	0.0	8942	476	0	0.0	122	141	8	6	5.99091	3.63072	0.0	0.0	1	3.0103	3.08461	7.0	7.0	3.0103	3.01856	0.0	1748.55	0	snp	1X	1	1.0	1	60	59.8479	1.0	1		FALSE
2032214	T	C	5979.02	Rv1794-eccD5	n.2032214_2032215delTTinsCC		1	228	231.5	1	1	0.938596	14	214	0	7.0	468	7244	0	238.0	9	5	89	125	5.49198	16.1609	0.0	0.0	1	3.37559	8.59409	104.0	110.0	96.5257	5.49198	0.0	1376.72	0	complex	2X	1	1.0	2	60	60	1.0	1		FALSE
2032215	T	C	5979.02	Rv1794-eccD5	n.2032214_2032215delTTinsCC		1	228	231.5	1	1	0.938596	14	214	0	7.0	468	7244	0	238.0	9	5	89	125	5.49198	16.1609	0.0	0.0	1	3.37559	8.59409	104.0	110.0	96.5257	5.49198	0.0	1376.72	0	complex	2X	1	1.0	2	60	60	1.0	1		FALSE
2318261	C	T	4730.18	cobN	c.2493G>A	p.Leu831Leu	1	181	181	1	1	0.928177	13	168	0	0.0	442	5712	0	0.0	6	7	83	85	3.17734	3.062	0.0	0.0	1	10.4553	16.5402	96.0	72.0	5.54368	4.51363	0.0	1089.16	0	snp	1X	1	1.0	1	60	60	1.0	1		FALSE
3532172	T	C	8.64283e-14	Rv3163c	c.742A>G	p.Thr248Ala	1	236	236	0	1	0.190678	191	45	0	0.0	6494	1530	0	0.0	99	92	25	20	3.56738	4.21667	0.0	0.0	1	5.37479	11.2983	19.0	26.0	4.21667	3.56738	0.0	1024.88	0	snp	1X	1	1.0	1	60	59.7277	1.0	1		FALSE
4214083	C	T	4.15871e-14	Rv3768	c.14C>T	p.Pro5Leu	1	284	284	0	1	0.0633803	266	18	0	0.0	9044	612	0	0.0	151	115	10	8	13.5901	3.49285	0.0	0.0	1	10.7311	28.6108	5.0	13.0	4.9405	10.3574	0.0	1735.05	0	snp	1X	1	1.0	1	60	60	1.0	0.996241		FALSE
365513	G	A	5060.53	Rv0303	c.280G>A	p.Val94Met	1	188	188	1	1	0.941489	11	177	0	0.0	374	6018	0	0.0	4	7	92	85	4.78696	3.61144	0.0	0.0	1	5.77065	7.94546	96.0	81.0	5.77065	3.20771	0.0	1165.23	0	snp	1X	1	1.0	1	60	60	1.0	1		FALSE
2185674	A	G	0	fadE17	c.515T>C	p.Ile172Thr	1	200	200	0	1	0.055	189	11	0	0.0	6426	374	0	0.0	68	121	7	4	35.2837	4.78696	0.0	0.0	1	3.20771	14.0515	5.0	6.0	3.20771	20.4855	0.0	1235.97	0	snp	1X	1	1.0	1	60	59.9894	1.0	1		FALSE
2412104	G	A	7.06372e-14	murC	c.19C>T	p.Pro7Ser	1	204	204	0	1	0.279412	147	57	0	0.0	4998	1938	0	0.0	69	78	28	29	4.20683	3.0484	0.0	0.0	1	9.44853	12.2428	35.0	22.0	3.0484	3.14325	0.0	631.576	0	snp	1X	1	1.0	1	60	60	1.0	0.993197		FALSE
2505085	G	A	1.67554e-14	cobC	c.615C>T	p.Ala205Ala	1	233	233	0	1	0.055794	220	13	0	0.0	7480	442	0	0.0	120	100	8	5	6.95843	4.51363	0.0	0.0	1	3.17734	3.04978	7.0	6.0	11.1951	20.4216	0.0	1451.1	0	snp	1X	1	1.0	1	60	60	1.0	1		FALSE
3075906	G	A	1248.16	Rv2766c	c.465C>T	p.Tyr155Tyr	1	233	233	1	1	0.587983	96	137	0	0.0	3264	4658	0	0.0	44	52	62	75	4.45795	5.68898	0.0	0.0	1	4.29416	4.45795	73.0	64.0	5.68898	3.0103	0.0	287.4	0	snp	1X	1	1.0	1	60	59.9792	1.0	1		FALSE
3499422	A	G	6.20788e-14	devR	c.494T>C	p.Leu165Pro	1	214	214	0	1	0.252336	160	54	0	0.0	5440	1836	0	0.0	56	104	20	34	34.2795	10.8919	0.0	0.0	1	19.0953	16.9077	37.0	17.0	5.5839	20.5992	0.0	736.378	0	snp	1X	1	1.0	1	60	59.7875	1.0	1		FALSE
3499674	A	G	0	devR	c.242T>C	p.Leu81Pro	1	233	233	0	1	0.0944206	211	22	0	0.0	7174	748	0	0.0	109	102	15	7	3.51458	9.32731	0.0	0.0	1	12.8806	22.039	6.0	16.0	9.32731	20.31	0.0	1324.48	0	snp	1X	1	1.0	1	60	60	1.0	0.981043		FALSE
24294	C	T	0	fhaA	c.1151G>A	p.Arg384Gln	1	321	321	0	1	0.0965732	290	31	0	0.0	9860	1054.0	0	0.0	130	160	16	15	9.74935	3.08035	0.0	0.0	1.0	28.2974	3.13011	25.0	6.0	8.68415	6.00543	0.0	1826.03	0	snp	1X	1	1.0	1	60	59.9931	1.0	0.996552		FALSE
295621	G	T	6.50921e-14	fadE5	c.13C>A	p.Arg5Arg	1	312	312	0	1	0.36859	197	115	0	0.0	6698	3910.0	0	0.0	62	135	40	75	61.7503	26.1412	0.0	0.0	1.0	6.20142	9.89949	64.0	51.0	8.4673	21.5395	0.0	564.48	0	snp	1X	1	1.0	1	60	60	0.991304	1		FALSE
853660	A	C	0	phoR	c.1265A>C	p.Asp422Ala	1	274	274	0	1	0.452555	150	124	0	0.0	5100	4216.0	0	0.0	103	47	75	49	48.4085	14.8483	0.0	0.0	1.0	11.486	11.3488	51.0	73.0	4.13106	3.53145	0.0	175.267	0	snp	1X	1	1.0	1	59.8468	60	1.0	1		FALSE
1856578	T	C	8.14122e-16	PE17	c.815T>C	p.Leu272Ser	1	265	265	0	1	0.0528302	251	14	0	0.0	8534	476.0	0	0.0	108	143	6	8	13.6081	3.63072	0.0	0.0	1.0	3.0103	11.3242	7.0	7.0	5.49198	17.5531	0.0	1658.08	0	snp	1X	1	1.0	1	59.0714	60	0.928571	0.996016		FALSE
2147804	A	C	5.58107e-14	cinA	c.143A>C	p.Asp48Ala	1	304	304	0	1	0.0723684	282	22	0	0.0	9588	748.0	0	0.0	126	156	8	14	9.94053	6.56362	0.0	0.0	1.0	12.8806	17.918	16.0	6.0	3.40511	4.98157	0.0	1825.13	0	snp	1X	1	1.0	1	60	59.9149	1.0	1		FALSE
2455853	G	A	0	trpD	c.891C>T	p.Asn297Asn	1	227	227	0	1	0.061674	213	14	0	0.0	7242	476.0	0	0.0	136	77	9	5	38.4981	5.49198	0.0	0.0	1.0	8.59409	66.6355	4.0	10.0	5.49198	57.3379	0.0	1364.09	0	snp	1X	1	1.0	1	60	60	1.0	1		FALSE
3088156	T	C	1668.3	Rv2781c	c.829A>G	p.Asn277Asp	1	292	292	1	1	0.592466	119	173	0	0.0	4046	5882.0	0	0.0	36	83	70	103	43.3194	16.6793	0.0	0.0	1.0	5.83447	3.02855	79.0	94.0	9.65024	3.90444	0.0	384.141	0	snp	1X	1	1.0	1	60	60	1.0	1		FALSE
4175107	T	C	4.94241e-15	Rv3728	c.235T>C	p.Ser79Pro	1	271	271	0	1	0.0811808	249	22	0	0.0	8466	748.0	0	0.0	127	122	7	15	3.22832	9.32731	0.0	0.0	1.0	9.32731	4.48411	7.0	15.0	3.40511	3.71668	0.0	1597.68	0	snp	1X	1	1.0	1	60	59.992	1.0	1		FALSE
436293	G	A	2.04319e-14	purA	c.477C>T	p.His159His	1	295	295	0	1	0.0542373	279	16	0	0.0	9486	544	0	0.0	147	132	10	6	4.76149	5.18177	0.0	0.0	1	22.5536	13.6653	2.0	14.0	5.18177	5.2596	0.0	1850.48	0	snp	1X	1	1.0	1	60	59.957	1.0	1		FALSE
4296996	C	G	0	pks2	c.2610G>C	p.Val870Val	1	328	328	0	1	0.070122	305	23	0	0.0	10370	782	0	0.0	135	170	9	14	11.7318	5.3706	0.0	0.0	1	5.3706	9.85222	9.0	14.0	14.4341	3.58699	0.0	1982.31	0	snp	1X	1	1.0	1	60	59.9443	1.0	0.996721		FALSE
1925092	C	A	2.36267e-14	pyrG	c.1264C>A	p.Pro422Thr	1	333	333	0	1	0.0540541	315	18	0	0.0	10710	612	0	0.0	175	140	7	11	11.4549	4.9405	0.0	0.0	1	4.9405	8.80779	11.0	7.0	3.49285	3.01719	0.0	2085.23	0	snp	1X	1	1.0	1	60	59.9397	1.0	1		FALSE
2232437	G	T	0	erm(37)-Rv1989c	n.2232437G>T		1	227	227	0	1	0.0881057	207	20	0	0.0	7038	680	0	0.0	108	99	9	11	3.86001	3.44459	0.0	0.0	1	6.91895	30.2953	13.0	7.0	4.74748	6.04197	0.0	1307.83	0	snp	1X	1	1.0	1	60	60	1.0	1		FALSE
2685806	C	T	0	sirA	c.1128C>T	p.Ala376Ala	1	242	242	0	1	0.0619835	227	15	0	0.0	7718	510	0	0.0	114	113	8	7	3.01987	3.15506	0.0	0.0	1	3.15506	8.07069	7.0	8.0	20.5268	12.2032	0.0	1490.1	0	snp	1X	1	1.0	1	60	59.9119	1.0	1		FALSE
4205940	G	A	0	fadE36	c.978C>T	p.Thr326Thr	1	341	341	0	1	0.228739	263	78	0	0.0	8942	2652	0	0.0	122	141	30	48	5.99091	12.0303	0.0	0.0	1	16.4846	10.9448	28.0	50.0	16.4846	10.9448	0.0	1305.1	0	snp	1X	1	1.0	1	60	59.8935	1.0	1		FALSE
88721	A	G	5.20739e-14	Rv0079	c.518A>G	p.Asp173Gly	1	253	253	0	1	0.44664	140	113	0	0.0	4760	3842.0	0	0.0	67	73	51	62	3.56868	5.3355	0.0	0.0	1.0	3.49071	3.0103	54.0	59.0	11.4848	48.239	0.0	181.669	0	snp	1X	1	1.0	1	59.8938	59.7857	1.0	1		FALSE
1557447	A	G	440.468	carB	c.347A>G	p.Tyr116Cys	1	259	259	1	1	0.528958	122	137	0	0.0	4148	4658.0	0	0.0	68	54	80	57	6.49889	11.395	0.0	0.0	1.0	24.7092	15.0424	50.0	87.0	14.5651	11.625	0.0	101.422	0	snp	1X	1	1.0	1	60	60	0.992701	1		FALSE
2031598	A	G	4.7011e-13	Rv1794	c.533A>G	p.Glu178Gly	1	269	269	0	1	0.490706	137	132	0	0.0	4658	4488.0	0	0.0	78	59	75	57	8.73221	8.34028	0.0	0.0	1.0	12.4858	32.3173	54.0	78.0	4.65535	4.29416	0.0	30.5203	0	snp	1X	1	1.0	1	60	60	1.0	1		FALSE
1616205	C	T	1.08125e-13	tpi	c.642C>T	p.Leu214Leu	1	314	314	0	1	0.191083	254	60	0	0.0	8636	2040.0	0	0.0	145	109	33	27	14.0899	4.31318	0.0	0.0	1.0	31.3842	9.7128	44.0	16.0	4.31318	15.3552	0.0	1364.61	0	snp	1X	1	1.0	1	60	59.9291	1.0	1		FALSE
3201160	G	A	0	PPE45	c.861C>T	p.Ala287Ala	1	236	236	0	1	0.436441	133	103	0	0.0	4522	3502.0	0	0.0	78	55	65	38	11.6472	18.3793	0.0	0.0	1.0	4.71796	3.81032	56.0	47.0	3.20004	3.15724	0.0	212.706	0	snp	1X	1	1.0	1	60	60	1.0	1		FALSE
410021	C	A	2800	iniB	c.660C>A	p.Val220Val	1	106	36.6875	0	1	0.122642	0	13	10.25	4.75,5.75,10.25	0	68,3162,374	346.5	159.5,193.5,346.5	0	0	8	5	0	3.0103,5.83555,4.78696	0,0,0	0,0,0	1,1,1	7.35324,4.15441,26.8965	0	0,50,11	2,43,0	3.0103,6.95631,4.78696	0	0,0,0	579.311	0	snp	1M12D2M1X,1M12D3M,3M1X12M	3	3,3,3	1	120	0	1,1,1	0	Chromosome:410006	FALSE
859111	T	G	3.0256e-14	cyp123	c.962A>C	p.Asp321Ala	1	292	292	0	1	0.215753	229	63	0	0.0	7786	2142	0	0.0	98	131	34	29	13.3366	3.872	0.0	0.0	1	15.4532	48.1561	41.0	22.0	3.872	3.01978	0.0	1157.68	0	snp	1X	1	1.0	1	60	60	1.0	1		FALSE
3490234	C	A	2.71822e-14	moaR1	c.729C>A	p.His243Gln	1	394	394	0	1	0.0837563	361	33	0	0.0	12274	1122	0	0.0	193	168	16	17	6.76977	3.0761	0.0	0.0	1	6.23461	8.79087	13.0	20.0	3.60252	4.02686	0.0	2305.2	0	snp	1X	1	1.0	1	60	60	1.0	1		FALSE
3914121	C	A	0	lprN	c.414G>T	p.Glu138Asp	1	297	297	0	1	0.104377	266	31	0	0.0	9044	1054	0	0.0	139	127	18	13	4.18583	4.76149	0.0	0.0	1	11.486	23.4189	10.0	21.0	14.8483	11.3697	0.0	1650.16	0	snp	1X	1	1.0	1	60	59.8797	1.0	0.996241		FALSE
2075178	T	C	0	Rv1830	c.338T>C	p.Val113Ala	1	240	240	0	1	0.1	216	24	0	0.0	7344	816	0	0.0	98	118	10	14	7.03155	4.45795	0.0	0.0	1	8.80089	8.80089	16.0	8.0	4.45795	22.4731	0.0	1344.31	0	snp	1X	1	1.0	1	60	59.9907	1.0	1		FALSE
3161822	C	A	0	mqo	c.240G>T	p.Ala80Ala	1	215	215	0	1	0.125581	188	27	0	0.0	6392	918	0	0.0	96	92	17	10	3.19511	6.95112	0.0	0.0	1	3.73412	27.4509	12.0	15.0	6.95112	4.16534	0.0	1127.11	0	snp	1X	1	1.0	1	60	60	1.0	1		FALSE
4377517	C	G	0	eccC2	c.2936G>C	p.Gly979Ala	1	309	309	0	1	0.132686	268	41	0	0.0	9112	1394	0	0.0	148	120	23	18	9.36267	4.33437	0.0	0.0	1	9.41879	18.6968	15.0	26.0	11.961	36.1982	0.0	1587.15	0	snp	1X	1	1.0	1	60	60	1.0	0.996269		FALSE
648134	C	T	792.153	Rv0556	c.176C>T	p.Ala59Val	1	318	318	1	1	0.540881	146	172	0	0.0	4964	5848	0	0.0	77	69	81	91	3.96218	4.27278	0.0	0.0	1	9.12072	10.2089	97.0	75.0	8.06024	5.15203	0.0	182.4	0	snp	1X	1	1.0	1	60	60	1.0	1		FALSE
2372652	C	T	0	Rv2113	c.23C>T	p.Pro8Leu	1	208	208	0	1	0.456731	113	95	0	0.0	3842	3230	0	0.0	66	47	52	43	9.94748	4.86177	0.0	0.0	1	24.9765	13.1759	32.0	63.0	3.58174	8.56389	0.0	127.185	0	snp	1X	1	1.0	1	59.6421	60	1.0	1		FALSE
3171359	G	A	0	Rv2859c	c.288C>T	p.Gly96Gly	1	210	210	0	1	0.395238	126	83	0	0.0	4284	2822	0	0.0	84	42	30	53	33.4109	16.8502	0.0	0.0	1	25.0128	3.07924	56.0	27.0	10.5712	11.3515	0.0	302.878	0	snp	1X	1	2.0	1	60	59.6825	0.987952	1		FALSE
3360463	C	G	0	ilvC	c.124G>C	p.Val42Leu	1	303	303	0	1	0.455446	165	138	0	0.0	5610	4692	0	0.0	86	79	69	69	3.65516	3.0103	0.0	0.0	1	4.01736	3.02346	65.0	73.0	13.6474	5.9714	0.0	191.759	0	snp	1X	1	1.0	1	60	60	0.992754	1		FALSE
4044781	G	A	0	panC	c.430C>T	p.Leu144Leu	1	207	207	0	1	0.449275	114	93	0	0.0	3876	3162	0	0.0	62	52	44	49	4.9151	3.59403	0.0	0.0	1	5.83555	7.88659	41.0	52.0	3.03365	3.31507	0.0	146.755	0	snp	1X	1	1.0	1	60	59.9123	1.0	0.991228		FALSE
4193379	C	A	921.589	Rv3742c-ctpJ	n.4193379C>A		1	332	332	1	1	0.545181	151	181	0	0.0	5134	6154	0	0.0	78	73	94	87	3.36982	3.59816	0.0	0.0	1	6.47746	3.71495	99.0	82.0	13.0998	20.6265	0.0	212.204	0	snp	1X	1	1.0	1	60	59.8146	1.0	1		FALSE
180722	C	G	1.06081e-14	PE2	c.175G>C	p.Ala59Pro	1	293	293	0	1	0.0614334	275	18	0	0.0	9350	612	0	0.0	118	157	10	8	15.0205	3.49285	0.0	0.0	1	7.35324	13.8203	12.0	6.0	7.35324	26.8965	0.0	1797.43	0	snp	1X	1	1.0	1	60	60	1.0	1		FALSE
852556	C	T	0	phoR	c.161C>T	p.Ala54Val	1	294	294	0	1	0.0612245	276	18	0	0.0	9384	612.0	0	0.0	122	154	10	8	11.0668	3.49285	0.0	0.0	1.0	7.35324	3.79707	12.0	6.0	15.074	12.1053	0.0	1812.71	0	snp	1X	1	1.0	1	60	59.8768	1.0	1		FALSE
852685	A	G	0	phoR	c.290A>G	p.Asn97Ser	1	254	254	0	1	0.208661	201	53	0	0.0	6834	1802.0	0	0.0	112	89	32	21	8.72527	7.96781	0.0	0.0	1.0	5.01789	3.0211	30.0	23.0	3.05127	6.91031	0.0	1039.85	0	snp	1X	1	1.0	1	60	60	0.981132	1		FALSE
852727	T	G	3.94774e-14	phoR	c.332T>G	p.Val111Gly	1	273	273	0	1	0.0915751	248	25	0	0.0	8432	850.0	0	0.0	137	111	12	13	8.92931	3.09716	0.0	0.0	1.0	7.26639	4.27115	9.0	16.0	3.79203	3.04532	0.0	1566.76	0	snp	1X	1	1.0	1	60	59.9435	1.0	0.995968		FALSE
852944	C	G	4.83369e-14	phoR	c.549C>G	p.Ser183Arg	1	275	275	0	1	0.12	241	33	0	0.0	8194	1122.0	0	0.0	170	71	26	7	91.3198	26.7649	0.0	0.0	1.0	4.65535	38.772	14.0	19.0	3.0761	10.5879	0.0	1436.83	0	snp	1X	1	2.0	1	60	59.834	1.0	1		FALSE
1170953	T	C	1.40131e-14	Rv1047-Rv1048c	n.1170953T>C		1	236	236	0	1	0.0635593	221	15	0	0.0	7514	510.0	0	0.0	123	98	11	4	9.15134	10.1038	0.0	0.0	1.0	4.31318	9.15134	6.0	9.0	10.1038	17.9551	0.0	1444.19	0	snp	1X	1	1.0	1	60	60	1.0	0.995475		FALSE
1337322	C	T	0	Rv1194c	c.1192G>A	p.Ala398Thr	1	351	351	0	1	0.0911681	319	32	0	0.0	10846	1088.0	0	0.0	155	164	22	10	3.56168	12.7819	0.0	0.0	1.0	3.0103	33.5675	16.0	16.0	4.09604	11.349	0.0	2011.25	0	snp	1X	1	1.0	1	60	59.8934	1.0	1		FALSE
3353965	G	A	0	serA1	c.1105C>T	p.Leu369Leu	1	189	189	0	1	0.0582011	178	11	0	0.0	6052	374.0	0	0.0	95	83	4	7	4.767	4.78696	0.0	0.0	1.0	3.20771	4.23023	6.0	5.0	3.20771	12.5745	0.0	1169.76	0	snp	1X	1	1.0	1	60	60	1.0	1		FALSE
4338594	A	C	6800	whiB6-Rv3863	n.4338594A>C		1	262	197	1	1	0.858779	0	225	0	1,0	0	7606,1224	0	34,0	0	0	118	107	0	4.17807,5.18177	0,0	0,0	1,1	10.0459,3.25157	0	126,19	99,17	5.18177,18.4519	0	0,0	1321.15	0	snp	1X1M1D1M,2M1D1M	2	3,3	1	60	0	1,1	0	Chromosome:4338594	FALSE
3176068	A	C	0	Rv2864c	c.1198T>G	p.Tyr400Asp	1	259	259	0	1	0.0926641	235	24	0	0.0	7990	816	0	0.0	99	136	12	12	15.6603	3.0103	0.0	0.0	1	6.26751	17.0648	15.0	9.0	3.37221	3.46308	0.0	1477.34	0	snp	1X	1	1.0	1	60	59.9234	1.0	1		FALSE
3349515	T	C	0	gltS	c.763A>G	p.Thr255Ala	1	227	227	0	1	0.118943	200	27	0	0.0	6800	918	0	0.0	90	110	11	16	7.35324	5.02092	0.0	0.0	1	5.02092	24.0302	11.0	16.0	6.95112	3.18402	0.0	1211.46	0	snp	1X	1	1.0	1	60	60	1.0	0.99		FALSE
3411240	G	A	0	Rv3050c	c.718C>T	p.Pro240Ser	1	277	277	0	1	0.407942	164	113	0	0.0	5576	3842	0	0.0	86	78	45	68	3.8577	13.1759	0.0	0.0	1	3.95191	4.91696	60.0	53.0	3.49071	3.8577	0.0	360.306	0	snp	1X	1	1.0	1	60	59.878	1.0	1		FALSE
311272	A	C	4.78548e-14	Rv0259c	c.246T>G	p.Ser82Arg	1	303	303	0	1	0.174917	250	53	0	0.0	8500	1802.0	0	0.0	123	127	26	27	3.14927	3.05127	0.0	0.0	1.0	17.8009	23.0226	17.0	36.0	3.37904	13.0512	0.0	1381.83	0	snp	1X	1	1.0	1	60	60	1.0	1		FALSE
900035	G	A	7192.73	cpsY	c.1296C>T	p.His432His	1	288	288	1	1	0.909722	26	262	0	0.0	884	8908.0	0	0.0	9	17	120	142	8.35546	7.02172	0.0	0.0	1.0	20.5478	8.35546	108.0	154.0	3.83911	3.34437	0.0	1656.19	0	snp	1X	1	1.0	1	60	60	1.0	1		FALSE
1581601	G	T	0	Rv1405c	c.369C>A	p.Gly123Gly	1	323	323	0	1	0.0619195	303	20	0	0.0	10302	680.0	0	0.0	134	169	11	9	11.7894	3.44459	0.0	0.0	1.0	3.44459	5.08144	11.0	9.0	4.74748	76.1165	0.0	1970.08	0	snp	1X	1	1.0	1	60	59.8878	1.0	0.9967		FALSE
2288760	G	A	2.01308e-14	pncA	c.482C>T	p.Ala161Val	1	313	313	0	1	0.0511182	297	16	0	0.0	10098	544.0	0	0.0	134	163	6	10	9.15915	5.18177	0.0	0.0	1.0	5.18177	6.87801	6.0	10.0	3.0103	5.6497	0.0	1972.97	0	snp	1X	1	1.0	1	60	60	1.0	1		FALSE
1570855	C	T	6.41278e-14	cyp132	c.115G>A	p.Gly39Ser	1	444	444	0	1	0.412162	261	183	0	0.0	8874	6222	0	0.0	115	146	96	87	11.0056	3.97144	0.0	0.0	1	8.24319	3.01862	102.0	81.0	33.8737	28.1777	0.0	549.8	0	snp	1X	1	1.0	1	60	60	1.0	1		FALSE
4229452	C	T	2.98459e-13	rfbD	c.195C>T	p.Val65Val	1	417	417	0	1	0.364508	265	152	0	0.0	9010	5168	0	0.0	127	138	64	88	4.0018	11.239	0.0	0.0	1	5.81036	3.67403	83.0	69.0	4.4389	3.67403	0.0	797.228	0	snp	1X	1	1.0	1	60	59.9245	1.0	1		FALSE
4129218	G	T	0	Rv3686c-rsfB	n.4129218G>T		1	317	317	0	1	0.0788644	292	25	0	0.0	9928	850.0	0	0.0	159	133	15	10	8.03741	5.18177	0.0	0.0	1.0	5.18177	3.75395	15.0	10.0	5.18177	12.6481	0.0	1874.85	0	snp	1X	1	1.0	1	60	59.9212	1.0	1		FALSE
13629	A	G	0	Rv0010c-Rv0011c	n.13629A>G		1	379	379	0	1	0.234828	290	89	0	0.0	9860	3026	0	0.0	170	120	55	34	21.7299	13.7701	0.0	0.0	1	3.22989	9.74935	43.0	46.0	32.8985	31.7935	0.0	1410.79	0	snp	1X	1	1.0	1	60	59.8828	1.0	1		FALSE
852970	A	C	3144.13	phoR	c.575A>C	p.Gln192Pro	1	289	289	1	1	0.678201	93	196	0	0.0	3162	6664	0	0.0	65	28	131	65	34.9753	51.2702	0.0	0.0	1	20.7366	28.4375	118.0	78.0	6.59988	13.3073	0.0	723.963	0	snp	1X	1	1.0	1	60	60	1.0	1		FALSE
2109016	C	T	3231.83	apa-Rv1861	n.2109016C>T		1	316	316	1	1	0.667722	105	211	0	0.0	3570	7174	0	0.0	46	59	99	112	6.50534	4.74954	0.0	0.0	1	10.5127	8.98702	92.0	119.0	9.44239	3.03098	0.0	744.157	0	snp	1X	1	1.0	1	60	60	1.0	0.990476		FALSE
2697452	A	G	0	subI	c.263T>C	p.Val88Ala	1	352	352	0	1	0.119318	310	42	0	0.0	10540	1428	0	0.0	128	182	22	20	23.4362	3.21711	0.0	0.0	1	4.87156	3.71077	18.0	24.0	4.87156	6.4006	0.0	1879.98	0	snp	1X	1	1.0	1	59.7143	60	1.0	1		FALSE
2697458	A	C	0	subI	c.257T>G	p.Val86Gly	1	350	350	0	1	0.0914286	318	32	0	0.0	10812	1088	0	0.0	137	181	12	20	16.2303	7.35324	0.0	0.0	1	3.0103	4.34869	16.0	16.0	12.7819	4.7584	0.0	2010.49	0	snp	1X	1	1.0	1	60	59.9623	1.0	1		FALSE
3017327	T	C	0	ppgK	c.470T>C	p.Val157Ala	1	300	300	0	1	0.06	282	18	0	0.0	9588	612	0	0.0	172	110	10	8	32.6101	3.49285	0.0	0.0	1	3.0103	3.0103	9.0	9.0	20.3821	10.8954	0.0	1850.97	0	snp	1X	1	1.0	1	60	60	1.0	1		FALSE
4338594	A	T	6100	whiB6-Rv3863	n.4338594A>T		1	321	250.25	1	1	0.741433	36	238	0	2,0	1208	8012,1598	0	68,0	21	15	115	123	5.18177	3.59423,13.4056	0,0	0,0	1,1	33.7029,5.27418	6.8707	148,27	90,20	4.32413,3.0565	5.18177	0,0	1321.72	0	snp	1X1M1D1M,2M1D1M	2	2,2	1	60	60	1,1	1	Chromosome:4338594	FALSE
1181049	A	C	0	fadD14	c.366A>C	p.Arg122Ser	1	278	278	0	1	0.244604	210	68	0	0.0	7140	2312	0	0.0	100	110	39	29	4.04433	6.20364	0.0	0.0	1	21.4039	30.9706	46.0	22.0	3.13803	26.8345	0.0	991.314	0	snp	1X	1	1.0	1	60	60	1.0	0.995238		FALSE
3190768	A	G	0	cdsA	c.854T>C	p.Met285Thr	1	302	302	0	1	0.139073	260	42	0	0.0	8840	1428	0	0.0	158	102	22	20	29.2016	3.21711	0.0	0.0	1	28.0339	15.0703	10.0	32.0	8.18047	8.65613	0.0	1529.79	0	snp	1X	1	1.0	1	60	60	1.0	1		FALSE
1508887	C	T	0	lprD	c.37G>A	p.Ala13Thr	1	233	233	0	1	0.120172	205	28	0	0.0	6970	952.0	0	0.0	78	127	12	16	28.443	4.25114	0.0	0.0	1.0	3.32051	13.1897	15.0	13.0	5.80219	22.5959	0.0	1231.78	0	snp	1X	1	1.0	1	60	59.8341	1.0	1		FALSE
1430800	G	C	9548.34	Rv1279	c.739G>C	p.Ala247Pro	1	380	380	1	1	0.913158	33	347	0	0.0	1122	11798.0	0	0.0	13	20	154	193	6.23461	12.5285	0.0	0.0	1.0	8.27315	3.60252	188.0	159.0	32.8039	3.0761	0.0	2198.59	0	snp	1X	1	1.0	1	59.9424	60	1.0	1		FALSE
2304774	G	T	5584.22	pks12	c.2213C>A	p.Thr738Asn	1	305	305	1	1	0.803279	60	245	0	0.0	2040	8330.0	0	0.0	40	20	160	85	17.4868	52.8655	0.0	0.0	1.0	31.8067	6.62942	94.0	151.0	7.69891	3.15506	0.0	1285.81	0	snp	1X	1	1.0	1	60	60	1.0	1		FALSE
2468291	G	C	5.48464e-14	Rv2203	c.61G>C	p.Glu21Gln	1	366	366	0	1	0.0519126	347	19	0	0.0	11798	646.0	0	0.0	170	177	9	10	3.31693	3.12459	0.0	0.0	1.0	3.12459	9.02409	10.0	9.0	3.12459	27.8477	0.0	2298.89	0	snp	1X	1	1.0	1	60	60	1.0	1		FALSE
2662213	C	T	9789.15	mbtE	c.4903G>A	p.Val1635Ile	1	365	365	1	1	0.939726	22	343	0	0.0	748	11662.0	0	0.0	13	9	182	161	4.58955	5.80219	0.0	0.0	1.0	22.161	9.32731	199.0	144.0	4.43474	6.56362	0.0	2254.04	0	snp	1X	1	1.0	1	59.93	60	0.997085	1		FALSE
3402649	A	T	8131.41	serB2	c.514T>A	p.Tyr172Asn	1	311	311	1	1	0.92926	22	289	0	0.0	748	9826.0	0	0.0	13	9	160	129	4.58955	10.231	0.0	0.0	1.0	18.2256	3.40511	167.0	122.0	3.61891	4.58955	0.0	1872.33	0	snp	1X	1	1.0	1	59.9654	59.4091	1.0	1		FALSE
4064122	A	G	3849.45	mesJ	c.751T>C	p.Leu251Leu	1	306	306	1	1	0.705882	90	216	0	0.0	3060	7344.0	0	0.0	40	50	106	110	5.42305	3.17115	0.0	0.0	1.0	9.8062	5.42305	121.0	95.0	7.87601	10.8276	0.0	886.369	0	snp	1X	1	1.0	1	59.9352	59.8889	0.990741	1		FALSE
4338646	T	C	4749.97	whiB6-Rv3863	n.4338646T>C		1	409	409	1	1	0.691932	126	283	0	0.0	4284	9622.0	0	0.0	76	50	183	100	14.6604	55.8699	0.0	0.0	1.0	7.80595	4.11327	129.0	154.0	5.22781	3.28604	0.0	1093.72	0	snp	1X	1	1.0	1	60	60	1.0	1		FALSE
4407570	G	A	0	gid	c.633C>T	p.Ile211Ile	1	296	296	0	1	0.0777027	273	23	0	0.0	9282	782	0	0.0	149	124	13	10	7.98162	3.86001	0.0	0.0	1	3.10471	22.1081	11.0	12.0	3.10471	3.20915	0.0	1751.87	0	snp	1X	1	1.0	1	60	60	1.0	0.996337		FALSE
33410	T	A	0	Rv0030	c.187T>A	p.Leu63Met	1	310	310	0	1	0.0677419	289	21	0	0.0	9826	714	0	0.0	143	146	10	11	3.07792	3.1137	0.0	0.0	1	3.1137	7.70639	10.0	11.0	3.94093	5.72276	0.0	1882.33	0	snp	1X	1	1.0	1	60	60	1.0	1		FALSE
881194	C	T	4.73123e-14	Rv0786c	c.271G>A	p.Val91Ile	1	272	272	0	1	0.102941	244	28	0	0.0	8296	952	0	0.0	126	118	16	12	3.57987	4.25114	0.0	0.0	1	4.25114	14.544	12.0	16.0	7.97367	17.2495	0.0	1513.8	0	snp	1X	1	1.0	1	60	59.9631	1.0	1		FALSE
3356252	T	C	0	Rv2997	c.1154T>C	p.Val385Ala	1	207	207	0	1	0.164251	173	34	0	0.0	5882	1156	0	0.0	89	84	18	16	3.3241	3.26577	0.0	0.0	1	3.26577	4.027	18.0	16.0	3.26577	5.13156	0.0	976.026	0	snp	1X	1	1.0	1	60	60	1.0	1		FALSE
195060	C	T	2.20595e-14	fadD5	c.68C>T	p.Ala23Val	1	286	286	0	1	0.0874126	261	25	0	0.0	8874	850	0	0.0	138	123	13	12	4.88226	3.09716	0.0	0.0	1	7.26639	81.2915	9.0	16.0	7.26639	7.41148	0.0	1640.8	0	snp	1X	1	1.0	1	60	59.8927	1.0	1		FALSE
737663	C	T	0	mmaA3	c.487G>A	p.Ala163Thr	1	341	341	0	1	0.27566	247	94	0	0.0	8398	3196	0	0.0	114	133	49	45	6.18399	3.37991	0.0	0.0	1	4.48875	10.4039	43.0	51.0	3.84193	3.23008	0.0	1074.47	0	snp	1X	1	1.0	1	59.8191	60	1.0	1		FALSE
1827724	C	G	1.67253e-14	cya	c.222G>C	p.Trp74Cys	1	312	312	0	1	0.0512821	296	16	0	0.0	10064	544	0	0.0	152	144	6	10	3.47981	5.18177	0.0	0.0	1	3.55317	6.56095	7.0	9.0	3.55317	7.96947	0.0	1966.54	0	snp	1X	1	1.0	1	60	60	1.0	0.996622		FALSE
953505	G	A	2889.12	Rv0857	c.249G>A	p.Val83Val	1	413	413	1	1	0.615012	159	254	0	0.0	5406	8636	0	0.0	76	83	136	118	3.6795	5.78021	0.0	0.0	1	10.7045	9.03306	142.0	112.0	27.9395	17.8828	0.0	665.243	0	snp	1X	1	1.0	1	60	60	1.0	1		FALSE
1950185	C	T	1376.18	Rv1723	c.844C>T	p.Leu282Leu	1	324	324	1	1	0.570988	139	185	0	0.0	4726	6290	0	0.0	76	63	108	77	5.65044	14.2902	0.0	0.0	1	24.7133	3.40085	114.0	71.0	3.96105	4.90057	0.0	316.878	0	snp	1X	1	1.0	1	60	60	1.0	1		FALSE
2185719	T	C	0	fadE17	c.470A>G	p.Asn157Ser	1	241	241	0	1	0.340249	159	82	0	0.0	5406	2788	0	0.0	65	94	34	48	14.4959	8.20065	0.0	0.0	1	41.2494	33.1787	60.0	22.0	5.65844	5.31834	0.0	542.016	0	snp	1X	1	1.0	1	60	60	1.0	1		FALSE
2888594	A	G	2923.84	Rv2566	c.2222A>G	p.His741Arg	1	296	296	1	1	0.662162	100	196	0	0.0	3400	6664	0	0.0	47	53	99	97	3.79203	3.05462	0.0	0.0	1	10.4997	3.79203	111.0	85.0	5.84651	3.35774	0.0	673.239	0	snp	1X	1	1.0	1	60	60	1.0	1		FALSE
2155174	A	G	8.71516e-14	katG	c.938T>C	p.Ile313Thr	1	345	345	0	1	0.110145	306	38	0	0.0	10404	1292.0	0	0.0	172	134	27	11	13.2574	17.6392	0.0	0.0	1.0	3.9246	18.0261	21.0	17.0	8.7247	7.80741	0.0	1882.52	0	snp	1X	1	2.0	1	60	59.9608	1.0	1		FALSE
3640407	G	T	7112.78	whiB2-fbiA	n.3640407G>T		1	425	425	1	1	0.774118	96	329	0	0.0	3264	11186.0	0	0.0	41	55	146	183	7.44372	12.046	0.0	0.0	1.0	5.921	3.37221	154.0	175.0	3.33371	3.8246	0.0	1637.78	0	snp	1X	1	1.0	1	59.9757	60	1.0	1		FALSE
1501093	G	A	4547.88	Rv1332	c.168G>A	p.Met56Ile	1	199	199	1	1	0.874372	25	174	0	0.0	850	5916	0	0.0	15	10	88	86	5.18177	3.06022	0.0	0.0	1	7.05373	7.26639	78.0	96.0	3.45957	3.79203	0.0	1047.19	0	snp	1X	1	1.0	1	60	60	1.0	1		FALSE
3901886	A	C	0	Rv3482c	c.221T>G	p.Leu74Arg	1	224	224	0	1	0.0535714	212	12	0	0.0	7208	408	0	0.0	117	95	6	6	7.96781	3.0103	0.0	0.0	1	5.9056	3.66584	8.0	4.0	5.9056	4.03458	0.0	1404.21	0	snp	1X	1	1.0	1	60	60	1.0	1		FALSE
4387729	G	A	3.85731e-15	Rv3902c	c.167C>T	p.Thr56Met	1	333	333	0	1	0.0570571	314	19	0	0.0	10676	646	0	0.0	141	173	10	9	10.0918	3.12459	0.0	0.0	1	4.03889	5.77651	8.0	11.0	12.2676	20.2991	0.0	2069.81	0	snp	1X	1	1.0	1	60	60	1.0	1		FALSE
202997	C	T	3.91758e-15	mce1D	c.522C>T	p.Ile174Ile	1	333	333	0	1	0.0570571	314	19	0	0.0	10676	646.0	0	0.0	182	132	10	9	20.2991	3.12459	0.0	0.0	1.0	3.12459	4.00613	9.0	10.0	4.03889	3.45289	0.0	2069.66	0	snp	1X	1	1.0	1	60	59.9682	1.0	0.996815		FALSE
3823833	T	C	1.86236e-14	Rv3403c	c.31A>G	p.Ile11Val	1	275	275	0	1	0.08	253	22	0	0.0	8602	748.0	0	0.0	191	62	17	5	145.838	17.2236	0.0	0.0	1.0	3.0103	3.43086	11.0	11.0	3.40511	32.8874	0.0	1585.48	0	snp	1X	1	1.0	1	60	60	1.0	1		FALSE
4330437	T	G	0	gltD	c.1069A>C	p.Asn357His	1	286	286	0	1	0.0559441	270	16	0	0.0	9180	544	0	0.0	100	170	5	11	42.4185	7.89611	0.0	0.0	1	5.18177	7.64277	10.0	6.0	3.55317	21.5402	0.0	1772.08	0	snp	1X	1	1.0	1	60	60	1.0	1		FALSE
3546152	G	C	1.21506e-13	Rv3177	c.706G>C	p.Asp236His	1	372	372	0	1	0.22043	290	82	0	0.0	9860	2784.0	0	0.0	141	149	34	48	3.48952	8.20065	0.0	0.0	1.0	3.434	21.7299	39.0	43.0	4.70511	6.00543	0.0	1460.57	0	snp	1X	1	1.0	1	60	60	1.0	1		FALSE
3299266	A	G	2.06127e-14	fadD22	c.689T>C	p.Ile230Thr	1	318	318	0	1	0.0660377	297	21	0	0.0	10098	712	0	0.0	158	139	9	12	5.6497	3.94093	0.0	0.0	1	3.94093	14.1309	12.0	9.0	15.5221	22.0271	0.0	1936.19	0	snp	1X	1	1.0	1	60	59.9125	1.0	1		FALSE
4200744	C	G	6.38867e-15	tyrA	c.324C>G	p.His108Gln	1	260	260	0	1	0.107692	232	28	0	0.0	7888	952	0	0.0	89	143	10	18	30.3035	7.97367	0.0	0.0	1	7.97367	19.521	10.0	18.0	4.25114	17.986	0.0	1422.63	0	snp	1X	1	1.0	1	60	59.8922	1.0	1		FALSE
4405806	G	A	0	parB	c.686C>T	p.Ala229Val	1	297	297	0	1	0.0572391	280	17	0	0.0	9520	578	0	0.0	137	143	10	7	3.28949	4.1599	0.0	0.0	1	3.13803	3.28949	9.0	8.0	6.20364	4.12706	0.0	1848.92	0	snp	1X	1	1.0	1	60	60	1.0	0.996429		FALSE
4376954	G	A	6332.2	eccC2	c.3499C>T	p.Leu1167Leu	1	300	300	1	1	0.846667	46	254	0	0.0	1564	8636	0	0.0	25	21	143	111	3.76559	11.7646	0.0	0.0	1	19.5614	3.76559	105.0	149.0	3.31807	7.73089	0.0	1458.04	0	snp	1X	1	1.0	1	60	60	1.0	1		FALSE
302548	G	A	0	hsp	c.105C>T	p.Arg35Arg	1	288	288	0	1	0.152778	244	44	0	0.0	8296	1496	0	0.0	98	146	22	22	23.5147	3.0103	0.0	0.0	1	3.20771	3.57987	21.0	23.0	4.78696	3.57987	0.0	1401.63	0	snp	1X	1	1.0	1	60	60	1.0	1		FALSE
3769971	C	T	0	folD	c.679G>A	p.Ala227Thr	1	247	247	0	1	0.0607287	232	15	0	0.0	7888	510	0	0.0	122	110	8	7	4.35811	3.15506	0.0	0.0	1	6.62942	3.16006	10.0	5.0	4.31318	3.60933	0.0	1525.04	0	snp	1X	1	1.0	1	60	60	1.0	1		FALSE
3988525	A	C	8.65493e-14	Rv3549c	c.574T>G	p.Ser192Ala	1	230	230	0	1	0.36087	147	83	0	0.0	4998	2822	0	0.0	75	72	50	33	3.14325	10.5712	0.0	0.0	1	14.5479	3.02507	31.0	52.0	12.4549	4.20683	0.0	456.182	0	snp	1X	1	1.0	1	60	59.9728	1.0	0.993197		FALSE
4108280	C	T	0	acs	c.489C>T	p.Gly163Gly	1	246	246	0	1	0.357724	158	88	0	0.0	5372	2992	0	0.0	92	66	49	39	12.3009	5.47788	0.0	0.0	1	6.56362	17.0836	38.0	50.0	3.109	4.98936	0.0	487.744	0	snp	1X	1	1.0	1	60	59.9747	1.0	1		FALSE
2329375	A	C	4079.21	cobL	c.772T>G	p.Trp258Gly	1	208	208	1	1	0.822115	37	171	0	0.0	1258	5814	0	0.0	11	26	75	96	16.2152	8.61041	0.0	0.0	1	5.15638	3.5385	79.0	92.0	20.3948	4.47751	0.0	939.272	0	snp	1X	1	1.0	1	60	60	1.0	1		FALSE
3502943	G	C	0	PPE51-Rv3136A	n.3502943G>C		1	298	298	0	1	0.0771812	275	23	0	0.0	9350	782	0	0.0	166	109	13	10	28.6653	3.86001	0.0	0.0	1	5.3706	15.0205	14.0	9.0	10.6577	3.08137	0.0	1765.04	0	snp	1X	1	1.0	1	60	60	1.0	1		FALSE
249335	C	G	0	Rv0209	c.298C>G	p.Arg100Gly	1	253	253	0	1	0.0790514	233	20	0	0.0	7922	680	0	0.0	116	117	9	11	3.01962	3.44459	0.0	0.0	1	3.44459	15.7689	9.0	11.0	4.74748	4.13797	0.0	1494.02	0	snp	1X	1	1.0	1	60	60	1.0	1		FALSE
1564957	A	G	6407.34	gmk	c.557A>G	p.Asn186Ser	1	288	288	1	1	0.864583	39	249	0	0.0	1326	8466	0	0.0	13	26	120	129	12.42	3.71668	0.0	0.0	1	7.62359	3.51141	136.0	113.0	16.2746	7.52028	0.0	1475.35	0	snp	1X	1	1.0	1	59.9036	60	1.0	1		FALSE
1960375	G	T	4.97834e-14	Rv1733c	c.113C>A	p.Thr38Lys	1	315	315	0	1	0.190476	255	60	0	0.0	8670	2040	0	0.0	144	111	37	23	12.2838	10.1038	0.0	0.0	1	3.58936	13.4419	32.0	28.0	3.15506	6.08442	0.0	1367.9	0	snp	1X	1	1.0	1	60	59.9922	1.0	0.996078		FALSE
2332614	G	T	3380.65	Rv2075c	c.266C>A	p.Ala89Glu	1	254	254	1	1	0.720472	71	183	0	0.0	2414	6222	0	0.0	34	37	93	90	3.28556	3.11709	0.0	0.0	1	7.29391	4.50892	82.0	101.0	44.3157	8.17902	0.0	778.423	0	snp	1X	1	1.0	1	60	60	1.0	0.985915		FALSE
3019639	G	A	0	Rv2704	c.182G>A	p.Gly61Asp	1	277	277	0	1	0.0830325	254	23	0	0.0	8636	782	0	0.0	141	113	15	8	9.7128	7.63648	0.0	0.0	1	10.6577	3.0445	16.0	7.0	10.6577	3.14709	0.0	1626.42	0	snp	1X	1	1.0	1	60	60	1.0	1		FALSE
3511029	A	C	5210.85	PPE52	c.289T>G	p.Phe97Val	1	223	223	1	1	0.883408	26	197	0	0.0	884	6698	0	0.0	11	15	86	111	4.34659	9.89949	0.0	0.0	1	4.87314	6.01695	105.0	92.0	5.49041	3.0103	0.0	1199.84	0	snp	1X	1	1.0	1	60	60	1.0	1		FALSE
3626884	G	A	2.16009e-13	mtrA	c.466C>T	p.Pro156Ser	1	253	253	0	1	0.478261	132	121	0	0.0	4488	4114	0	0.0	77	55	78	43	10.9724	24.9942	0.0	0.0	1	14.2266	8.34028	73.0	48.0	7.04816	3.27351	0.0	82.8293	0	snp	1X	1	1.0	1	60	59.9394	1.0	1		FALSE
3708760	A	C	0	Rv3322c	c.293T>G	p.Leu98Arg	1	279	279	0	1	0.09319	253	26	0	0.0	8602	884	0	0.0	120	133	16	10	4.46081	6.01695	0.0	0.0	1	3.0103	6.10873	13.0	13.0	3.0103	4.46081	0.0	1594.82	0	snp	1X	1	1.0	1	60	60	1.0	1		FALSE
3717109	C	A	1727.32	sugI	c.20C>A	p.Pro7His	1	258	258	1	1	0.612403	100	158	0	0.0	3400	5372	0	0.0	39	61	49	109	13.5202	52.4869	0.0	0.0	1	4.98936	3.35774	85.0	73.0	9.66215	7.26639	0.0	397.73	0	snp	1X	1	1.0	1	60	60	1.0	1		FALSE
1960483	A	G	0	Rv1733c	c.5T>C	p.Ile2Thr	1	249	249	0	1	0.176707	205	44	0	0.0	6970	1496	0	0.0	107	98	25	19	3.8683	4.78696	0.0	0.0	1	3.79993	6.07155	24.0	20.0	4.78696	13.1897	0.0	1129.47	0	snp	1X	1	1.0	1	60	60	1.0	0.995122		FALSE
3009737	C	T	0	ceoB	c.394C>T	p.Gln132*	1	241	241	0	1	0.0954357	218	23	0	0.0	7412	782	0	0.0	96	122	14	9	9.74386	5.3706	0.0	0.0	1	3.86001	3.05014	13.0	10.0	7.63648	6.23763	0.0	1369.55	0	snp	1X	1	1.0	1	60	59.8899	1.0	0.995413		FALSE
3501679	G	A	3.71873e-14	PPE50	c.346G>A	p.Ala116Thr	1	275	275	0	1	0.0763636	254	21	0	0.0	8636	714	0	0.0	127	127	10	11	3.0103	3.1137	0.0	0.0	1	3.1137	9.7128	11.0	10.0	3.1137	3.86521	0.0	1635.76	0	snp	1X	1	1.0	1	60	59.8976	1.0	1		FALSE
3717105	C	T	0	sugI	c.16C>T	p.Gln6*	1	237	237	0	1	0.101266	213	24	0	0.0	7242	816	0	0.0	86	127	10	14	20.1476	4.45795	0.0	0.0	1	3.0103	9.38199	12.0	12.0	8.80089	9.38199	0.0	1322.75	0	snp	1X	1	1.0	1	60	60	1.0	1		FALSE
1020262	G	A	4906.53	PPE14	c.1068C>T	p.Ser356Ser	1	204	204	1	1	0.897059	21	183	0	0.0	714	6222	0	0.0	10	11	69	114	3.1137	27.0389	0.0	0.0	1	10.4265	5.59539	104.0	79.0	9.2874	3.1137	0.0	1129.77	0	snp	1X	1	1.0	1	60	60	0.994536	1		FALSE
3062615	G	A	5328.87	Rv2749	c.111G>A	p.Gln37Gln	1	196	196	1	1	0.943878	10	185	0	0.0	340	6290	0	0.0	5	5	97	88	3.0103	3.96105	0.0	0.0	1	9.21954	3.87889	81.0	104.0	5.65128	6.48466	0.0	1227.02	0	snp	1X	1	2.0	1	60	60	1.0	1		FALSE
3449820	G	A	0	Rv3083	c.1317G>A	p.Leu439Leu	1	265	265	0	1	0.0528302	251	14	0	0.0	8534	476	0	0.0	124	127	7	7	3.08816	3.0103	0.0	0.0	1	3.63072	11.3242	6.0	8.0	3.0103	23.782	0.0	1658.37	0	snp	1X	1	1.0	1	60	59.8884	1.0	0.996016		FALSE
3501679	G	A	0	PPE50	c.346G>A	p.Ala116Thr	1	145	145	0	1	0.0689655	135	10	0	0.0	4590	340	0	0.0	72	63	5	5	4.31318	3.0103	0.0	0.0	1	24.725	296.159	0.0	10.0	3.0103	4.31318	0.0	789.563	0	snp	1X	1	1.0	1	60	58.5852	1.0	0.985185		FALSE
3538227	C	T	5500.36	Rv3169	c.990C>T	p.Val330Val	1	217	217	1	1	0.921659	17	200	0	0.0	578	6800	0	0.0	4	13	133	67	13.3567	50.305	0.0	0.0	1	32.3686	4.1599	126.0	74.0	18.6883	3.13803	0.0	1266.5	0	snp	1X	1	1.0	1	60	60	0.99	1		FALSE
3717199	A	T	0	sugI	c.110A>T	p.Glu37Val	1	225	225	0	1	0.0711111	209	16	0	0.0	7106	544	0	0.0	119	90	8	8	11.7481	3.0103	0.0	0.0	1	3.55317	3.27005	7.0	9.0	3.55317	22.2211	0.0	1348.9	0	snp	1X	1	1.0	1	60	59.6651	1.0	1		FALSE
4377088	G	A	0	eccC2	c.3365C>T	p.Ala1122Val	1	274	274	0	1	0.080292	252	22	0	0.0	8568	748	0	0.0	142	110	15	7	11.8341	9.32731	0.0	0.0	1	17.2236	3.56179	5.0	17.0	3.40511	3.56179	0.0	1618.92	0	snp	1X	1	1.0	1	60	59.9683	1.0	1		FALSE
1955265	C	G	0	Rv1729c	c.305G>C	p.Arg102Pro	1	288	288	0	1	0.263889	212	76	0	0.0	7208	2584.0	0	0.0	91	121	41	35	12.2288	4.03889	0.0	0.0	1.0	7.12467	9.93443	44.0	32.0	8.61041	4.48526	0.0	954.743	0	snp	1X	1	1.0	1	60	59.8868	1.0	1		FALSE
2153995	G	T	0	katG	c.2117C>A	p.Ala706Glu	1	281	281	0	1	0.313167	193	88	0	0.0	6562	2992.0	0	0.0	83	110	43	45	11.2124	3.109	0.0	0.0	1.0	6.56362	5.54181	38.0	50.0	3.89863	12.4725	0.0	734.805	0	snp	1X	1	1.0	1	60	60	1.0	1		FALSE
2154800	A	G	6.29224e-14	katG	c.1312T>C	p.Trp438Arg	1	317	317	0	1	0.258675	235	82	0	0.0	7990	2788.0	0	0.0	89	146	32	50	33.0321	11.5903	0.0	0.0	1.0	4.70511	11.8902	45.0	37.0	4.70511	28.9663	0.0	1063.85	0	snp	1X	1	1.0	1	59.9634	60	1.0	1		FALSE
2155667	A	G	2.35057e-14	katG	c.445T>C	p.Trp149Arg	1	269	269	0	1	0.107807	240	29	0	0.0	8160	986.0	0	0.0	134	106	16	13	10.1038	3.68421	0.0	0.0	1.0	9.07545	27.4756	19.0	10.0	6.67934	3.0103	0.0	1478.12	0	snp	1X	1	1.0	1	60	60	1.0	1		FALSE
2155819	T	C	0	katG	c.293A>G	p.Tyr98Cys	1	257	257	0	1	0.07393	238	19	0	0.0	8092	646.0	0	0.0	104	134	7	12	11.2218	5.8675	0.0	0.0	1.0	3.12459	3.33876	9.0	10.0	3.12459	4.79857	0.0	1537.11	0	snp	1X	1	1.0	1	60	59.9958	1.0	1		FALSE
2665867	T	C	3.10996e-14	mbtE	c.1249A>G	p.Met417Val	1	332	332	0	1	0.123494	291	41	0	0.0	9894	1394.0	0	0.0	141	150	27	14	3.61473	11.961	0.0	0.0	1.0	7.30028	3.91321	25.0	16.0	4.33437	12.1514	0.0	1758.86	0	snp	1X	1	1.0	1	60	60	1.0	0.996564		FALSE
3343753	G	A	0	hupB	c.68C>T	p.Ala23Val	1	361	361	0	1	0.362881	230	131	0	0.0	7820	4454.0	0	0.0	126	104	61	70	7.57983	4.35297	0.0	0.0	1.0	3.4247	4.86077	68.0	63.0	6.73993	3.95442	0.0	696.045	0	snp	1X	1	1.0	1	60	60	1.0	1		FALSE
111524	C	T	0	nrp	c.1524C>T	p.Cys508Cys	1	378	378	0	1	0.0793651	348	30	0	0.0	11832	1020	0	0.0	172	176	17	13	3.11014	4.16842	0.0	0.0	1	4.16842	3.11014	17.0	13.0	3.29983	3.11014	0.0	2236.73	0	snp	1X	1	1.0	1	60	59.9655	1.0	0.997126		FALSE
1856817	T	G	3.71271e-14	Rv1647	c.44T>G	p.Val15Gly	1	243	243	0	1	0.0823045	223	20	0	0.0	7582	680	0	0.0	123	100	9	11	8.16146	3.44459	0.0	0.0	1	4.74748	19.3791	8.0	12.0	3.44459	3.48744	0.0	1421.7	0	snp	1X	1	1.0	1	60	59.8565	1.0	1		FALSE
2340916	G	T	0	Rv2083	c.46G>T	p.Gly16Cys	1	349	349	0	1	0.206304	277	72	0	0.0	9418	2448	0	0.0	120	157	35	37	13.7422	3.13094	0.0	0.0	1	4.09604	4.77413	39.0	33.0	7.35324	11.5472	0.0	1438.36	0	snp	1X	1	1.0	1	60	60	1.0	1		FALSE
2711869	G	A	117.191	Rv2414c	c.1008C>T	p.Asp336Asp	1	272	272	1	1	0.507353	134	138	0	0.0	4556	4692	0	0.0	65	69	72	66	3.26958	3.57677	0.0	0.0	1	8.10854	6.18648	60.0	78.0	8.10854	5.34382	0.0	26.9842	0	snp	1X	1	1.0	1	60	60	0.992754	1		FALSE
3477144	G	A	0	Rv3108	c.85G>A	p.Ala29Thr	1	405	405	0	1	0.175309	334	71	0	0.0	11356	2414	0	0.0	199	135	40	31	29.6401	5.48761	0.0	0.0	1	5.48761	3.42639	40.0	31.0	6.71098	3.24435	0.0	1845.76	0	snp	1X	1	1.0	1	60	59.8922	1.0	1		FALSE
3906664	G	C	0	lipF	c.344C>G	p.Ala115Gly	1	350	350	0	1	0.0685714	326	24	0	0.0	11084	816	0	0.0	188	138	15	9	19.6627	6.26751	0.0	0.0	1	3.37221	32.0254	11.0	13.0	4.45795	7.51311	0.0	2112.84	0	snp	1X	1	1.0	1	60	59.9847	1.0	1		FALSE
4268466	A	G	0	aftB	c.371T>C	p.Val124Ala	1	361	361	0	1	0.0831025	331	30	0	0.0	11254	1020	0	0.0	160	171	14	16	3.8041	3.29983	0.0	0.0	1	5.61607	3.33176	12.0	18.0	3.29983	17.5021	0.0	2113.67	0	snp	1X	1	1.0	1	60	59.9698	1.0	1		FALSE
3447969	A	G	3.59212e-14	virS	c.458T>C	p.Met153Thr	1	275	275	0	1	0.152727	233	42	0	0.0	7922	1428	0	0.0	96	137	13	29	18.6766	16.2459	0.0	0.0	1	4.87156	18.6766	24.0	18.0	23.691	23.5973	0.0	1339.11	0	snp	1X	1	1.0	1	60	60	1.0	0.995708		FALSE
3501679	G	A	0	PPE50	c.346G>A	p.Ala116Thr	1	247	247	0	1	0.283401	177	70	0	0.0	6018	2380	0	0.0	88	89	31	39	3.02257	4.99565	0.0	0.0	1	3.50664	5.77065	33.0	37.0	3.13438	8.42058	0.0	750.995	0	snp	1X	1	1.0	1	59.9143	59.9322	1.0	1		FALSE
3501681	C	T	5.70161e-14	PPE50	c.348C>T	p.Ala116Ala	1	232	232	0	1	0.0948276	210	22	0	0.0	7140	748	0	0.0	96	114	10	12	6.36057	3.40511	0.0	0.0	1	6.56362	3.05166	14.0	8.0	3.40511	3.38255	0.0	1320.93	0	snp	1X	1	1.0	1	60	59.9143	1.0	1		FALSE
15169	C	T	4.27486e-12	trpG	c.256C>T	p.His86Tyr	1	244	244	0	1	0.491803	124	120	0	0.0	4216	4080.0	0	0.0	63	61	64	56	3.08035	4.16842	0.0	0.0	1.0	3.08268	6.44263	59.0	61.0	3.66174	3.29049	0.0	27.7184	0	snp	1X	1	1.0	1	59.8917	59.9032	1.0	1		FALSE
109897	G	A	2.37466e-13	Rv0100	c.115G>A	p.Val39Ile	1	332	332	0	1	0.23494	254	78	0	0.0	8636	2652.0	0	0.0	150	104	46	32	21.1002	8.46682	0.0	0.0	1.0	3.45573	5.78021	37.0	41.0	7.01917	44.9009	0.0	1225.64	0	snp	1X	1	1.0	1	60	60	1.0	1		FALSE
450665	G	A	0	Rv0373c	c.1139C>T	p.Ala380Val	1	236	236	0	1	0.457627	128	108	0	0.0	4352	3672.0	0	0.0	52	76	43	65	12.7819	12.7417	0.0	0.0	1.0	11.0528	3.62103	64.0	44.0	16.6021	4.70676	0.0	145.058	0	snp	1X	1	1.0	1	60	60	1.0	1		FALSE
556614	C	T	0	Rv0466	c.157C>T	p.Arg53Cys	1	222	222	0	1	0.0585586	209	13	0	0.0	7106	442.0	0	0.0	88	121	6	7	14.3248	3.17734	0.0	0.0	1.0	7.18621	12.9949	9.0	4.0	16.5402	18.8132	0.0	1371.98	0	snp	1X	1	1.0	1	60	60	1.0	1		FALSE
567114	A	G	0	Rv0477	c.339A>G	p.Arg113Arg	1	179	179	0	1	0.106145	160	19	0	0.0	5440	646.0	0	0.0	76	84	11	8	3.87889	4.03889	0.0	0.0	1.0	5.8675	6.48466	7.0	12.0	4.03889	4.96463	0.0	989.601	0	snp	1X	1	1.0	1	60	59.925	1.0	0.99375		FALSE
652978	A	G	1.16329e-14	grcC1	c.208A>G	p.Ile70Val	1	202	202	0	1	0.0792079	186	16	0	0.0	6324	544.0	0	0.0	89	97	6	10	3.75747	5.18177	0.0	0.0	1.0	7.89611	9.73486	11.0	5.0	3.55317	10.9023	0.0	1191.91	0	snp	1X	1	1.0	1	60	59.9355	1.0	1		FALSE
943531	G	C	6.2686e-15	Rv0846c	c.664C>G	p.Gln222Glu	1	242	242	0	1	0.280992	174	68	0	0.0	5916	2312.0	0	0.0	96	78	29	39	7.05373	6.20364	0.0	0.0	1.0	3.13803	3.20998	33.0	35.0	7.60871	3.809	0.0	745.872	0	snp	1X	1	1.0	1	60	59.9885	1.0	1		FALSE
1013186	G	A	0	ctpE	c.1456G>A	p.Ala486Thr	1	244	244	0	1	0.110656	217	27	0	0.0	7378	918.0	0	0.0	91	126	8	19	15.2686	12.7417	0.0	0.0	1.0	9.52472	4.22112	9.0	18.0	3.09072	5.26183	0.0	1335.12	0	snp	1X	1	1.0	1	60	59.9124	1.0	1		FALSE
1195102	C	G	1.22108e-13	echA9	c.991G>C	p.Asp331His	1	275	275	0	1	0.214545	216	59	0	0.0	7344	2006.0	0	0.0	98	118	25	34	7.03155	5.99147	0.0	0.0	1.0	4.81373	12.0581	26.0	33.0	5.99147	6.26751	0.0	1101.93	0	snp	1X	1	1.0	1	60	60	1.0	1		FALSE
1486276	A	G	0	fadA4	c.415A>G	p.Met139Val	1	250	250	0	1	0.088	228	22	0	0.0	7752	748.0	0	0.0	95	133	12	10	16.763	3.40511	0.0	0.0	1.0	4.58955	5.44844	13.0	9.0	9.32731	16.763	0.0	1442.47	0	snp	1X	1	1.0	1	60	59.9737	1.0	1		FALSE
1597325	C	T	34.5137	Rv1422	c.445C>T	p.Arg149Cys	1	213	213	1	1	0.502347	106	107	0	0.0	3604	3638.0	0	0.0	62	44	49	58	9.64763	4.65412	0.0	0.0	1.0	5.46589	3.33807	59.0	48.0	3.19295	4.32138	0.0	7.94671	0	snp	1X	1	1.0	1	60	60	1.0	1		FALSE
1647849	C	T	0	Rv1461	c.861C>T	p.His287His	1	183	183	0	1	0.120219	161	22	0	0.0	5474	748.0	0	0.0	69	92	11	11	10.1451	3.0103	0.0	0.0	1.0	9.32731	91.5012	7.0	15.0	3.40511	3.67118	0.0	954.605	0	snp	1X	1	1.0	1	60	59.9255	1.0	1		FALSE
2236609	G	A	8.19702e-15	ctpG	c.698C>T	p.Thr233Met	1	210	210	0	1	0.052381	199	11	0	0.0	6766	374.0	0	0.0	111	88	4	7	8.78271	4.78696	0.0	0.0	1.0	3.20771	6.16385	6.0	5.0	3.20771	3.54498	0.0	1318.22	0	snp	1X	1	1.0	1	60	60	1.0	0.98995		FALSE
2768536	C	G	0	Rv2466c	c.349G>C	p.Ala117Pro	1	204	204	0	1	0.0833333	187	17	0	0.0	6358	578.0	0	0.0	90	97	10	7	3.5793	4.1599	0.0	0.0	1.0	4.1599	5.62303	10.0	7.0	3.13803	14.1696	0.0	1190.89	0	snp	1X	1	1.0	1	60	59.8182	1.0	0.983957		FALSE
2976582	G	A	0	Rv2652c-Rv2653c	n.2976582G>A		1	215	215	0	1	0.0651163	201	14	0	0.0	6834	476.0	0	0.0	112	89	6	8	8.72527	3.63072	0.0	0.0	1.0	3.0103	28.9491	7.0	7.0	3.0103	5.44105	0.0	1305.46	0	snp	1X	1	1.0	1	60	59.9154	1.0	1		FALSE
3015483	A	G	0	Rv2700	c.281A>G	p.His94Arg	1	219	219	0	1	0.246575	165	54	0	0.0	5610	1836.0	0	0.0	90	75	34	20	5.9714	10.8919	0.0	0.0	1.0	3.6537	7.76122	29.0	25.0	8.80089	21.0269	0.0	777.412	0	snp	1X	1	1.0	1	59.6667	59.8242	1.0	1		FALSE
3627017	C	A	8.93215e-14	mtrA	c.333G>T	p.Glu111Asp	1	241	241	0	1	0.215768	189	52	0	0.0	6426	1768.0	0	0.0	70	119	8	44	30.596	57.1301	0.0	0.0	1.0	3.17734	24.254	27.0	25.0	7.18621	5.59539	0.0	965.549	0	snp	1X	1	1.0	1	60	60	1.0	1		FALSE
4398748	G	A	2.56755e-14	Rv3910	c.2152G>A	p.Gly718Ser	1	232	232	0	1	0.202586	185	47	0	0.0	6290	1598.0	0	0.0	69	116	17	30	28.9389	10.8184	0.0	0.0	1.0	8.60069	10.3464	29.0	18.0	16.3625	55.7008	0.0	956.08	0	snp	1X	1	1.0	1	60	60	1.0	1		FALSE
2484940	T	C	0	lipB	c.357T>C	p.Asp119Asp	1	178	178	0	1	0.0505618	169	9	0	0.0	5746	306.0	0	0.0	125	44	7	2	87.3123	9.04217	0.0	0.0	1.0	3.25157	15.3581	5.0	4.0	3.25157	9.80739	0.0	1099.46	0	snp	1X	1	1.0	1	60	59.8994	1.0	1		FALSE
1166453	C	T	7.94369e-14	Rv1043c	c.354G>A	p.Glu118Glu	1	266	266	0	1	0.12782	232	34	0	0.0	7888	1156	0	0.0	91	141	12	22	26.4098	9.39698	0.0	0.0	1	4.03217	38.9894	19.0	15.0	3.0103	15.1406	0.0	1376.91	0	snp	1X	1	1.0	1	60	59.9914	1.0	1		FALSE
993673	C	T	3.80427e-13	Rv0891c-Rv0892	n.993673C>T		1	345	345	0	1	0.423188	199	146	0	0.0	6766	4964	0	0.0	76	123	51	95	27.1147	31.8046	0.0	0.0	1	34.4818	16.3774	50.0	96.0	14.6708	23.1864	0.0	376.219	0	snp	1X	1	1.0	1	60	59.9648	1.0	1		FALSE
2370434	G	A	9.71562e-14	prcB	c.168C>T	p.His56His	1	297	297	0	1	0.154882	251	46	0	0.0	8534	1564	0	0.0	150	101	25	21	23.782	3.76559	0.0	0.0	1	3.0103	4.05711	23.0	23.0	25.858	27.3118	0.0	1436.29	0	snp	1X	1	1.0	1	60	60	1.0	1		FALSE
3717219	C	T	2.50727e-14	sugI	c.130C>T	p.Leu44Leu	1	447	447	0	1	0.185682	364	83	0	0.0	12376	2822	0	0.0	237	127	64	19	75.1939	55.989	0.0	0.0	1	3.24576	3.10575	40.0	43.0	5.12945	5.89764	0.0	1972.38	0	snp	1X	1	1.0	1	60	59.8901	1.0	0.997253		FALSE
1921453	T	G	6352.39	recN-Rv1697	n.1921453T>G		1	232	232	1	1	0.948276	12	220	0	0.0	408	7480	0	0.0	10	2	118	102	14.5915	5.5371	0.0	0.0	1	3.99733	3.73412	105.0	115.0	3.99733	3.73412	0.0	1462.69	0	snp	1X	1	1.0	1	60	60	1.0	0.916667		FALSE
1382307	C	T	0	corA	c.736G>A	p.Ala246Thr	1	276	276	0	1	0.0978261	249	27	0	0.0	8466	918	0	0.0	110	139	16	11	10.3445	5.02092	0.0	0.0	1	3.09072	3.01902	13.0	14.0	5.02092	4.48411	0.0	1559.27	0	snp	1X	1	1.0	1	60	60	1.0	1		FALSE
1535683	C	T	1852.4	Rv1364c	c.1962G>A	p.Ter654Ter	1	206	206	1	1	0.645631	73	133	0	0.0	2482	4522	0	0.0	45	28	76	57	11.607	8.9043	0.0	0.0	1	3.41847	3.27802	69.0	64.0	3.41847	21.6017	0.0	426.53	0	snp	1X	1	1.0	1	60	59.9178	1.0	1		FALSE
1595145	A	G	1.97692e-14	uvrC	c.1104A>G	p.Ala368Ala	1	151	151	0	1	0.119205	133	18	0	0.0	4522	612	0	0.0	56	77	7	11	10.2104	4.9405	0.0	0.0	1	33.8935	8.9043	1.0	17.0	3.49285	7.72876	0.0	811.402	0	snp	1X	1	1.0	1	60	60	1.0	1		FALSE
1905066	T	C	0	Rv1680	c.638T>C	p.Leu213Pro	1	260	260	0	1	0.192308	210	50	0	0.0	7140	1700	0	0.0	101	109	25	25	3.67208	3.0103	0.0	0.0	1	3.18402	3.38255	26.0	24.0	3.0103	16.4114	0.0	1121.56	0	snp	1X	1	1.0	1	60	60	1.0	1		FALSE
2000317	C	T	1.10902e-14	Rv1767	c.244C>T	p.Gln82*	1	238	238	0	1	0.0672269	222	16	0	0.0	7548	544	0	0.0	121	101	7	9	6.92286	3.55317	0.0	0.0	1	11.6962	3.36243	12.0	4.0	3.55317	5.51434	0.0	1447.73	0	snp	1X	1	1.0	1	60	60	1.0	1		FALSE
2123160	C	T	0	lldD2-Rv1873	n.2123160C>T		1	238	238	0	1	0.130252	207	31	0	0.0	7038	1054	0	0.0	116	91	20	11	9.56668	8.68415	0.0	0.0	1	6.44263	10.6577	12.0	19.0	3.64073	6.04197	0.0	1235.09	0	snp	1X	1	1.0	1	60	60	1.0	1		FALSE
3498896	G	T	1.99134e-13	devS	c.370C>A	p.Leu124Ile	1	330	330	0	1	0.406061	196	134	0	0.0	6664	4556	0	0.0	90	106	69	65	5.84651	3.26958	0.0	0.0	1	4.6308	15.8176	72.0	62.0	40.3467	19.0083	0.0	438.003	0	snp	1X	1	1.0	1	60	60	0.992537	1		FALSE
3970381	G	A	0	PPE61	c.1039G>A	p.Ala347Thr	1	222	222	0	1	0.157658	187	35	0	0.0	6358	1190	0	0.0	70	117	18	17	28.6615	3.07234	0.0	0.0	1	3.56868	3.11481	19.0	16.0	3.07234	12.7761	0.0	1060.08	0	snp	1X	1	1.0	1	60	60	1.0	1		FALSE
4277184	C	T	3.37538e-15	PE_PGRS62	c.614C>T	p.Ser205Leu	1	238	238	0	1	0.168067	198	40	0	0.0	6732	1360	0	0.0	98	100	22	18	3.05417	3.87889	0.0	0.0	1	4.96463	5.81786	17.0	23.0	4.96463	3.71219	0.0	1110.77	0	snp	1X	1	1.0	1	60	60	0.975	1		FALSE
4361918	T	C	0	espB	c.8A>G	p.Gln3Arg	1	321	321	0	1	0.102804	288	33	0	0.0	9792	1122	0	0.0	173	115	18	15	28.3743	3.60252	0.0	0.0	1	3.0761	33.8935	16.0	17.0	3.0761	5.45321	0.0	1779.43	0	snp	1X	1	1.0	1	60	59.8958	1.0	1		FALSE
3420123	G	C	7435.81	cyp136	c.632G>C	p.Gly211Ala	1	284	284	1	1	0.929577	20	264	0	0.0	680	8976.0	0	0.0	10	10	143	121	3.0103	6.99133	0.0	0.0	1.0	11.433	4.74748	148.0	116.0	3.83283	3.0103	0.0	1712.16	0	snp	1X	1	1.0	1	60	60	1.0	1		FALSE
3596595	C	T	2.15528e-13	Rv3220c	c.940G>A	p.Ala314Thr	1	272	272	0	1	0.290441	193	79	0	0.0	6562	2686.0	0	0.0	89	104	38	41	5.54181	3.25768	0.0	0.0	1.0	3.03779	3.92164	39.0	40.0	3.25768	3.29158	0.0	800.907	0	snp	1X	1	1.0	1	60	60	1.0	1		FALSE
851982	G	T	4524.52	phoP	c.375G>T	p.Leu125Phe	1	301	301	1	1	0.747508	76	225	0	0.0	2584	7650	0	0.0	38	38	136	89	3.0103	24.3293	0.0	0.0	1	4.64132	7.12467	106.0	119.0	12.2849	4.83891	0.0	1041.81	0	snp	1X	1	1.0	1	60	60	1.0	1		FALSE
972365	T	C	0	fadE10	c.1861T>C	p.Trp621Arg	1	264	264	0	1	0.0643939	247	17	0	0.0	8398	578	0	0.0	137	110	11	6	9.41922	6.20364	0.0	0.0	1	9.26925	33.6131	5.0	12.0	9.26925	13.7797	0.0	1608.42	0	snp	1X	1	1.0	1	60	59.8866	0.941176	1		FALSE
1384202	A	C	5.33396e-14	mdh	c.990A>C	p.Ter330Cysext*?	1	302	302	0	1	0.0662252	282	20	0	0.0	9588	680	0	0.0	109	173	8	12	34.5506	4.74748	0.0	0.0	1	18.6449	9.0473	16.0	4.0	4.74748	3.0411	0.0	1837.22	0	snp	1X	1	1.0	1	60	60	1.0	0.996454		FALSE
2075106	T	C	0	Rv1830	c.266T>C	p.Leu89Ser	1	263	263	0	1	0.26616	193	70	0	0.0	6562	2380	0	0.0	96	97	37	33	3.02155	3.50664	0.0	0.0	1	7.47733	16.793	41.0	29.0	4.12706	3.56161	0.0	862.937	0	snp	1X	1	1.0	1	60	60	1.0	1		FALSE
2310276	C	A	4.65288e-14	ppm1	c.480G>T	p.Pro160Pro	1	240	240	0	1	0.395833	145	95	0	0.0	4930	3226	0	0.0	77	68	51	44	4.22333	4.13032	0.0	0.0	1	8.15326	51.6663	40.0	55.0	4.13032	3.74411	0.0	342.194	0	snp	1X	1	1.0	1	60	60	1.0	1		FALSE
2418440	C	A	0	murF	c.565G>T	p.Ala189Ser	1	253	253	0	1	0.213439	199	54	0	0.0	6766	1833	0	0.0	58	141	26	28	78.1825	3.17115	0.0	0.0	1	7.03155	12.1872	32.0	22.0	4.45795	8.78271	0.0	1000.09	0	snp	1X	1	1.0	1	60	60	1.0	1		FALSE
2833292	G	T	1.86115e-13	Rv2516c	c.222C>A	p.Pro74Pro	1	322	322	0	1	0.229814	248	74	0	0.0	8432	2516	0	0.0	130	118	41	33	4.27115	4.88833	0.0	0.0	1	10.5224	14.358	29.0	45.0	4.06669	8.05372	0.0	1222.12	0	snp	1X	1	1.0	1	60	60	1.0	1		FALSE
3007542	C	A	1.05594e-13	Rv2690c	c.1668G>T	p.Trp556Cys	1	367	367	0	1	0.13624	317	50	0	0.0	10778	1700	0	0.0	186	131	31	19	23.7318	9.26414	0.0	0.0	1	11.5225	9.59322	18.0	32.0	5.78978	3.83916	0.0	1875.41	0	snp	1X	1	1.0	1	60	59.9874	1.0	0.996845		FALSE
3174753	T	G	1.17166e-13	vapB23	c.7T>G	p.Ser3Ala	1	320	320	0	1	0.459375	173	147	0	0.0	5882	4998	0	0.0	87	86	61	86	3.02285	12.2428	0.0	0.0	1	3.73412	3.3241	70.0	77.0	15.4335	15.0726	0.0	185.187	0	snp	1X	1	1.0	1	60	60	1.0	1		FALSE
4230970	G	T	3.59212e-14	Rv3784	c.715G>T	p.Ala239Ser	1	318	318	0	1	0.437107	179	139	0	0.0	6086	4726	0	0.0	100	79	82	57	8.36013	12.7741	0.0	0.0	1	18.0231	4.47817	54.0	85.0	16.1485	16.2211	0.0	285.492	0	snp	1X	1	1.0	1	60	60	1.0	1		FALSE
981705	A	C	0	serC	c.850T>G	p.Ser284Ala	1	216	216	0	1	0.111111	192	24	0	0.0	6528	816.0	0	0.0	108	84	14	10	9.52472	4.45795	0.0	0.0	1.0	8.80089	11.8771	8.0	16.0	16.0391	68.3354	0.0	1165.95	0	snp	1X	1	1.0	1	60	60	1.0	1		FALSE
1880564	G	A	0	pks7	c.5261G>A	p.Cys1754Tyr	1	255	255	0	1	0.113725	226	29	0	0.0	7684	986.0	0	0.0	113	113	13	16	3.0103	3.68421	0.0	0.0	1.0	15.6647	9.5055	8.0	21.0	3.08518	12.8492	0.0	1383.86	0	snp	1X	1	1.0	1	60	59.9646	1.0	0.995575		FALSE
1742178	G	A	7.8111e-14	ansA	c.15C>T	p.His5His	1	230	230	0	1	0.191304	186	44	0	0.0	6324	1496	0	0.0	99	87	25	19	4.69144	4.78696	0.0	0.0	1	26.8965	4.69144	33.0	11.0	6.16881	42.2836	0.0	994.865	0	snp	1X	1	1.0	1	60	60	1.0	1		FALSE
3717105	C	T	4.36841e-13	sugI	c.16C>T	p.Gln6*	1	289	289	0	1	0.491349	147	142	0	0.0	4998	4828	0	0.0	57	90	53	89	19.0969	22.8288	0.0	0.0	1	7.96493	7.27939	80.0	62.0	9.12712	4.7977	0.0	37.1883	0	snp	1X	1	1.0	1	60	60	1.0	1		FALSE
3897886	A	C	0	Rv3479	c.2067A>C	p.Leu689Leu	1	285	285	0	1	0.119298	251	34	0	0.0	8534	1156	0	0.0	124	127	20	14	3.08816	5.30951	0.0	0.0	1	3.26577	57.003	18.0	16.0	15.5282	19.0065	0.0	1512.65	0	snp	1X	1	1.0	1	60	60	1.0	0.996016		FALSE
17802	G	A	361.815	pknA	c.961C>T	p.Pro321Ser	1	204	204	1	1	0.529412	96	108	0	0.0	3264	3672	0	0.0	49	47	56	52	3.10078	3.332	0.0	0.0	1	5.02092	4.45795	49.0	59.0	6.95112	3.10078	0.0	83.311	0	snp	1X	1	1.0	1	60	59.8854	1.0	1		FALSE
415145	C	T	2.63387e-14	Rv0345	c.96C>T	p.Thr32Thr	1	293	293	0	1	0.0784983	270	23	0	0.0	9180	782	0	0.0	149	121	11	12	9.31561	3.10471	0.0	0.0	1	10.6577	8.44702	7.0	16.0	3.10471	4.16842	0.0	1734.92	0	snp	1X	1	1.0	1	60	60	1.0	0.996296		FALSE
1836004	C	T	0	coaE	c.992C>T	p.Thr331Ile	1	246	246	0	1	0.0528455	233	13	0	0.0	7922	442	0	0.0	131	102	6	7	10.8481	3.17734	0.0	0.0	1	3.17734	5.70367	7.0	6.0	16.5402	3.01962	0.0	1546.07	0	snp	1X	1	1.0	1	60	59.9485	1.0	0.974249		FALSE
3448173	G	C	3.68858e-14	virS	c.254C>G	p.Ala85Gly	1	278	278	0	1	0.0827338	255	23	0	0.0	8670	782	0	0.0	139	116	11	12	7.51504	3.10471	0.0	0.0	1	14.4341	8.33254	17.0	6.0	10.6577	4.04068	0.0	1632.42	0	snp	1X	1	1.0	1	60	60	1.0	1		FALSE
851731	T	C	1.05177e-14	phoP	c.124T>C	p.Phe42Leu	1	274	274	0	1	0.0583942	258	16	0	0.0	8772	544	0	0.0	134	124	6	10	3.85196	5.18177	0.0	0.0	1	5.18177	3.54896	6.0	10.0	5.18177	3.54896	0.0	1701.02	0	snp	1X	1	1.0	1	60	59.845	1.0	1		FALSE
1827728	C	T	0	cya	c.218G>A	p.Gly73Asp	1	250	250	0	1	0.188	203	47	0	0.0	6902	1598	0	0.0	106	97	24	23	3.87675	3.0565	0.0	0.0	1	5.27418	10.8083	20.0	27.0	3.0565	10.8083	0.0	1093.38	0	snp	1X	1	1.0	1	60	60	1.0	1		FALSE
1835019	C	A	5.83425e-14	coaE	c.7C>A	p.Arg3Ser	1	203	203	0	1	0.334975	135	68	0	0.0	4590	2312	0	0.0	54	81	35	33	14.7363	3.13803	0.0	0.0	1	9.26925	5.72866	41.0	27.0	5.05404	3.15506	0.0	469.472	0	snp	1X	1	1.0	1	60	60	1.0	1		FALSE
3245001	G	T	6068.92	fadD26	c.1305G>T	p.Ala435Ala	1	241	241	1	1	0.912863	21	220	0	0.0	714	7480	0	0.0	12	9	119	101	3.94093	6.20829	0.0	0.0	1	5.5371	5.59539	102.0	118.0	4.94488	3.94093	0.0	1397.42	0	snp	1X	1	1.0	1	60	60	0.990909	1		FALSE
3668382	G	A	5893.99	sigF	c.573C>T	p.Gly191Gly	1	246	246	1	1	0.894309	26	220	0	0.0	884	7480	0	0.0	9	17	82	138	8.35546	33.9637	0.0	0.0	1	3.642	8.35546	114.0	106.0	8.69561	3.34437	0.0	1357.14	0	snp	1X	1	1.0	1	59.9682	60	1.0	1		FALSE
3720325	C	G	5.50272e-14	Rv3333c	c.458G>C	p.Ser153Thr	1	480	480	0	1	0.05625	453	27	0	0.0	15402	918	0	0.0	227	226	14	13	3.01509	3.09072	0.0	0.0	1	6.95112	7.04166	10.0	17.0	3.73412	29.9739	0.0	2989.9	0	snp	1X	1	1.0	1	60	59.9117	1.0	1		FALSE
2119139	C	T	0	Rv1868	c.1793C>T	p.Pro598Leu	1	232	232	0	1	0.155172	196	36	0	0.0	6664	1224.0	0	0.0	108	88	16	20	7.44188	3.9754	0.0	0.0	1.0	14.8328	22.5536	25.0	11.0	5.18177	12.9813	0.0	1120.06	0	snp	1X	1	1.0	1	60	60	1.0	1		FALSE
3429382	G	A	3193.19	cstA	c.2140G>A	p.Gly714Ser	1	231	231	1	1	0.727273	63	168	0	0.0	2142	5712.0	0	0.0	32	31	98	70	3.04477	13.1438	0.0	0.0	1.0	4.87156	3.32051	90.0	78.0	3.83753	3.04477	0.0	735.26	0	snp	1X	1	1.0	1	60	60	1.0	1		FALSE
3499434	A	T	1.7117e-14	devR	c.482T>A	p.Leu161His	1	255	255	0	1	0.0588235	240	15	0	0.0	8160	510.0	0	0.0	116	124	8	7	3.58936	3.15506	0.0	0.0	1.0	10.1038	7.38944	11.0	4.0	4.31318	22.1554	0.0	1577.05	0	snp	1X	1	1.0	1	60	60	1.0	1		FALSE
4343695	G	A	0	eccA1	c.382G>A	p.Val128Ile	1	238	238	0	1	0.163866	199	39	0	0.0	6766	1326.0	0	0.0	100	99	23	16	3.02121	5.73856	0.0	0.0	1.0	3.51141	12.1872	18.0	21.0	3.51141	3.2831	0.0	1123.22	0	snp	1X	1	1.0	1	60	60	0.974359	0.994975		FALSE
4393590	C	G	4745.99	mutT4	c.142C>G	p.Arg48Gly		177				0.898305		159									42	117																1X				60					FALSE
3007516	A	G	0	Rv2690c	c.1694T>C	p.Leu565Pro	1	309	309	0	1	0.142395	265	44	0	0.0	9010	1496	0	0.0	143	122	25	19	6.62396	4.78696	0.0	0.0	1	6.16881	3.41182	18.0	26.0	3.20771	3.67403	0.0	1554.05	0	snp	1X	1	1.0	1	60	60	1.0	1		FALSE
3010550	T	C	0	ceoC	c.527T>C	p.Leu176Pro	1	249	249	0	1	0.128514	217	32	0	0.0	7378	1088	0	0.0	115	102	16	16	4.70145	3.0103	0.0	0.0	1	3.28173	35.5223	17.0	15.0	9.79615	16.7096	0.0	1290.74	0	snp	1X	1	1.0	1	60	60	1.0	1		FALSE
3546973	T	C	4.35155e-14	Rv3178-Rv3179	n.3546973T>C		1	218	218	0	1	0.087156	199	19	0	0.0	6766	646.0	0	0.0	121	78	11	8	23.1864	4.03889	0.0	0.0	1.0	3.12459	3.02121	9.0	10.0	3.12459	7.82246	0.0	1258.88	0	snp	1X	1	1.0	1	60	60	1.0	1		FALSE
3699243	A	G	2.10949e-14	Rv3311	c.1123A>G	p.Thr375Ala	1	180	180	0	1	0.0722222	167	13	0	0.0	5678	442.0	0	0.0	63	104	9	4	24.8681	7.18621	0.0	0.0	1.0	3.17734	7.70432	6.0	7.0	7.18621	4.06353	0.0	1076.43	0	snp	1X	1	1.0	1	60	59.976	1.0	1		FALSE
3717108	C	A	7.02761e-14	sugI	c.19C>A	p.Pro7Thr	1	227	227	0	1	0.207048	180	47	0	0.0	6120	1598.0	0	0.0	85	95	17	30	4.21667	10.8184	0.0	0.0	1.0	4.16534	13.8677	26.0	21.0	8.60069	3.20332	0.0	935.267	0	snp	1X	1	1.0	1	60	59.9333	1.0	1		FALSE
1253207	A	G	8.18473e-14	Rv1129c	c.1328T>C	p.Ile443Thr	1	234	234	0	1	0.25641	174	60	0	0.0	5916	2040.0	0	0.0	64	110	21	39	29.4174	14.7363	0.0	0.0	1.0	3.15506	4.25827	31.0	29.0	23.8564	17.4369	0.0	799.24	0	snp	1X	1	1.0	1	60	60	1.0	1		FALSE
2117462	A	C	1.17528e-13	Rv1868	c.116A>C	p.Asp39Ala	1	235	235	0	1	0.148936	200	35	0	0.0	6800	1190.0	0	0.0	115	85	16	19	12.7819	3.56868	0.0	0.0	1.0	6.05036	47.4821	14.0	21.0	13.4954	34.6704	0.0	1142.86	0	snp	1X	1	1.0	1	60	60	1.0	1		FALSE
2486763	A	C	0	Rv2219	c.529A>C	p.Ile177Leu	1	251	251	0	1	0.270916	183	68	0	0.0	6222	2312.0	0	0.0	88	95	38	30	3.59173	5.05404	0.0	0.0	1.0	3.52123	4.44608	36.0	32.0	7.60871	14.4135	0.0	807.086	0	snp	1X	1	1.0	1	60	60	1.0	1		FALSE
2538368	T	C	9.76452e-15	Rv2264c-Rv2265	n.2538368T>C		1	229	229	0	1	0.0742358	212	17	0	0.0	7208	578.0	0	0.0	127	85	6	11	21.0786	6.20364	0.0	0.0	1.0	4.1599	3.66584	10.0	7.0	4.1599	4.03458	0.0	1366.42	0	snp	1X	1	1.0	1	60	60	1.0	1		FALSE
4083434	A	T	0	Rv3645	c.628A>T	p.Asn210Tyr	1	199	199	0	1	0.120603	175	24	0	0.0	5950	816.0	0	0.0	86	89	16	8	3.12198	8.80089	0.0	0.0	1.0	8.80089	28.1373	8.0	16.0	4.45795	7.48974	0.0	1056.67	0	snp	1X	1	1.0	1	60	59.9371	1.0	1		FALSE
4374663	G	T	2.83271e-14	PPE69	c.1021C>A	p.Pro341Thr	1	187	187	0	1	0.0641711	175	12	0	0.0	5950	408.0	0	0.0	94	81	7	5	5.10732	3.73412	0.0	0.0	1.0	3.0103	4.51172	6.0	6.0	3.73412	10.7656	0.0	1141.86	0	snp	1X	1	1.0	1	60	60	1.0	1		FALSE
1922458	C	T	0	Rv1697	c.917C>T	p.Thr306Met	1	246	246	0	1	0.142276	211	35	0	0.0	7174	1190.0	0	0.0	87	124	19	16	17.0991	3.56868	0.0	0.0	1.0	3.56868	3.10292	16.0	19.0	3.07234	3.51458	0.0	1233.89	0	snp	1X	1	1.0	1	60	60	1.0	1		FALSE
1037315	T	G	0	pstA1	c.317T>G	p.Leu106Arg	1	268	268	0	1	0.384328	165	103	0	0.0	5610	3502.0	0	0.0	96	69	65	38	12.6043	18.3793	0.0	0.0	1.0	9.10307	9.97217	43.0	60.0	20.7405	29.6602	0.0	435.06	0	snp	1X	1	1.0	1	60	60	1.0	1		FALSE
324040	C	G	5247.28	Rv0269c	c.492G>C	p.Val164Val	1	258	258	1	1	0.833333	43	215	0	0.0	1462	7310.0	0	0.0	20	23	97	118	3.46479	7.46434	0.0	0.0	1.0	6.65635	7.10075	98.0	117.0	3.2628	3.0608	0.0	1208.23	0	snp	1X	1	1.0	1	60	60	1.0	1		FALSE
676463	C	G	3585.52	Rv0579	c.226C>G	p.Pro76Ala	1	175	175	1	1	0.84	28	147	0	0.0	952	4998.0	0	0.0	10	18	47	100	7.97367	44.5046	0.0	0.0	1.0	3.3796	3.32051	71.0	76.0	9.52472	3.32051	0.0	825.597	0	snp	1X	1	1.0	1	59.8844	60	1.0	0.964286		FALSE
729193	G	C	0	echA3	c.86C>G	p.Ala29Gly	1	256	256	0	1	0.0859375	234	22	0	0.0	7956	748.0	0	0.0	117	117	9	13	3.0103	4.58955	0.0	0.0	1.0	3.40511	3.0103	12.0	10.0	9.32731	13.7377	0.0	1489.15	0	snp	1X	1	1.0	1	59.4545	59.9744	1.0	0.995726		FALSE
4212691	A	C	3.56804e-14	Rv3766	c.399A>C	p.Pro133Pro	1	304	304	0	1	0.348684	198	106	0	0.0	6732	3604	0	0.0	105	93	58	48	4.58955	5.05886	0.0	0.0	1	5.96022	8.31834	47.0	59.0	19.071	28.2783	0.0	644.269	0	snp	1X	1	1.0	1	60	59.7727	1.0	1		FALSE
2079336	A	G	5.42434e-15	Rv1833c	c.454T>C	p.Ser152Pro	1	282	282	0	1	0.0602837	265	17	0	0.0	9010	578.0	0	0.0	116	149	8	9	11.9338	3.13803	0.0	0.0	1.0	3.13803	3.67403	8.0	9.0	3.13803	6.62396	0.0	1739.8	0	snp	1X	1	1.0	1	60	60	1.0	1		FALSE
3908966	T	C	3661.59	otsA	c.731T>C	p.Val244Ala	1	250	250	1	1	0.74	65	185	0	0.0	2210	6290.0	0	0.0	30	35	103	82	3.84548	8.18662	0.0	0.0	1.0	17.389	17.7429	110.0	75.0	3.11594	4.64726	0.0	843.113	0	snp	1X	1	1.0	1	60	60	1.0	1		FALSE
648374	C	T	4.58663e-14	Rv0556	c.416C>T	p.Ala139Val	1	231	231	0	1	0.0779221	213	18	0	0.0	7242	612	0	0.0	113	100	10	8	4.73321	3.49285	0.0	0.0	1	3.49285	3.83607	10.0	8.0	3.49285	3.02049	0.0	1369.57	0	snp	1X	1	1.0	1	60	60	1.0	1		FALSE
826691	C	T	1.66952e-14	mapA	c.22C>T	p.Arg8Trp	1	237	237	0	1	0.0843882	217	20	0	0.0	7378	680	0	0.0	115	102	12	8	4.70145	4.74748	0.0	0.0	1	6.91895	8.30389	13.0	7.0	3.44459	11.426	0.0	1381.83	0	snp	1X	1	1.0	1	60	59.9032	1.0	1		FALSE
1890310	C	A	2.41084e-14	pks9	c.2285C>A	p.Ala762Asp	1	233	233	0	1	0.124464	204	29	0	0.0	6936	986	0	0.0	105	99	18	11	3.3935	6.67934	0.0	0.0	1	6.67934	7.26809	18.0	11.0	3.08518	3.3935	0.0	1230.22	0	snp	1X	1	1.0	1	60	59.9461	1.0	1		FALSE
3445362	G	A	0	pknK	c.627C>T	p.Ser209Ser	1	224	224	0	1	0.0803571	206	18	0	0.0	7004	612	0	0.0	136	70	11	7	48.9275	4.9405	0.0	0.0	1	3.49285	5.70883	8.0	10.0	10.7311	23.4179	0.0	1306.82	0	snp	1X	1	1.0	1	60	60	1.0	1		FALSE
3717105	C	T	9.71562e-14	sugI	c.16C>T	p.Gln6*	1	291	291	0	1	0.237113	222	69	0	0.0	7548	2346	0	0.0	84	138	31	38	31.5329	4.55236	0.0	0.0	1	3.04177	4.92746	34.0	35.0	3.79707	23.7078	0.0	1064.65	0	snp	1X	1	1.0	1	60	60	1.0	1		FALSE
1299787	A	G	0	PPE17	c.18T>C	p.Phe6Phe	1	345	345	0	1	0.0521739	327	18	0	0.0	11118	612	0	0.0	168	159	9	9	3.54819	3.0103	0.0	0.0	1	3.49285	7.85129	8.0	10.0	4.9405	12.1013	0.0	2169.34	0	snp	1X	1	1.0	1	60	59.9083	1.0	1		FALSE
3596900	C	A	6.82264e-14	Rv3220c	c.635G>T	p.Gly212Val	1	295	295	0	1	0.349153	192	103	0	0.0	6528	3502	0	0.0	98	94	54	49	3.19126	3.53736	0.0	0.0	1	4.71796	17.6677	56.0	47.0	25.9689	14.5915	0.0	625.708	0	snp	1X	1	1.0	1	60	60	1.0	1		FALSE
3717109	C	A	2.15528e-13	sugI	c.20C>A	p.Pro7His	1	291	291	0	1	0.491409	148	143	0	0.0	5032	4862	0	0.0	63	85	45	98	10.1116	45.6653	0.0	0.0	1	3.14697	10.1116	73.0	70.0	3.14697	8.87914	0.0	40.5782	0	snp	1X	1	1.0	1	60	59.8784	1.0	0.993243		FALSE
1911157	G	C	1.89972e-13	Rv1685c	c.243C>G	p.Ile81Met	1	273	273	0	1	0.322344	185	88	0	0.0	6290	2988.0	0	0.0	81	104	48	40	9.21954	4.58955	0.0	0.0	1.0	11.0053	3.30374	53.0	35.0	3.89863	3.30374	0.0	683.788	0	snp	1X	1	1.0	1	60	60	1.0	1		FALSE
3008678	A	G	0	Rv2690c	c.532T>C	p.Tyr178His	1	284	284	0	1	0.179577	233	51	0	0.0	7922	1734.0	0	0.0	98	135	24	27	15.7689	3.3935	0.0	0.0	1.0	3.3935	10.8481	24.0	27.0	3.05288	3.01962	0.0	1275.12	0	snp	1X	1	1.0	1	60	60	1.0	1		FALSE
1006592	A	G	0	prrA-accD3	n.1006592A>G		1	230	230	0	1	0.0913043	209	21	0	0.0	7106	714.0	0	0.0	116	93	11	10	8.50651	3.1137	0.0	0.0	1.0	3.94093	9.50394	12.0	9.0	3.1137	32.1953	0.0	1311.03	0	snp	1X	1	1.0	1	60	59.6029	1.0	1		FALSE
3717219	C	A	0	sugI	c.130C>A	p.Leu44Met	1	303	303	0	1	0.165017	253	50	0	0.0	8602	1700.0	0	0.0	156	97	30	20	32.8874	7.35324	0.0	0.0	1.0	5.78978	10.2285	29.0	21.0	3.0103	4.46081	0.0	1420.11	0	snp	1X	1	1.0	1	60	59.8814	1.0	1		FALSE
3717226	G	T	9.40222e-14	sugI	c.137_138delGAinsTG	p.Arg46Met	1	290	290	0	1	0.227586	222	66	0	0.0	7484	2209.0	0	0.0	138	84	43	23	31.5329	16.1707	0.0	0.0	1.0	5.11597	17.1347	37.0	29.0	4.19474	3.04943	0.0	1084.87	0	mnp	2X	1	3.0	2	60	59.8649	1.0	1		FALSE
3717227	A	G	9.40222e-14	sugI	c.137_138delGAinsTG	p.Arg46Met	1	290	290	0	1	0.227586	222	66	0	0.0	7484	2209.0	0	0.0	138	84	43	23	31.5329	16.1707	0.0	0.0	1.0	5.11597	17.1347	37.0	29.0	4.19474	3.04943	0.0	1084.87	0	mnp	2X	1	3.0	2	60	59.8649	1.0	1		FALSE
4177777	G	A	1.10902e-14	Rv3728	c.2905G>A	p.Gly969Ser	1	277	277	0	1	0.205776	220	57	0	0.0	7480	1938.0	0	0.0	135	85	28	29	27.6861	3.0484	0.0	0.0	1.0	16.763	23.8959	19.0	38.0	4.877	4.43163	0.0	1138.85	0	snp	1X	1	1.0	1	60	60	1.0	1		FALSE
102375	C	T	0	ctpA	c.1793C>T	p.Ala598Val	1	240	240	0	1	0.0875	219	21	0	0.0	7446	714	0	0.0	112	107	10	11	3.25818	3.1137	0.0	0.0	1	3.1137	5.24126	11.0	10.0	8.07707	3.49615	0.0	1391.66	0	snp	1X	1	1.0	1	60	60	1.0	1		FALSE
559757	G	A	3.32693e-14	fadB2-umaA	n.559757G>A		1	397	397	0	1	0.118388	350	47	0	0.0	11900	1598	0	0.0	158	192	23	24	10.1824	3.0565	0.0	0.0	1	10.8184	28.4227	30.0	17.0	3.0565	17.3048	0.0	2122.22	0	snp	1X	1	1.0	1	60	59.9829	1.0	1		FALSE
690426	G	A	7.29273e-15	mce2C	c.1368G>A	p.Leu456Leu	1	210	210	0	1	0.138095	181	29	0	0.0	6154	986	0	0.0	112	69	15	14	25.1929	3.08518	0.0	0.0	1	3.68421	7.34125	13.0	16.0	3.68421	7.34125	0.0	1061.11	0	snp	1X	1	1.0	1	60	59.9834	1.0	0.98895		FALSE
845278	C	T	0	mmsA	c.676G>A	p.Gly226Ser	1	243	243	0	1	0.135802	210	33	0	0.0	7140	1122	0	0.0	109	101	20	13	3.67208	6.23461	0.0	0.0	1	3.60252	4.04433	18.0	15.0	4.65535	5.65743	0.0	1244.2	0	snp	1X	1	1.0	1	60	60	1.0	1		FALSE
1172920	A	G	0	Rv1050	c.40A>G	p.Thr14Ala	1	256	256	0	1	0.203125	204	52	0	0.0	6936	1768	0	0.0	114	90	26	26	9.14152	3.0103	0.0	0.0	1	7.18621	12.5903	21.0	31.0	11.1951	21.7871	0.0	1063.5	0	snp	1X	1	1.0	1	59.7692	60	1.0	1		FALSE
1198764	C	T	0	fadA3	c.610G>A	p.Ala204Thr	1	205	205	0	1	0.468293	109	96	0	0.0	3706	3264	0	0.0	47	62	58	38	7.4927	12.0581	0.0	0.0	1	12.0581	4.62396	38.0	58.0	4.45795	3.03022	0.0	94.4424	0	snp	1X	1	1.0	1	60	59.9083	1.0	1		FALSE
1370836	A	C	0	Rv1227c-lpqX	n.1370836A>C		1	240	240	0	1	0.133333	208	32	0	0.0	7072	1088	0	0.0	106	102	16	16	3.17734	3.0103	0.0	0.0	1	3.0103	3.05206	16.0	16.0	4.09604	10.0676	0.0	1235.47	0	snp	1X	1	1.0	1	60	60	1.0	1		FALSE
3742829	G	A	8.78748e-14	PE_PGRS50-Rv3346c	n.3742829G>A		1	220	220	0	1	0.281818	158	62	0	0.0	5372	2108	0	0.0	83	75	31	31	3.88988	3.0103	0.0	0.0	1	3.57068	4.98936	33.0	29.0	9.87495	3.06527	0.0	675.823	0	snp	1X	1	1.0	1	60	60	1.0	1		FALSE
4008411	G	T	529.511	Rv3566A	c.23C>A	p.Thr8Asn	1	227	227	1	1	0.537445	105	122	0	0.0	3570	4148	0	0.0	28	77	38	84	52.6646	40.6729	0.0	0.0	1	3.0815	4.68544	60.0	62.0	11.625	7.66346	0.0	121.924	0	snp	1X	1	1.0	1	60	60	1.0	1		FALSE
4217145	C	G	0	hisC2	c.12C>G	p.Arg4Arg	1	265	265	0	1	0.128302	231	34	0	0.0	7854	1156	0	0.0	150	81	18	16	47.7652	3.26577	0.0	0.0	1	5.30951	3.0949	14.0	20.0	5.30951	12.044	0.0	1373.22	0	snp	1X	1	1.0	1	60	59.8788	1.0	1		FALSE
4306984	G	A	1.15119e-14	Rv3833	c.118G>A	p.Val40Ile	1	276	276	0	1	0.0507246	262	14	0	0.0	8908	476.0	0	0.0	129	133	8	6	3.14291	3.63072	0.0	0.0	1.0	5.49198	3.30867	9.0	5.0	3.0103	5.13204	0.0	1742.56	0	snp	1X	1	1.0	1	60	59.9542	1.0	0.996183		FALSE
912727	T	C	1009.1	phoT	c.2T>C	p.Val1Ala	1	258	258	1	1	0.565891	112	146	0	0.0	3808	4964	0	0.0	52	60	69	77	4.25114	3.96218	0.0	0.0	1	37.2779	10.7656	97.0	49.0	5.92543	3.32051	0.0	232.354	0	snp	1X	1	1.0	1	60	60	1.0	1		FALSE
2280766	G	A	285.812	Rv2033c	c.317C>T	p.Ala106Val	1	163	163	1	1	0.533742	76	87	0	0.0	2584	2958	0	0.0	43	33	27	60	5.8675	30.1911	0.0	0.0	1	5.03202	12.2676	39.0	48.0	37.1798	4.83891	0.0	65.8107	0	snp	1X	1	1.0	1	60	59.6711	1.0	1		FALSE
119470	T	G	0	Rv0102	c.1757T>G	p.Leu586Arg	1	314	314	0	1	0.0923567	285	29	0	0.0	9690	986.0	0	0.0	189	96	21	8	68.9088	15.6647	0.0	0.0	1.0	3.68421	7.7723	13.0	16.0	4.88226	33.2509	0.0	1779.68	0	snp	1X	1	1.0	1	60	59.9439	1.0	0.996491		FALSE
1256941	C	G	0	prpC	c.810C>G	p.Leu270Leu	1	259	259	0	1	0.108108	231	28	0	0.0	7854	952.0	0	0.0	115	116	13	15	3.0197	3.32051	0.0	0.0	1.0	5.80219	3.0197	11.0	17.0	7.97367	23.7756	0.0	1423.73	0	snp	1X	1	1.0	1	60	60	1.0	1		FALSE
1590152	C	T	4.0502e-14	Rv1414	c.262C>T	p.Leu88Phe	1	261	261	0	1	0.0881226	238	23	0	0.0	8092	782.0	0	0.0	107	131	13	10	8.26563	3.86001	0.0	0.0	1.0	14.4341	9.17801	17.0	6.0	5.3706	5.346	0.0	1511.01	0	snp	1X	1	1.0	1	60	59.8992	1.0	0.995798		FALSE
2497356	G	C	0	caeA-panB	n.2497356G>C		1	233	233	0	1	0.120172	205	28	0	0.0	6970	952.0	0	0.0	118	87	21	7	13.1897	18.2106	0.0	0.0	1.0	3.0103	3.52933	14.0	14.0	3.32051	20.8164	0.0	1240.79	0	snp	1X	1	1.0	1	60	60	1.0	0.995122		FALSE
2057120	G	C	0	erg3	c.600G>C	p.Arg200Arg	1	299	299	0	1	0.0668896	279	20	0	0.0	9486	680	0	0.0	141	138	8	12	3.08035	4.74748	0.0	0.0	1	3.0103	3.20488	10.0	10.0	4.74748	3.95205	0.0	1820.88	0	snp	1X	1	1.0	1	60	60	1.0	1		FALSE
554366	C	T	0	Rv0464c	c.520G>A	p.Ala174Thr	1	263	263	0	1	0.102662	236	27	0	0.0	8024	918.0	0	0.0	123	113	16	11	3.93042	5.02092	0.0	0.0	1.0	3.09072	7.46366	13.0	14.0	5.02092	3.0103	0.0	1468.58	0	snp	1X	1	1.0	1	60	60	0.962963	0.991525		FALSE
1088393	C	G	0	fadE13	c.104G>C	p.Gly35Ala	1	247	247	0	1	0.336032	164	83	0	0.0	5576	2822	0	0.0	66	98	41	42	16.5688	3.03646	0.0	0.0	1	6.17594	3.22215	47.0	36.0	12.4549	13.391	0.0	566.825	0	snp	1X	1	1.0	1	60	59.8902	1.0	0.987805		FALSE
2231262	A	G	0	Rv1987	c.237A>G	p.Ala79Ala	1	289	289	0	1	0.304498	201	88	0	0.0	6834	2992	0	0.0	63	138	39	49	63.7791	5.47788	0.0	0.0	1	14.9534	67.0633	55.0	33.0	3.40511	26.8749	0.0	763.265	0	snp	1X	1	1.0	1	60	60	1.0	0.995025		FALSE
3855573	G	A	0	glmS	c.1317C>T	p.Pro439Pro	1	338	338	0	1	0.180473	277	61	0	0.0	9418	2074	0	0.0	120	157	23	38	13.7422	11.0198	0.0	0.0	1	3.33068	3.08085	32.0	29.0	4.7546	21.8323	0.0	1514.64	0	snp	1X	1	1.0	1	60	60	1.0	1		FALSE
675974	C	A	2.02509e-14	PE_PGRS7-Rv0579	n.675974C>A		1	274	274	0	1	0.0547445	259	15	0	0.0	8806	510.0	0	0.0	118	141	6	9	7.44547	4.31318	0.0	0.0	1.0	4.31318	40.6464	6.0	9.0	4.31318	3.2199	0.0	1705.31	0	snp	1X	1	1.0	1	60	59.8533	1.0	0.996139		FALSE
4322853	C	G	0	Rv3848	c.528C>G	p.Phe176Leu	1	272	272	0	1	0.165441	227	45	0	0.0	7718	1530	0	0.0	145	82	31	14	40.9776	16.956	0.0	0.0	1	4.21667	7.22889	20.0	25.0	6.91895	3.78514	0.0	1273.93	0	snp	1X	1	1.0	1	60	59.9471	1.0	0.995595		FALSE
3989563	G	A	0	echA20	c.411G>A	p.Leu137Leu	1	325	325	0	1	0.0830769	298	27	0	0.0	10132	918	0	0.0	160	138	15	12	6.53712	3.73412	0.0	0.0	1	3.09072	5.37123	13.0	14.0	6.95112	13.5325	0.0	1902.58	0	snp	1X	1	1.0	1	59.5556	60	1.0	0.996644		FALSE
4062013	G	A	0	PE32	c.186C>T	p.Tyr62Tyr	1	274	274	0	1	0.372263	172	102	0	0.0	5848	3468	0	0.0	88	84	48	54	3.2123	3.7767	0.0	0.0	1	7.18293	8.06024	58.0	44.0	3.7767	10.2822	0.0	490.704	0	snp	1X	1	1.0	1	60	60	1.0	1		FALSE
1824105	A	G	0	cydB	c.296T>C	p.Ile99Thr	1	389	389	0	1	0.100257	350	39	0	0.0	11900	1326.0	0	0.0	156	194	21	18	11.9692	3.51141	0.0	0.0	1.0	7.52028	18.5208	24.0	15.0	3.06598	10.1824	0.0	2181.16	0	snp	1X	1	1.0	1	60	60	1.0	0.997143		FALSE
1757471	A	T	5.0868e-14	plsB1-frdA	n.1757471A>T		1	247	247	0	1	0.0809717	227	20	0	0.0	7718	680	0	0.0	133	94	11	9	17.5601	3.44459	0.0	0.0	1	4.74748	5.16264	12.0	8.0	6.91895	7.22889	0.0	1450.96	0	snp	1X	1	1.0	1	60	60	0.95	1		FALSE
2422035	C	T	1.92889e-15	Rv2160A	c.244G>A	p.Gly82Arg	1	185	185	0	1	0.0540541	175	10	0	0.0	5950	340	0	0.0	105	70	6	4	18.2106	3.87889	0.0	0.0	1	6.48466	25.9535	3.0	7.0	3.0103	5.80219	0.0	1149.45	0	snp	1X	1	1.0	1	60	59.9657	1.0	0.994286		FALSE
693477	A	C	2.447e-14	mce2F	c.241A>C	p.Thr81Pro	1	339	339	0	1	0.0560472	320	19	0	0.0	10880	646	0	0.0	163	157	9	10	3.25459	3.12459	0.0	0.0	1	3.12459	27.4394	10.0	9.0	3.12459	7.59754	0.0	2109.26	0	snp	1X	1	1.0	1	60	59.975	1.0	0.996875		FALSE
718067	G	T	0	vapB5	c.43G>T	p.Gly15Cys	1	211	211	0	1	0.109005	188	23	0	0.0	6392	782	0	0.0	103	85	13	10	6.75262	3.86001	0.0	0.0	1	5.3706	29.6224	9.0	14.0	5.3706	23.3852	0.0	1148.59	0	snp	1X	1	1.0	1	60	60	1.0	1		FALSE
1234695	C	T	0	xseA	c.766G>A	p.Ala256Thr	1	232	232	0	1	0.107759	207	25	0	0.0	7038	850	0	0.0	82	125	13	12	22.4067	3.09716	0.0	0.0	1	5.18177	4.78314	10.0	15.0	10.0459	13.0914	0.0	1273.66	0	snp	1X	1	1.0	1	60	59.913	0.96	0.995169		FALSE
2010023	A	G	0	Rv1776c	c.533T>C	p.Val178Ala	1	351	351	0	1	0.131054	305	46	0	0.0	10370	1564	0	0.0	142	163	26	20	6.15004	4.70971	0.0	0.0	1	3.0103	17.4275	23.0	23.0	3.76559	3.58699	0.0	1817.76	0	snp	1X	1	1.0	1	60	59.9082	1.0	0.996721		FALSE
3043796	G	A	4.09886e-15	Rv2731	c.771G>A	p.Arg257Arg	1	395	395	0	1	0.0582278	372	23	0	0.0	12648	782	0	0.0	182	190	17	6	3.38389	14.4341	0.0	0.0	1	7.63648	3.22044	15.0	8.0	7.63648	50.2924	0.0	2447.68	0	snp	1X	1	1.0	1	60	60	1.0	0.997312		FALSE
587006	G	A	2.84481e-14	Rv0496	c.613G>A	p.Gly205Ser	1	286	286	0	1	0.178322	235	51	0	0.0	7990	1734.0	0	0.0	99	136	23	28	15.6603	4.07475	0.0	0.0	1.0	5.09662	6.34605	22.0	29.0	4.07475	7.89842	0.0	1289.91	0	snp	1X	1	1.0	1	60	60	1.0	1		FALSE
1924773	C	A	4.90602e-14	pyrG	c.945C>A	p.Asp315Glu	1	355	355	0	1	0.056338	335	20	0	0.0	11390	680.0	0	0.0	145	190	9	11	16.1364	3.44459	0.0	0.0	1.0	3.44459	10.0692	9.0	11.0	9.95901	4.8836	0.0	2211.23	0	snp	1X	1	1.0	1	60	60	1.0	1		FALSE
2075516	T	C	0	Rv1830	c.676T>C	p.Ter226Glnext*?	1	277	277	0	1	0.32491	187	90	0	0.0	6358	3060.0	0	0.0	69	118	31	59	30.8911	21.9262	0.0	0.0	1.0	6.48466	20.6724	39.0	51.0	7.73928	10.2679	0.0	676.162	0	snp	1X	1	1.0	1	60	59.9037	1.0	1		FALSE
2613640	C	T	2.42292e-14	moeW	c.424G>A	p.Ala142Thr	1	349	349	0	1	0.0630372	327	22	0	0.0	11118	748.0	0	0.0	171	156	9	13	4.50443	4.58955	0.0	0.0	1.0	6.56362	3.17631	14.0	8.0	3.0103	24.5856	0.0	2140.08	0	snp	1X	1	1.0	1	60	60	1.0	1		FALSE
4212842	C	A	1.45857e-14	Rv3766	c.550C>A	p.Arg184Ser	1	320	320	0	1	0.096875	289	31	0	0.0	9826	1054.0	0	0.0	136	153	12	19	5.18177	6.44263	0.0	0.0	1.0	11.486	3.01781	10.0	21.0	4.76149	3.07792	0.0	1816.11	0	snp	1X	1	1.0	1	60	59.8547	1.0	0.99308		FALSE
4234732	G	C	2.28787e-13	Rv3787c-Rv3788	n.4234732G>C		1	306	306	0	1	0.356209	197	109	0	0.0	6698	3706.0	0	0.0	132	65	80	29	52.4912	54.8268	0.0	0.0	1.0	3.03022	12.2804	54.0	55.0	3.50834	3.1095	0.0	617.645	0	snp	1X	1	1.0	1	60	60	1.0	1		FALSE
748	C	A	1764.82	dnaA	c.748C>A	p.Leu250Ile	1	433	433	1	1	0.568129	187	246	0	0.0	6358	8364	0	0.0	85	102	116	130	6.36621	4.74042	0.0	0.0	1	3.0103	3.95088	123.0	123.0	77.7231	38.1371	0.0	406.364	0	snp	1X	1	1.0	1	60	60	0.987805	0.983957		FALSE
6923	T	G	0	gyrB	c.1684T>G	p.Phe562Val	1	350	350	0	1	0.0714286	325	25	0	0.0	11050	850	0	0.0	142	183	8	17	14.2418	10.0459	0.0	0.0	1	7.26639	3.81876	16.0	9.0	3.09716	3.07043	0.0	2109.05	0	snp	1X	1	1.0	1	60	60	1.0	0.996923		FALSE
4409626	C	A	1368.93	Rv3921c	c.444G>T	p.Leu148Leu	1	303	303	1	1	0.574257	129	174	0	0.0	4386	5916	0	0.0	71	58	86	88	5.8551	3.06022	0.0	0.0	1	12.7944	3.1618	101.0	73.0	3.20998	4.37378	0.0	315.208	0	snp	1X	1	1.0	1	60	60	1.0	1		FALSE
2185631	C	T	4.21917e-15	fadE17	c.558G>A	p.Arg186Arg	1	193	193	0	1	0.108808	172	21	0	0.0	5848	714	0	0.0	78	94	12	9	6.24226	3.94093	0.0	0.0	1	5.59539	3.0103	13.0	8.0	8.07707	4.82828	0.0	1061.18	0	snp	1X	1	1.0	1	60	59.8605	1.0	1		FALSE
3786126	G	T	2.28425e-14	Rv3371	c.1195G>T	p.Glu399*	1	267	267	0	1	0.11985	235	32	0	0.0	7990	1088	0	0.0	109	126	19	13	5.68075	5.45321	0.0	0.0	1	7.35324	5.68075	12.0	20.0	3.28173	4.57191	0.0	1426.9	0	snp	1X	1	1.0	1	60	60	1.0	1		FALSE
4069591	C	T	3.92968e-14	Rv3630	c.417C>T	p.Arg139Arg	1	236	236	0	1	0.199153	189	47	0	0.0	6426	1598	0	0.0	77	112	30	17	17.0847	10.8184	0.0	0.0	1	5.27418	14.0515	27.0	20.0	3.0565	4.4005	0.0	994.327	0	snp	1X	1	1.0	1	60	60	1.0	1		FALSE
3134071	A	G	0	Rv2826c	c.523T>C	p.Tyr175His	1	279	279	0	1	0.437276	157	122	0	0.0	5338	4148	0	0.0	89	68	76	46	9.10979	19.0294	0.0	0.0	1	6.49889	3.13478	68.0	54.0	8.77716	6.12228	0.0	249.826	0	snp	1X	1	1.0	1	60	60	1.0	1		FALSE
158302	A	C	3.04969e-14	htdZ	c.456A>C	p.Ter152Cysext*?	1	277	277	0	1	0.0541516	262	15	0	0.0	8908	510	0	0.0	138	124	8	7	4.63476	3.15506	0.0	0.0	1	4.31318	3.83911	6.0	9.0	4.31318	27.1783	0.0	1729.99	0	snp	1X	1	1.0	1	60	60	1.0	0.996183		FALSE
254646	C	T	0	Rv0213c	c.1305G>A	p.Ala435Ala	1	369	369	0	1	0.0758808	341	28	0	0.0	11594	952	0	0.0	192	149	17	11	14.7846	5.80219	0.0	0.0	1	14.1779	73.217	8.0	20.0	5.80219	5.30913	0.0	2185.06	0	snp	1X	1	1.0	1	60	59.9296	1.0	1		FALSE
295718	C	T	10004.6	fadE5-Rv0245	n.295718C>T		1	372	372	1	1	0.94086	22	350	0	0.0	748	11900	0	0.0	12	10	179	171	3.40511	3.40737	0.0	0.0	1	5.02046	4.58955	184.0	166.0	19.7865	9.32731	0.0	2303.64	0	snp	1X	1	1.0	1	60	60	1.0	1		FALSE
328743	C	G	6982.08	Rv0272c	c.966G>C	p.Glu322Asp	1	348	348	1	1	0.83046	59	289	0	0.0	2006	9826	0	0.0	25	34	116	173	5.99147	27.4225	0.0	0.0	1	40.8871	7.46366	180.0	109.0	4.28012	16.2968	0.0	1607.68	0	snp	1X	1	1.0	1	59.9619	60	0.99654	1		FALSE
556570	A	C	0	Rv0466	c.113A>C	p.Asp38Ala	1	318	318	0	1	0.147799	271	47	0	0.0	9214	1598	0	0.0	103	168	18	29	36.8644	8.60069	0.0	0.0	1	4.16534	4.81318	26.0	21.0	3.42611	3.08242	0.0	1568.31	0	snp	1X	1	1.0	1	60	59.8745	1.0	1		FALSE
562798	C	G	6629.45	Rv0472c	c.630G>C	p.Glu210Asp	1	338	338	1	1	0.822485	60	278	0	0.0	2040	9452	0	0.0	29	31	127	151	3.15506	7.50947	0.0	0.0	1	24.1314	12.2752	165.0	113.0	19.5385	6.62942	0.0	1526.49	0	snp	1X	1	1.0	1	60	60	1.0	1		FALSE
801899	C	T	6949.79	rplD	c.438C>T	p.Ser146Ser	1	326	326	1	1	0.849693	49	277	0	0.0	1666	9418	0	0.0	27	22	147	130	4.11819	5.27584	0.0	0.0	1	7.90983	3.40914	151.0	126.0	16.1881	8.37251	0.0	1600.25	0	snp	1X	1	1.0	1	60	60	1.0	1		FALSE
849399	G	A	7.11192e-15	PPE12	c.642C>T	p.Ser214Ser	1	317	317	0	1	0.148265	270	47	0	0.0	9180	1598	0	0.0	148	122	26	21	8.44702	4.16534	0.0	0.0	1	13.4056	21.5402	31.0	16.0	3.42611	6.2273	0.0	1564.6	0	snp	1X	1	1.0	1	60	60	1.0	1		FALSE
2211166	T	C	0	mce3B	c.566T>C	p.Leu189Pro	1	267	267	0	1	0.0674157	249	18	0	0.0	8466	612	0	0.0	142	107	9	9	13.6932	3.0103	0.0	0.0	1	3.49285	3.08879	10.0	8.0	4.9405	11.391	0.0	1619.31	0	snp	1X	1	1.0	1	59.7222	60	1.0	1		FALSE
2238289	C	T	0	Rv1995	c.149C>T	p.Pro50Leu	1	276	276	0	1	0.0724638	256	20	0	0.0	8704	680	0	0.0	109	147	8	12	15.2588	4.74748	0.0	0.0	1	3.44459	5.18177	9.0	11.0	13.8677	3.04423	0.0	1658.14	0	snp	1X	1	1.0	1	60	60	1.0	1		FALSE
2265882	C	T	6214.7	Rv2018	c.603C>T	p.Val201Val	1	280	280	1	1	0.864286	38	242	0	0.0	1292	8228	0	0.0	20	18	101	141	3.23888	17.3671	0.0	0.0	1	3.33333	3.9246	124.0	118.0	3.15387	3.0103	0.0	1430.99	0	snp	1X	1	1.0	1	60	60	0.991736	1		FALSE
2341052	A	C	3.86936e-14	Rv2083	c.182A>C	p.Asp61Ala	1	307	307	0	1	0.0618893	288	19	0	0.0	9792	646	0	0.0	105	183	9	10	48.8827	3.12459	0.0	0.0	1	5.8675	28.3743	7.0	12.0	5.8675	20.3821	0.0	1871.46	0	snp	1X	1	1.0	1	60	59.9792	1.0	1		FALSE
2696401	T	G	5.58107e-14	cysT	c.247A>C	p.Thr83Pro	1	285	285	0	1	0.105263	255	30	0	0.0	8670	1020	0	0.0	137	118	17	13	6.08442	4.16842	0.0	0.0	1	3.29983	3.01882	16.0	14.0	4.16842	3.70006	0.0	1581.14	0	snp	1X	1	1.0	1	60	59.8667	1.0	0.992157		FALSE
3066180	G	T	7.23481e-16	Rv2752c	c.12C>A	p.Asp4Glu	1	347	347	0	1	0.0691643	323	24	0	0.0	10982	816	0	0.0	143	180	8	16	12.2138	8.80089	0.0	0.0	1	3.37221	11.2458	11.0	13.0	12.0581	35.0177	0.0	2094.2	0	snp	1X	1	1.0	1	60	60	1.0	0.990712		FALSE
4143394	G	A	3.06779e-14	Rv3700c	c.527C>T	p.Ala176Val	1	298	298	0	1	0.0536913	282	16	0	0.0	9588	544	0	0.0	155	127	11	5	9.0473	7.89611	0.0	0.0	1	3.55317	15.3307	7.0	9.0	3.0103	4.51955	0.0	1865.98	0	snp	1X	1	1.0	1	60	60	1.0	1		FALSE
4339993	A	C	6048.02	Rv3863	c.1145A>C	p.Glu382Ala	1	332	332	1	1	0.804217	65	267	0	0.0	2210	9078	0	0.0	36	29	138	129	4.64726	3.66906	0.0	0.0	1	118.18	17.7429	193.0	74.0	25.8555	7.05258	0.0	1392.61	0	snp	1X	1	1.0	1	60	60	1.0	1		FALSE
2441931	G	A	1.84432e-14	Rv2179c	c.387C>T	p.Cys129Cys	1	322	322	0	1	0.052795	305	17	0	0.0	10370	578	0	0.0	114	191	6	11	45.2223	6.20364	0.0	0.0	1	6.20364	3.58699	6.0	11.0	6.20364	18.7375	0.0	2012.84	0	snp	1X	1	1.0	1	60	60	1.0	0.996721		FALSE
3621628	C	A	4957.07	Rv3242c	c.584G>T	p.Arg195Leu	1	271	271	1	1	0.800738	54	217	0	0.0	1836	7378	0	0.0	27	27	90	127	3.0103	16.7096	0.0	0.0	1	13.9077	7.03155	92.0	125.0	3.02031	3.6537	0.0	1141.41	0	snp	1X	1	1.0	1	59.9401	60	1.0	1		FALSE
4265138	C	G	5838.9	fbpD	c.325G>C	p.Glu109Gln	1	328	328	1	1	0.789634	69	259	0	0.0	2346	8806	0	0.0	24	45	123	136	16.8888	4.42721	0.0	0.0	1	3.42112	4.55236	133.0	126.0	12.1405	33.2536	0.0	1344.46	0	snp	1X	1	1.0	1	60	60	1.0	0.985507		FALSE
99205	C	G	0	Rv0090	c.726C>G	p.Arg242Arg	1	240	240	0	1	0.166667	199	40	0	0.0	6766	1360	0	0.0	89	110	20	20	7.82246	3.0103	0.0	0.0	1	4.96463	3.2831	17.0	23.0	4.96463	3.10851	0.0	1117.24	0	snp	1X	1	2.0	1	60	60	1.0	1		FALSE
1220275	C	T	0	coaA-MTS0858	n.1220275C>T		1	230	230	0	1	0.0521739	218	12	0	0.0	7412	408	0	0.0	111	107	6	6	3.16967	3.0103	0.0	0.0	1	3.0103	8.74777	6.0	6.0	14.5915	11.9751	0.0	1445.93	0	snp	1X	1	1.0	1	60	60	1.0	0.995413		FALSE
276061	C	T	0	fadE4	c.4C>T	p.Leu2Leu	1	293	293	0	1	0.0580205	276	17	0	0.0	9384	578	0	0.0	149	127	12	5	6.81824	9.26925	0.0	0.0	1	6.20364	5.02442	6.0	11.0	3.13803	12.1053	0.0	1818.86	0	snp	1X	1	1.0	1	60	60	1.0	1		FALSE
720755	C	T	2.42589e-14	recD	c.978G>A	p.Ala326Ala	1	239	239	0	1	0.0627615	224	15	0	0.0	7616	510	0	0.0	125	99	10	5	9.56349	6.62942	0.0	0.0	1	3.15506	5.49198	7.0	8.0	4.31318	9.56349	0.0	1465.63	0	snp	1X	1	1.0	1	60	59.9464	1.0	0.995536		FALSE
3477617	C	A	0	Rv3108-moaA1	n.3477617C>A		1	368	368	0	1	0.127717	321	47	0	0.0	10914	1598	0	0.0	173	148	23	24	7.23824	3.0565	0.0	0.0	1	8.60069	6.58883	29.0	18.0	6.75262	28.1818	0.0	1921.2	0	snp	1X	1	1.0	1	60	59.838	1.0	1		FALSE
3640843	T	C	3824.71	fbiA	c.301T>C	p.Trp101Arg	1	243	243	1	1	0.757202	59	184	0	0.0	2006	6256	0	0.0	37	22	96	88	11.2913	3.76559	0.0	0.0	1	4.70971	5.99147	98.0	86.0	3.76559	3.34154	0.0	880.671	0	snp	1X	1	1.0	1	60	60	1.0	1		FALSE
4107799	A	G	7803.9	acs	c.8A>G	p.Glu3Gly	1	294	294	1	1	0.935374	19	275	0	0.0	646	9350	0	0.0	9	10	160	115	3.12459	19.0002	0.0	0.0	1	8.76668	12.2676	124.0	151.0	5.86085	8.61041	0.0	1796.91	0	snp	1X	1	1.0	1	60	60	1.0	1		FALSE
207809	A	G	7.82313e-14	Rv0176	c.358A>G	p.Thr120Ala	1	382	382	0	1	0.10733	341	41	0	0.0	11594	1394.0	0	0.0	133	208	14	27	38.83	11.961	0.0	0.0	1.0	3.48696	4.44309	19.0	22.0	3.48696	3.78082	0.0	2103.39	0	snp	1X	1	1.0	1	60	59.9824	1.0	0.994135		FALSE
366000	C	T	5.82215e-14	Rv0303	c.767C>T	p.Ala256Val	1	245	245	0	1	0.0857143	224	21	0	0.0	7616	714	0	0.0	115	109	5	16	3.35929	15.5221	0.0	0.0	1	11.386	12.937	6.0	15.0	15.5221	35.6212	0.0	1424.06	0	snp	1X	1	1.0	1	60	60	1.0	1		FALSE
660302	G	A	6.48463e-06	cyp135B1	c.853G>A	p.Ala285Thr	1	249	249	0	1	0.497992	125	124	0	0.0	4250	4214	0	0.0	63	62	72	52	3.02767	10.015	0.0	0.0	1	25.7057	9.28151	44.0	80.0	7.49334	5.11229	0.0	13.4146	0	snp	1X	1	1.0	1	60	60	0.991935	1		FALSE
3539580	C	T	0	aofH	c.1076C>T	p.Ala359Val	1	260	260	0	1	0.161538	218	42	0	0.0	7412	1424	0	0.0	98	120	23	19	7.83137	3.83753	0.0	0.0	1	8.18047	3.6478	26.0	16.0	3.0103	10.8196	0.0	1236.37	0	snp	1X	1	1.0	1	60	60	1.0	1		FALSE
971644	C	T	0	fadE10	c.1140C>T	p.Gly380Gly	1	247	247	0	1	0.0566802	233	14	0	0.0	7922	476	0	0.0	100	133	7	7	13.1594	3.0103	0.0	0.0	1	8.59409	14.4268	4.0	10.0	5.49198	5.10722	0.0	1534.72	0	snp	1X	1	1.0	1	60	60	1.0	1		FALSE
3112122	T	C	1.60322e-14	Rv2803	c.301T>C	p.Leu101Leu	1	233	233	0	1	0.180258	191	42	0	0.0	6494	1428	0	0.0	102	89	20	22	4.93166	3.21711	0.0	0.0	1	4.87156	7.1145	24.0	18.0	4.87156	11.2983	0.0	1044.84	0	snp	1X	1	1.0	1	60	59.9843	1.0	1		FALSE
4038406	C	T	0	clpC1	c.2299G>A	p.Val767Met	1	246	246	0	1	0.0934959	222	23	0	0.0	7548	782	0	0.0	124	98	10	13	9.62253	3.86001	0.0	0.0	1	3.10471	8.64439	12.0	11.0	5.3706	6.92286	0.0	1395.34	0	snp	1X	1	2.0	1	60	60	1.0	1		FALSE
306019	G	A	1.51884e-14	cobU	c.331C>T	p.Leu111Phe	1	259	259	0	1	0.0540541	245	14	0	0.0	8330	476	0	0.0	132	113	5	9	6.2099	5.49198	0.0	0.0	1	3.63072	3.01916	6.0	8.0	5.49198	3.23188	0.0	1623.26	0	snp	1X	1	1.0	1	60	59.9918	1.0	0.995918		FALSE
1112776	G	C	0	Rv0996	c.393G>C	p.Pro131Pro	1	223	223	0	1	0.0762332	206	17	0	0.0	7004	578	0	0.0	113	93	12	5	7.22675	9.26925	0.0	0.0	1	6.20364	5.07636	11.0	6.0	4.1599	3.68493	0.0	1328.3	0	snp	1X	1	1.0	1	60	59.9612	1.0	0.995146		FALSE
1300960	C	T	2.09141e-14	mshB	c.657C>T	p.Ser219Ser	1	221	221	0	1	0.0542986	209	12	0	0.0	7106	408	0	0.0	103	106	8	4	3.10381	5.9056	0.0	0.0	1	9.52472	6.76103	9.0	3.0	9.52472	18.8132	0.0	1382.34	0	snp	1X	1	1.0	1	60	60	1.0	1		FALSE
1562305	C	T	2.20595e-14	PPE20	c.537C>T	p.Ser179Ser	1	261	261	0	1	0.0536398	247	14	0	0.0	8398	476	0	0.0	114	133	7	7	6.18399	3.0103	0.0	0.0	1	3.0103	4.98836	7.0	7.0	3.63072	6.18399	0.0	1635.14	0	snp	1X	1	1.0	1	60	60	1.0	1		FALSE
[truncated: 281 more rows]
[truncated: 33 more columns]

## Sheet: Full Set Unfixed
POS	REF	ALT	QUAL	GENE	HGVS_C	HGVS_P	NS	DP	DPB	AC	AN	AF	RO	AO	PRO	PAO	QR	QA	PQR	PQA	SRF	SRR	SAF	SAR	SRP	SAP	AB	ABP	RUN	RPP	RPPR	RPL	RPR	EPP	EPPR	DPRA	ODDS	GTI	TYPE	CIGAR	NUMALT	MEANALT	LEN	MQM	MQMR	PAIRED	PAIREDR	ORIGIN	INV
[truncated: 1,600 more rows]
[truncated: 36 more columns]
